# Supplementary material for: Bioinformatics-Guided Identification and Quantification of Biomarkers of Crotalus atrox Envenoming and Its Neutralization by Antivenom
Source: Mol Cell Proteomics. 2025 Mar 25;24(5):100956. doi: 10.1016/j.mcpro.2025.100956 (PMC12140956; doi:10.1016/j.mcpro.2025.100956)
Supplement: Suplimmental material 1 [file mmc1.xlsx]

## Sheet: Primary data from Mass Spec
Accession	Gene Name	Description	Coverage [%]	# Peptides	# PSMs	# Unique Peptides	MW [kDa]	calc. pI	Abundances (Normalized): F20: Sample, 1, Venom-saline	Abundances (Normalized): F21: Sample, 2, Venom-saline	Abundances (Normalized): F22: Sample, 3, Venom-saline	Abundances (Normalized): F23: Sample, 4, Venom-saline	Abundances (Normalized): F24: Sample, 5, Venom-saline	Abundances (Normalized): F25: Sample, 6, Saline-saline	Abundances (Normalized): F26: Sample, 7, Saline-saline	Abundances (Normalized): F27: Sample, 8, Saline-saline	Abundances (Normalized): F28: Sample, 9, Saline-saline	Abundances (Normalized): F29: Sample, 10, Saline-saline	Abundances (Normalized): F30: Sample, 11, Antivenom-saline	Abundances (Normalized): F31: Sample, 12, Antivenom-saline	Abundances (Normalized): F32: Sample, 13, Antivenom-saline	Abundances (Normalized): F33: Sample, 14, Antivenom-saline	Abundances (Normalized): F34: Sample, 15, Antivenom-saline	Abundances (Normalized): F35: Sample, 16, Venom-antivenom	Abundances (Normalized): F36: Sample, 17, Venom-antivenom	Abundances (Normalized): F37: Sample, 18, Venom-antivenom	Abundances (Normalized): F38: Sample, 19, Venom-antivenom	Modifications
E9Q414	Apob	Apolipoprotein B-100 OS=Mus musculus OX=10090 GN=Apob PE=1 SV=1	51	238	20457	238	509.1	6.81	1.36083e+10	1.37176e+10	1.32918e+10	1.59403e+10	1.31359e+10	1.25262e+10	1.40187e+10	1.46149e+10	1.10419e+10	1.21272e+10	1.3105e+10	1.22262e+10	1.12196e+10	1.42482e+10	1.47146e+10	1.41087e+10	1.43843e+10	1.17726e+10	1.38726e+10
A0A087WSN6	Fn1	Fibronectin OS=Mus musculus OX=10090 GN=Fn1 PE=1 SV=1	58	94	4627	94	252.9	6.07	1.52611e+09	1.66233e+09	1.44904e+09	1.36309e+09	1.48317e+09	1.61497e+09	1.36007e+09	1.27006e+09	1.35013e+09	1.0738e+09	1.30334e+09	1.59639e+09	1.17311e+09	1.30602e+09	1.23e+09	1.75812e+09	1.60038e+09	1.47555e+09	1.13437e+09
P01027	Tgfb1	Complement C3 OS=Mus musculus OX=10090 GN=C3 PE=1 SV=3	60	102	6921	102	186.4	6.73	5.79371e+09	6.1008e+09	6.12272e+09	7.058e+09	5.80334e+09	5.71522e+09	6.73923e+09	7.98342e+09	6.35194e+09	6.1151e+09	4.778e+09	5.17048e+09	5.8981e+09	5.76086e+09	5.09989e+09	6.82398e+09	6.63643e+09	7.00701e+09	6.20135e+09
P08226	Apoe	Apolipoprotein E OS=Mus musculus OX=10090 GN=Apoe PE=1 SV=2	84	53	23203	52	35.8	5.68	5.42805e+10	4.96005e+10	5.28367e+10	5.02242e+10	4.71892e+10	2.73317e+10	3.4277e+10	3.72851e+10	2.53612e+10	3.34119e+10	3.79936e+10	2.68697e+10	3.49816e+10	3.02766e+10	3.73581e+10	3.99717e+10	3.00497e+10	4.06576e+10	4.64177e+10
P06909	Cfh	Complement factor H OS=Mus musculus OX=10090 GN=Cfh PE=1 SV=2	69	76	4388	64	139	6.99	3.03908e+09	2.79092e+09	2.59635e+09	2.86542e+09	2.47996e+09	2.18673e+09	2.52186e+09	2.89157e+09	1.22332e+09	1.35685e+09	2.10145e+09	1.58257e+09	2.59397e+09	1.85318e+09	2.24876e+09	1.93914e+09	2.16358e+09	2.14545e+09	2.21342e+09
Q9ESB3	Hrg	Histidine-rich glycoprotein OS=Mus musculus OX=10090 GN=Hrg PE=1 SV=2	69	46	20856	46	59.1	7.66	2.80767e+10	2.66983e+10	2.71046e+10	2.55147e+10	2.49147e+10	3.33872e+10	3.1666e+10	3.97615e+10	2.59447e+10	2.76625e+10	2.90454e+10	2.5821e+10	3.92504e+10	2.43523e+10	3.89682e+10	2.31632e+10	2.49703e+10	2.8461e+10	3.22216e+10
E9PV24	Fga	Fibrinogen alpha chain OS=Mus musculus OX=10090 GN=Fga PE=1 SV=1	64	65	4627	65	87.4	6.11	8.87471e+09	3.07415e+09	3.89352e+09	8.23429e+09	4.94257e+09	7.57773e+08	3.98877e+09	5.67066e+09	4.7336e+08	4.4964e+08	5.55455e+09	1.24567e+09	2.72803e+09	1.16843e+09	4.46838e+09	1.34633e+09	8.96301e+08	6.65362e+09	7.28007e+09
E9Q8B5	Cfhr4	Complement factor H-related 4 OS=Mus musculus OX=10090 GN=Cfhr4 PE=1 SV=1	66	57	5650	22	99.4	7.44	8.74991e+09	9.09065e+09	8.30876e+09	8.87306e+09	8.24506e+09	4.49628e+09	7.58602e+09	6.2747e+09	3.12224e+09	3.45947e+09	4.74775e+09	3.96412e+09	6.12159e+09	4.34442e+09	6.08204e+09	4.88978e+09	5.41386e+09	5.9571e+09	6.50216e+09
P08032	Spta1	Spectrin alpha chain, erythrocytic 1 OS=Mus musculus OX=10090 GN=Spta1 PE=1 SV=3	48	108	877	108	279.7	5.03	1.40979e+08	1.78286e+08	1.9731e+08	1.61545e+08	3.15256e+08	3.85216e+08	1.9566e+08	1.27702e+08	6.85454e+08	6.98433e+08	6.9226e+08	7.55002e+08	1.24641e+08	3.22581e+08	2.21409e+08	4.52925e+08	2.21052e+08	2.64881e+08	1.60876e+08
E9Q616	Ahnak	AHNAK nucleoprotein (desmoyokin) OS=Mus musculus OX=10090 GN=Ahnak PE=1 SV=1	59	153	1378	153	603.9	6.3	4.27723e+08	3.79034e+08	3.63869e+08	3.84035e+08	3.00967e+08	4.06692e+08	3.86755e+08	3.98733e+08	7.60879e+08	9.22399e+08	1.75846e+08	2.70768e+08	1.96146e+08	3.79312e+08	2.64414e+08	4.49216e+08	4.47848e+08	3.47651e+08	3.87465e+08
P20918	Plg	Plasminogen OS=Mus musculus OX=10090 GN=Plg PE=1 SV=3	82	56	3743	56	90.7	6.6	1.70999e+09	1.1697e+09	1.17735e+09	1.60047e+09	1.08947e+09	1.32769e+09	1.80579e+09	2.09882e+09	1.0404e+09	1.03034e+09	1.73311e+09	1.50498e+09	1.87026e+09	1.26706e+09	2.42517e+09	1.19017e+09	1.14426e+09	1.74595e+09	1.69716e+09
Q3UGX2	Sptb	Spectrin beta chain OS=Mus musculus OX=10090 GN=Sptb PE=1 SV=1	50	101	885	21	267.9	5.49	1.05867e+08	1.02439e+08	1.43283e+08	1.26083e+08	9.52332e+07	1.70083e+08	1.21287e+08	2.11666e+08	4.39063e+08	1.46378e+08	4.11825e+08	3.54664e+08	9.85039e+07	1.30633e+08	1.90712e+08	1.30038e+08	1.22697e+08	1.21949e+08	8.6624e+07	Acetyl [N-Term]
O88783	F5	Coagulation factor V OS=Mus musculus OX=10090 GN=F5 PE=1 SV=1	36	82	3989	82	247.1	6.05	1.47453e+09	4.16754e+09	3.89637e+09	1.10769e+09	2.15511e+09	1.71325e+09	2.1291e+09	1.45558e+09	1.20097e+09	1.51252e+09	1.55548e+09	1.58071e+09	2.87126e+09	2.36367e+09	2.39812e+09	2.23468e+09	1.72264e+09	9.18894e+08	1.12858e+09
Q8VDD5	Myh9	Myosin-9 OS=Mus musculus OX=10090 GN=Myh9 PE=1 SV=4	49	91	1195	79	226.2	5.66	1.17924e+08	7.40658e+07	7.86785e+07	1.16386e+08	8.02727e+07	9.94231e+07	1.93471e+08	1.04247e+08	2.15627e+08	1.32069e+08	2.13692e+08	1.29759e+08	1.15276e+08	1.29702e+08	3.29227e+08	1.116e+08	1.00747e+08	8.82888e+07	1.10395e+08
B8JJN0	Gm20547	C3/C5 convertase OS=Mus musculus OX=10090 GN=Gm20547 PE=4 SV=1	48	68	3811	54	142.2	7.36	8.64689e+09	7.66087e+09	6.77776e+09	7.67333e+09	7.03968e+09	4.60421e+09	5.47217e+09	6.90887e+09	3.45653e+09	3.82451e+09	5.0369e+09	3.82442e+09	5.71084e+09	3.82679e+09	6.06339e+09	3.87639e+09	3.67554e+09	4.23122e+09	4.66655e+09
P35441	Thbs1	Thrombospondin-1 OS=Mus musculus OX=10090 GN=Thbs1 PE=1 SV=1	55	57	2675	57	129.6	4.96	5.22228e+08	1.78183e+09	1.75228e+09	4.69034e+08	8.31369e+08	1.42805e+09	1.42466e+09	5.10931e+08	1.10233e+09	9.50687e+08	5.37718e+08	9.92502e+08	2.67917e+09	1.60661e+09	1.4508e+09	1.08832e+09	1.08606e+09	3.86324e+08	4.28686e+08
A0A0R4J038	Kng1	Bradykinin OS=Mus musculus OX=10090 GN=Kng1 PE=1 SV=1	54	38	7429	34	73.1	6.6	6.05562e+09	6.8446e+09	6.84064e+09	7.78739e+09	6.20864e+09	6.04988e+09	6.2322e+09	7.11061e+09	6.60366e+09	4.30687e+09	6.31475e+09	5.44148e+09	6.51045e+09	5.08321e+09	6.60329e+09	5.95608e+09	7.0271e+09	7.1351e+09	7.71834e+09
Q8K0E8	Fgb	Fibrinogen beta chain OS=Mus musculus OX=10090 GN=Fgb PE=1 SV=1	74	44	4214	44	54.7	7.08	9.65724e+09	4.00075e+09	5.1073e+09	9.59394e+09	6.78542e+09	2.84794e+09	6.44217e+09	7.57456e+09	2.33396e+09	2.67242e+09	6.79584e+09	3.4555e+09	3.09419e+09	1.94666e+09	6.4935e+09	3.53724e+09	2.91114e+09	8.40408e+09	8.4821e+09
A2ASS6	Ttn	Titin OS=Mus musculus OX=10090 GN=Ttn PE=1 SV=1	8	251	1501	156	3904.1	6.2	8.89974e+08	5.30349e+08	6.35672e+08	6.06355e+08	7.31305e+08	6.0836e+08	9.64531e+08	9.01127e+08	6.68445e+08	6.34916e+08	6.38717e+08	5.28007e+08	5.23964e+08	4.67062e+08	5.76898e+08	5.55162e+08	8.62554e+08	7.77979e+08	7.63109e+08
E9PVD2	Itih4	Inter alpha-trypsin inhibitor, heavy chain 4 OS=Mus musculus OX=10090 GN=Itih4 PE=1 SV=1	48	42	3051	12	104.5	6.4	2.31189e+09	2.15765e+09	2.22013e+09	2.36923e+09	1.98708e+09	1.23988e+09	1.1896e+09	1.3849e+09	8.73626e+08	9.86837e+08	1.10795e+09	1.08372e+09	1.21068e+09	1.14976e+09	1.18577e+09	2.0574e+09	2.01079e+09	2.11733e+09	2.09621e+09
Q3UER8	Fgg	Fibrinogen gamma chain OS=Mus musculus OX=10090 GN=Fgg PE=1 SV=1	65	33	4140	33	50.3	5.62	9.79917e+09	2.13271e+09	3.697e+09	9.09859e+09	4.52151e+09	6.15545e+08	3.62155e+09	6.09958e+09	4.60376e+08	4.26783e+08	5.02722e+09	1.21046e+09	2.31956e+09	9.07065e+08	4.06464e+09	6.28088e+08	4.19651e+08	7.12251e+09	7.66341e+09
Q6PDI5	Ecpas	Proteasome adapter and scaffold protein ECM29 OS=Mus musculus OX=10090 GN=Ecpas PE=1 SV=3	44	73	1339	73	203.6	7.06	2.41122e+08	2.19666e+08	1.94946e+08	2.34473e+08	2.5554e+08	4.48487e+08	2.88861e+08	3.37455e+08	4.71932e+08	3.74891e+08	3.45469e+08	3.47162e+08	2.45927e+08	3.33243e+08	2.17314e+08	2.62813e+08	4.20601e+08	3.13449e+08	2.84056e+08	Acetyl [N-Term]
P26039	Tln1	Talin-1 OS=Mus musculus OX=10090 GN=Tln1 PE=1 SV=2	38	75	1750	68	269.7	6.18	1.66754e+08	2.57788e+08	3.14017e+08	2.03239e+08	2.50142e+08	4.29211e+08	4.91452e+08	2.37982e+08	7.03656e+08	5.51126e+08	3.39894e+08	4.33817e+08	3.20709e+08	7.51985e+08	3.12817e+08	3.56616e+08	3.30225e+08	2.25811e+08	2.24158e+08
P01942	Hba	Hemoglobin subunit alpha OS=Mus musculus OX=10090 GN=Hba PE=1 SV=2	99	20	15152	7	15.1	8.22	7.61358e+09	1.21711e+10	1.11478e+10	1.34848e+10	1.98094e+10	2.72338e+10	2.19654e+10	2.00287e+10	2.24071e+10	2.59457e+10	2.80741e+10	2.74849e+10	2.08484e+10	2.35686e+10	1.28403e+10	2.18233e+10	2.84428e+10	2.66176e+10	2.0562e+10
E9QQ18	Prg4	Proteoglycan 4 OS=Mus musculus OX=10090 GN=Prg4 PE=1 SV=1	63	47	2814	14	106.5	8.09	5.73929e+09	4.6857e+09	4.8664e+09	3.87859e+09	4.46871e+09	2.12516e+09	2.3897e+09	3.40877e+09	1.34215e+09	1.85463e+09	1.62286e+09	2.21796e+09	1.81465e+09	2.58805e+09	2.37538e+09	3.14478e+09	3.47605e+09	3.8056e+09	3.49621e+09
A0A0A0MQF6	Gapdh	Glyceraldehyde-3-phosphate dehydrogenase OS=Mus musculus OX=10090 GN=Gapdh PE=1 SV=1	84	31	4697	8	38.6	8.97	9.04319e+08	2.20732e+09	2.76232e+09	1.9053e+09	3.84071e+09	1.10952e+10	4.19674e+09	2.29026e+09	2.71848e+10	1.19997e+10	4.39261e+09	1.01074e+10	2.75205e+09	9.3748e+09	2.51341e+09	7.42627e+09	9.54544e+09	3.50057e+09	1.75273e+09
P10126	Eef1a1	Elongation factor 1-alpha 1 OS=Mus musculus OX=10090 GN=Eef1a1 PE=1 SV=3	66	28	4403	18	50.1	9.01	9.39396e+08	1.43001e+09	1.92284e+09	1.54661e+09	3.60214e+09	4.98424e+09	2.78313e+09	1.4295e+09	7.82472e+09	7.10215e+09	2.53109e+09	6.05278e+09	1.77958e+09	4.54736e+09	1.4139e+09	5.05762e+09	4.59085e+09	2.4388e+09	1.24035e+09
P08071	Ltf	Lactotransferrin OS=Mus musculus OX=10090 GN=Ltf PE=1 SV=4	66	42	2454	42	77.8	8.53	9.39895e+08	7.64541e+08	7.34293e+08	8.23264e+08	8.12677e+08	7.7604e+08	7.72731e+08	8.66339e+08	4.47807e+08	5.80886e+08	8.49911e+08	7.66623e+08	8.73848e+08	8.28425e+08	8.15775e+08	9.01808e+08	7.76236e+08	8.9657e+08	9.52432e+08
P02088	Hbb-b1	Hemoglobin subunit beta-1 OS=Mus musculus OX=10090 GN=Hbb-b1 PE=1 SV=2	97	19	11978	11	15.8	7.65	1.75091e+09	2.84567e+09	2.34936e+09	3.34866e+09	5.89782e+09	1.01362e+10	4.77183e+09	4.43858e+09	5.06657e+09	9.46703e+09	7.88971e+09	9.75536e+09	3.86469e+09	5.44742e+09	2.85733e+09	6.11714e+09	7.59312e+09	6.65872e+09	4.55531e+09	Acetyl [N-Term]
Q61702	Itih1	Inter-alpha-trypsin inhibitor heavy chain H1 OS=Mus musculus OX=10090 GN=Itih1 PE=1 SV=2	41	37	1948	37	101	6.96	1.72789e+09	1.72171e+09	1.58653e+09	1.60335e+09	1.48172e+09	8.42033e+08	8.12507e+08	8.40255e+08	8.37823e+08	7.24558e+08	1.49398e+09	1.27857e+09	1.58506e+09	1.34439e+09	1.56545e+09	1.51712e+09	1.41185e+09	1.20234e+09	1.42463e+09
P06728	Apoa4	Apolipoprotein A-IV OS=Mus musculus OX=10090 GN=Apoa4 PE=1 SV=3	69	28	2876	28	45	5.47	3.77284e+09	4.23167e+09	4.14533e+09	3.28507e+09	2.83279e+09	1.77016e+09	3.09822e+09	2.93938e+09	1.79131e+09	1.9902e+09	2.05436e+09	2.26859e+09	2.67297e+09	2.41779e+09	3.66858e+09	2.6901e+09	1.54438e+09	2.35886e+09	2.42999e+09
Q0VGY9	Ank1	Ank1 protein OS=Mus musculus OX=10090 GN=Ank1 PE=1 SV=1	40	63	610	63	206.7	6.47	2.68605e+07	3.26178e+07	4.35655e+07	2.62615e+07	1.71827e+07	5.44417e+07	6.4679e+07	3.81113e+07	2.05986e+08	1.6922e+08	1.22273e+08	1.34501e+08	3.80247e+07	9.09901e+07	5.99637e+07	4.68279e+07	1.90023e+08	2.42154e+07	2.7494e+07
Q00623	Apoa1	Apolipoprotein A-I OS=Mus musculus OX=10090 GN=Apoa1 PE=1 SV=2	67	34	8256	34	30.6	5.73	1.95937e+10	1.9851e+10	1.7485e+10	1.70399e+10	1.35312e+10	1.09646e+10	1.74564e+10	1.97316e+10	1.17323e+10	1.53086e+10	1.53652e+10	1.366e+10	1.93458e+10	1.64072e+10	2.30841e+10	1.5038e+10	1.0139e+10	1.4479e+10	1.76493e+10
P70670	Naca	Nascent polypeptide-associated complex subunit alpha, muscle-specific form OS=Mus musculus OX=10090 GN=Naca PE=1 SV=2	33	54	558	54	220.4	9.35	5.00384e+07	6.72011e+07	6.74238e+07	6.31016e+07	9.79235e+07	1.40321e+08	8.97688e+07	6.02044e+07	3.12523e+08	1.42136e+08	1.02271e+08	1.38821e+08	5.8315e+07	1.27164e+08	5.07832e+07	1.2001e+08	1.4922e+08	9.33096e+07	5.45601e+07
Q8K1B8	Fermt3	Fermitin family homolog 3 OS=Mus musculus OX=10090 GN=Fermt3 PE=1 SV=1	63	43	1693	43	75.6	7.05	2.43267e+08	2.53616e+08	1.1996e+09	2.22967e+08	2.76704e+08	5.1636e+08	7.34137e+08	4.07217e+08	4.60339e+08	5.05928e+08	5.23444e+08	4.20315e+08	3.44137e+08	6.81305e+08	4.74195e+08	3.60189e+08	5.14026e+08	3.85513e+08	3.68171e+08
P51125	Cast	Calpastatin OS=Mus musculus OX=10090 GN=Cast PE=1 SV=2	46	32	1475	13	84.9	5.52	1.04064e+08	1.66987e+08	1.86155e+08	2.05939e+08	3.13856e+08	5.76839e+08	3.22531e+08	2.19856e+08	4.66169e+08	5.85902e+08	5.67861e+08	4.77679e+08	3.1855e+08	5.84403e+08	2.27966e+08	4.27845e+08	6.09031e+08	4.2675e+08	1.64348e+08
Q91WP6	Serpina3n	Serine protease inhibitor A3N OS=Mus musculus OX=10090 GN=Serpina3n PE=1 SV=1	67	32	4244	29	46.7	5.82	9.59567e+09	8.48788e+09	8.41515e+09	9.27097e+09	8.27786e+09	3.30158e+09	4.8813e+09	6.33181e+09	1.66501e+09	2.21291e+09	3.56933e+09	6.41938e+09	4.54745e+09	2.92472e+09	4.95352e+09	7.1517e+09	5.65648e+09	7.12169e+09	7.5328e+09
Q9ER72	Cars1	Cysteine--tRNA ligase, cytoplasmic OS=Mus musculus OX=10090 GN=Cars1 PE=1 SV=2	51	44	1333	44	94.8	6.76	3.46718e+08	3.22408e+08	3.43575e+08	3.64382e+08	3.72358e+08	6.26506e+08	4.14151e+08	4.03954e+08	5.66153e+08	6.19384e+08	4.49309e+08	4.91194e+08	3.49768e+08	4.36002e+08	3.35142e+08	3.77662e+08	5.61362e+08	3.63613e+08	3.19481e+08
P26041	Msn	Moesin OS=Mus musculus OX=10090 GN=Msn PE=1 SV=3	55	43	1774	32	67.7	6.6	3.57207e+08	3.61464e+08	3.73433e+08	3.14721e+08	4.45056e+08	5.89774e+08	4.07072e+08	3.3362e+08	5.20775e+08	5.97263e+08	8.16056e+08	7.13551e+08	3.75231e+08	5.87184e+08	3.40397e+08	5.38653e+08	6.86712e+08	3.94764e+08	3.14344e+08
Q9EPX2	Papln	Papilin OS=Mus musculus OX=10090 GN=Papln PE=2 SV=2	54	48	978	48	138.8	7.75	1.20632e+08	9.43457e+07	9.0728e+07	1.24193e+08	8.37908e+07	6.45706e+07	7.29795e+07	9.00558e+07	6.10639e+07	8.17754e+07	3.8587e+08	1.14936e+08	2.44706e+08	1.15876e+08	2.80816e+08	7.16198e+07	5.99872e+07	9.39081e+07	1.13551e+08
Q60864	Stip1	Stress-induced-phosphoprotein 1 OS=Mus musculus OX=10090 GN=Stip1 PE=1 SV=1	62	41	1804	41	62.5	6.8	4.99239e+08	5.6075e+08	5.15337e+08	5.35052e+08	7.75716e+08	8.95925e+08	6.87995e+08	5.7537e+08	6.31402e+08	9.6404e+08	1.09014e+09	7.6848e+08	2.0995e+09	2.10039e+09	2.21563e+09	8.57855e+08	9.93766e+08	9.32233e+08	5.17444e+08	Acetyl [N-Term]
Q5XKE0	Mybpc2	Myosin-binding protein C, fast-type OS=Mus musculus OX=10090 GN=Mybpc2 PE=1 SV=1	54	52	399	51	127.3	6.35	1.49714e+08	1.09052e+08	1.11728e+08	1.21806e+08	1.11435e+08	7.77878e+07	7.24196e+07	5.57902e+07	3.55318e+08	8.68933e+07	1.58105e+08	6.66592e+07	6.59517e+07	7.60406e+07	8.50206e+07	1.12666e+08	1.43599e+08	8.28875e+07	5.31089e+07
P01029	C4b	Complement C4-B OS=Mus musculus OX=10090 GN=C4b PE=1 SV=3	33	59	1527	59	192.8	7.53	1.91825e+08	2.20122e+08	2.04182e+08	2.47538e+08	2.23734e+08	2.7503e+08	2.87665e+08	2.71862e+08	2.75899e+08	3.32261e+08	2.91806e+08	2.75333e+08	2.32886e+08	2.77577e+08	2.48605e+08	2.57915e+08	2.68201e+08	1.8765e+08	2.24119e+08
P59325	Eif5	Eukaryotic translation initiation factor 5 OS=Mus musculus OX=10090 GN=Eif5 PE=1 SV=1	61	36	1504	36	48.9	5.52	1.88325e+08	2.67371e+08	2.66797e+08	3.30455e+08	6.31749e+08	1.73162e+09	7.76642e+08	5.30956e+08	1.28127e+09	1.75291e+09	1.2653e+09	1.15682e+09	4.55465e+08	1.02466e+09	4.25336e+08	5.76075e+08	1.28761e+09	6.94093e+08	2.9663e+08
Q9WUB3	Pygm	Glycogen phosphorylase, muscle form OS=Mus musculus OX=10090 GN=Pygm PE=1 SV=3	49	44	982	37	97.2	7.11	5.83056e+08	5.01429e+08	5.32663e+08	2.59818e+08	4.15468e+08	1.57494e+08	2.81162e+08	2.16882e+08	1.8326e+08	2.04343e+08	2.13182e+08	1.66628e+08	2.07135e+08	1.89197e+08	2.32069e+08	3.01262e+08	4.35111e+08	3.26725e+08	4.43751e+08
P07724	Alb	Albumin OS=Mus musculus OX=10090 GN=Alb PE=1 SV=3	56	33	2240	33	68.6	6.07	6.94934e+08	6.8116e+08	7.58871e+08	8.03251e+08	7.95513e+08	6.83326e+08	8.56335e+08	9.90692e+08	6.18828e+08	6.42225e+08	8.18543e+08	8.04065e+08	8.81312e+08	8.32077e+08	8.76626e+08	8.51917e+08	6.74292e+08	6.62173e+08	8.19894e+08
Q8CJG0	Ago2	Protein argonaute-2 OS=Mus musculus OX=10090 GN=Ago2 PE=1 SV=3	67	50	909	44	97.2	9.19	3.77912e+07	4.93926e+07	4.20374e+07	5.83971e+07	7.55765e+07	1.91107e+08	1.22001e+08	8.38719e+07	1.07697e+08	1.3169e+08	2.10886e+08	1.73407e+08	8.64989e+07	1.66588e+08	9.23829e+07	1.01593e+08	1.50043e+08	1.08282e+08	6.5225e+07	Acetyl [N-Term]
Q8BTM8	Flna	Filamin-A OS=Mus musculus OX=10090 GN=Flna PE=1 SV=5	36	75	533	75	281	6.04	2.94485e+07	3.02119e+07	3.95372e+07	2.39238e+07	2.39284e+07	2.26897e+07	3.2274e+07	1.76405e+07	3.10185e+07	4.11834e+07	2.76969e+07	3.70528e+07	2.28736e+07	4.81457e+07	6.73994e+07	3.29324e+07	4.43741e+07	1.6293e+07	2.61526e+07
Q9JKF1	Iqgap1	Ras GTPase-activating-like protein IQGAP1 OS=Mus musculus OX=10090 GN=Iqgap1 PE=1 SV=2	37	60	820	56	188.6	6.48	3.6124e+07	6.22746e+07	8.03327e+07	3.7444e+07	5.37473e+07	1.86003e+08	1.0642e+08	4.90965e+07	2.85689e+08	1.62523e+08	2.01382e+08	2.74643e+08	2.15124e+08	2.65793e+08	1.64104e+08	1.60088e+08	1.3301e+08	6.09442e+07	2.09699e+08
Q6ZPJ3	Ube2o	(E3-independent) E2 ubiquitin-conjugating enzyme UBE2O OS=Mus musculus OX=10090 GN=Ube2o PE=1 SV=3	48	46	765	46	140.7	5.06	2.52333e+07	1.74734e+07	1.70695e+07	2.64857e+07	4.94323e+07	1.46797e+08	6.59882e+07	3.89695e+07	1.39782e+08	1.0898e+08	1.59748e+08	1.09312e+08	3.66388e+07	8.7755e+07	3.55545e+07	6.09718e+07	9.58548e+07	5.0375e+07	1.95909e+07	Acetyl [N-Term]
Q8CG19	Ltbp1	Latent-transforming growth factor beta-binding protein 1 OS=Mus musculus OX=10090 GN=Ltbp1 PE=1 SV=2	35	42	425	42	186.6	6.02	4.19916e+07	7.92553e+07	7.87344e+07	2.89425e+07	2.95551e+07	5.0474e+07	5.26823e+07	2.38425e+07	3.12301e+07	2.67464e+07	3.95044e+07	5.48197e+07	1.25714e+08	7.97043e+07	7.13991e+07	5.31114e+07	5.40414e+07	4.15678e+07	5.11466e+07
P26928	Mst1	Hepatocyte growth factor-like protein OS=Mus musculus OX=10090 GN=Mst1 PE=2 SV=2	55	37	1194	37	80.6	7.56	2.48721e+08	3.14332e+08	2.72198e+08	1.98521e+08	2.33155e+08	1.52758e+08	2.91788e+08	3.19027e+08	3.28895e+08	1.41966e+08	2.75279e+08	2.73398e+08	3.25909e+08	2.35782e+08	3.13147e+08	2.19131e+08	2.92e+08	2.28148e+08	2.57678e+08
A2A7S7	Yars	Tyrosine--tRNA ligase OS=Mus musculus OX=10090 GN=Yars PE=1 SV=1	65	43	1462	43	63	8.44	2.87802e+08	3.46348e+08	3.81287e+08	3.74551e+08	5.78957e+08	9.68031e+08	6.57614e+08	5.45956e+08	7.30203e+08	9.7483e+08	7.05144e+08	7.5768e+08	4.25741e+08	6.48126e+08	4.00586e+08	5.04058e+08	8.57184e+08	6.22888e+08	4.64274e+08
P50580	Pa2g4	Proliferation-associated protein 2G4 OS=Mus musculus OX=10090 GN=Pa2g4 PE=1 SV=3	70	25	1847	25	43.7	6.86	3.59517e+08	5.59147e+08	5.65978e+08	6.27607e+08	9.11767e+08	1.36019e+09	8.8235e+08	7.10926e+08	1.06972e+09	1.55415e+09	1.09571e+09	1.34195e+09	7.81325e+08	1.22912e+09	6.11579e+08	9.83064e+08	1.15915e+09	9.57897e+08	6.31319e+08	Acetyl [N-Term]
P39054	Dnm2	Dynamin-2 OS=Mus musculus OX=10090 GN=Dnm2 PE=1 SV=2	50	44	1192	13	98.1	7.43	2.54755e+08	2.89387e+08	2.85941e+08	3.32318e+08	3.27336e+08	6.50127e+08	4.35327e+08	4.43987e+08	5.98021e+08	4.89271e+08	5.43741e+08	4.52269e+08	3.36959e+08	4.5879e+08	3.19216e+08	3.84578e+08	6.17511e+08	3.97762e+08	3.01804e+08
P26262	Klkb1	Plasma kallikrein OS=Mus musculus OX=10090 GN=Klkb1 PE=1 SV=2	50	31	1716	31	71.3	8.02	1.02042e+09	7.6422e+08	7.17658e+08	9.31503e+08	7.77718e+08	8.15509e+08	9.21149e+08	8.7696e+08	5.13979e+08	8.7098e+08	9.92599e+08	7.33127e+08	1.11915e+09	7.05306e+08	1.14976e+09	7.38933e+08	7.0762e+08	8.09524e+08	9.24762e+08
Q8CGC7	Eprs1	Bifunctional glutamate/proline--tRNA ligase OS=Mus musculus OX=10090 GN=Eprs1 PE=1 SV=4	37	49	442	49	170	7.66	1.66224e+07	1.87612e+07	2.13246e+07	1.52366e+07	1.54312e+07	3.80779e+07	1.44409e+08	2.47054e+07	1.24405e+08	9.9931e+07	9.67e+07	6.68241e+07	1.77287e+07	3.92097e+07	1.34997e+07	9.07068e+07	3.6e+07	2.02094e+07	1.24347e+07
Q02566	Myh6	Myosin-6 OS=Mus musculus OX=10090 GN=Myh6 PE=1 SV=2	28	51	434	14	223.4	5.73	3.0683e+07	3.23065e+07	4.38211e+07	4.2709e+07	4.11454e+07	4.69198e+07	4.80124e+07	2.9962e+07	3.62118e+07	3.56726e+07	4.15747e+07	3.74833e+07	3.6118e+07	3.42735e+07	3.22247e+07	4.37211e+07	4.96948e+07	3.19762e+07	4.04404e+07
Q91Y47	F11	Coagulation factor XI OS=Mus musculus OX=10090 GN=F11 PE=2 SV=2	57	31	1720	31	69.7	8.25	1.18031e+09	9.20427e+08	8.33383e+08	1.30262e+09	7.10054e+08	6.08252e+08	8.5076e+08	1.57674e+09	4.03988e+08	4.51666e+08	9.23836e+08	5.3124e+08	1.13589e+09	4.9127e+08	9.22529e+08	8.57885e+08	6.49386e+08	1.25073e+09	1.46151e+09
A0A2I3BQV5	Xpo7	Exportin-7 OS=Mus musculus OX=10090 GN=Xpo7 PE=1 SV=1	42	46	1139	46	123.9	6.54	1.20598e+08	1.77825e+08	1.51802e+08	1.50451e+08	2.06259e+08	4.42913e+08	2.08617e+08	1.75192e+08	3.65163e+08	4.06095e+08	2.12087e+08	3.44826e+08	1.49521e+08	2.8691e+08	1.30939e+08	1.73777e+08	2.77131e+08	1.52727e+08	1.11517e+08
B2RPV6	Mmrn1	Multimerin-1 OS=Mus musculus OX=10090 GN=Mmrn1 PE=1 SV=2	32	44	890	44	136	7.71	1.56854e+08	2.76867e+08	2.0992e+08	1.45831e+08	1.15088e+08	2.24119e+08	2.27854e+08	2.1368e+08	1.30763e+08	1.32225e+08	1.97e+08	1.70894e+08	3.75049e+08	3.70377e+08	2.43587e+08	1.44415e+08	1.29883e+08	2.61179e+08	2.50635e+08
Q61508	Ecm1	Extracellular matrix protein 1 OS=Mus musculus OX=10090 GN=Ecm1 PE=1 SV=2	66	31	1580	7	62.8	6.8	2.37878e+08	3.83672e+08	4.68589e+08	3.32542e+08	4.06032e+08	7.96883e+08	4.73743e+08	4.10884e+08	4.16067e+08	5.95508e+08	4.49251e+08	7.83903e+08	4.88922e+08	6.70025e+08	3.75547e+08	7.38832e+08	5.86391e+08	3.19582e+08	2.98354e+08
P19221	F2	Prothrombin OS=Mus musculus OX=10090 GN=F2 PE=1 SV=1	46	33	1854	33	70.2	6.43	2.02102e+08	7.80064e+08	8.94932e+08	2.44385e+08	4.8759e+08	1.23446e+09	4.83859e+08	2.78083e+08	1.45133e+09	1.18356e+09	9.22793e+08	1.41521e+09	1.02853e+09	1.83072e+09	8.73593e+08	9.08844e+08	9.38134e+08	3.89574e+08	3.0505e+08
Q80YC5	F12	Coagulation factor XII OS=Mus musculus OX=10090 GN=F12 PE=1 SV=2	41	16	1926	16	65.7	6.84	8.04553e+08	8.69744e+08	8.36745e+08	9.24664e+08	1.0551e+09	9.50745e+08	1.06547e+09	1.47653e+09	7.22112e+08	5.82042e+08	9.00329e+08	8.85771e+08	8.74824e+08	8.15062e+08	1.03653e+09	8.02371e+08	7.41991e+08	8.15077e+08	8.30644e+08
Q8BYC6	Taok3	Serine/threonine-protein kinase TAO3 OS=Mus musculus OX=10090 GN=Taok3 PE=1 SV=2	39	40	960	37	105.3	7.36	2.83864e+08	2.21718e+08	3.13021e+08	2.13604e+08	1.68847e+08	3.42881e+08	2.56869e+08	1.76964e+08	2.65232e+08	2.42132e+08	2.59165e+08	3.0153e+08	2.59871e+08	3.61209e+08	3.02795e+08	2.5938e+08	3.11858e+08	2.63494e+08	4.13613e+08
P46460	Nsf	Vesicle-fusing ATPase OS=Mus musculus OX=10090 GN=Nsf PE=1 SV=2	56	47	1001	47	82.6	6.95	5.60758e+07	5.49177e+07	5.38545e+07	7.18783e+07	9.02793e+07	2.00502e+08	1.2335e+08	1.33082e+08	1.62501e+08	1.92857e+08	1.82257e+08	1.45877e+08	7.24743e+07	1.54128e+08	5.64052e+07	9.78232e+07	1.97491e+08	1.07669e+08	5.49484e+07
Q9JMA1	Usp14	Ubiquitin carboxyl-terminal hydrolase 14 OS=Mus musculus OX=10090 GN=Usp14 PE=1 SV=3	61	29	952	29	56	5.24	5.92388e+07	5.96106e+07	6.36852e+07	9.15579e+07	1.12844e+08	2.07934e+08	1.73538e+08	1.44948e+08	1.37485e+08	1.92074e+08	2.36253e+08	1.50218e+08	1.08085e+08	1.7574e+08	1.28759e+08	1.39518e+08	2.28062e+08	1.74064e+08	8.80689e+07
Q61703	Itih2	Inter-alpha-trypsin inhibitor heavy chain H2 OS=Mus musculus OX=10090 GN=Itih2 PE=1 SV=1	39	32	1083	32	105.9	7.27	3.22406e+08	2.92078e+08	2.87611e+08	4.41448e+08	2.43998e+08	1.99681e+08	2.72064e+08	2.7773e+08	1.4833e+08	1.46678e+08	2.79622e+08	1.89011e+08	2.56848e+08	2.14238e+08	2.67419e+08	2.21811e+08	2.07458e+08	2.2803e+08	2.22537e+08
P07310	Ckm	Creatine kinase M-type OS=Mus musculus OX=10090 GN=Ckm PE=1 SV=1	62	23	958	8	43	7.06	2.98144e+08	7.49974e+08	8.30115e+08	2.17633e+08	2.87477e+08	2.5389e+08	3.30221e+08	1.81257e+08	8.75503e+08	2.44877e+08	1.82068e+08	3.48067e+08	4.00512e+08	3.24562e+08	2.77534e+08	5.4936e+08	5.13725e+08	2.2725e+08	3.42316e+08
Q99L45	Eif2s2	Eukaryotic translation initiation factor 2 subunit 2 OS=Mus musculus OX=10090 GN=Eif2s2 PE=1 SV=1	64	24	637	24	38.1	5.8	5.83643e+07	8.50751e+07	1.01812e+08	8.03892e+07	1.65281e+08	2.04353e+08	1.24133e+08	8.79711e+07	1.97588e+08	2.43451e+08	1.2365e+08	2.18874e+08	8.36445e+07	1.43241e+08	8.41709e+07	1.09811e+08	1.00301e+08	8.21073e+07	6.32467e+07
P27773	Pdia3	Protein disulfide-isomerase A3 OS=Mus musculus OX=10090 GN=Pdia3 PE=1 SV=2	61	31	1221	26	56.6	6.21	1.49569e+08	1.60056e+08	2.0101e+08	1.80418e+08	2.3033e+08	2.4961e+08	3.33965e+08	3.20384e+08	5.37417e+08	3.87163e+08	2.11124e+08	4.0061e+08	1.89212e+08	4.36355e+08	2.52028e+08	3.93714e+08	3.62605e+08	1.63121e+08	1.50071e+08
Q61129	Cfi	Complement factor I OS=Mus musculus OX=10090 GN=Cfi PE=1 SV=3	55	32	842	32	67.2	7.46	2.62089e+08	1.93349e+08	1.90021e+08	2.74499e+08	1.55305e+08	1.64004e+08	2.21369e+08	2.88051e+08	1.3927e+08	1.27493e+08	2.27146e+08	1.71857e+08	2.61383e+08	1.76439e+08	3.04838e+08	1.96698e+08	1.67923e+08	2.47114e+08	3.03413e+08
Q05D44	Eif5b	Eukaryotic translation initiation factor 5B OS=Mus musculus OX=10090 GN=Eif5b PE=1 SV=2	35	35	513	35	137.5	5.59	1.30563e+07	3.22858e+07	5.76452e+07	2.97577e+07	6.33185e+07	1.25126e+08	1.12339e+08	5.04369e+07	1.74919e+08	1.4818e+08	7.16727e+07	1.19959e+08	4.18651e+07	1.09397e+08	3.7461e+07	8.41577e+07	1.45737e+08	6.94721e+07	2.9528e+07
Q6P6L5	Mybpc1	Myosin-binding protein C, slow-type OS=Mus musculus OX=10090 GN=Mybpc1 PE=1 SV=1	45	45	162	12	126.1	5.95	3.43562e+08	2.65808e+08	180578385	2.62439e+08	1.48042e+08	6.80178e+07	9.20582e+07	9.10658e+07	1.8369e+08	1.26944e+08	2.5971e+07	3.57176e+07	8.68706e+06	1.7006e+07	5.63918e+06	1.3302e+08	8.56912e+07	6.27294e+07	7.15126e+07
P04919	Slc4a1	Band 3 anion transport protein OS=Mus musculus OX=10090 GN=Slc4a1 PE=1 SV=1	30	28	1200	28	103.1	5.45	1.31897e+08	1.38861e+08	4.58368e+08	1.60238e+08	1.72901e+08	6.53576e+08	2.6843e+08	1.57508e+08	1.42835e+09	4.82685e+08	7.49671e+08	1.21146e+09	1.85895e+08	4.98826e+08	2.47467e+08	2.53564e+08	4.71814e+08	2.08052e+08	1.35128e+08
Q8BGD9	Eif4b	Eukaryotic translation initiation factor 4B OS=Mus musculus OX=10090 GN=Eif4b PE=1 SV=1	57	43	1247	43	68.8	5.67	1.73911e+08	2.01804e+08	2.20965e+08	2.93736e+08	3.57021e+08	5.06017e+08	3.17156e+08	2.89326e+08	3.67622e+08	5.00118e+08	6.18988e+08	3.67756e+08	2.71478e+08	4.52354e+08	2.92504e+08	3.09619e+08	5.35741e+08	3.88907e+08	3.70226e+08
Q8VDJ3	Hdlbp	Vigilin OS=Mus musculus OX=10090 GN=Hdlbp PE=1 SV=1	41	44	316	44	141.7	6.87	4.12621e+06	2.0645e+07	1.64125e+07	2.73587e+06	6.28277e+06	1.53072e+07	1.09495e+07	4.06737e+06	5.94499e+07	5.91798e+07	4.89944e+06	6.22401e+07	1.7844e+07	2.32937e+07	1.05723e+07	1.52574e+08	3.79029e+07	8.71873e+06	6.79019e+06	Acetyl [N-Term]
E9PWQ3	Col6a3	Collagen, type VI, alpha 3 OS=Mus musculus OX=10090 GN=Col6a3 PE=1 SV=2	14	41	753	41	353.7	6.93	2.20653e+08	1.19935e+08	1.61546e+08	1.61318e+08	1.46089e+08	9.17774e+07	1.20571e+08	1.28336e+08	7.4791e+07	6.93046e+07	1.27739e+08	7.5617e+07	1.30834e+08	1.29807e+08	1.42976e+08	1.10262e+08	9.71383e+07	1.36465e+08	1.1901e+08
Q921I1	Tf	Serotransferrin OS=Mus musculus OX=10090 GN=Tf PE=1 SV=1	51	32	863	32	76.7	7.18	2.80013e+08	1.35909e+08	1.80012e+08	3.02725e+08	1.9033e+08	1.09192e+08	1.20462e+08	1.4654e+08	8.65911e+07	7.66519e+07	1.76762e+08	1.21705e+08	1.37759e+08	1.06163e+08	1.72731e+08	1.12e+08	8.71617e+07	1.01105e+08	9.98903e+07
Q9Z1Q9	Vars1	Valine--tRNA ligase OS=Mus musculus OX=10090 GN=Vars1 PE=1 SV=1	39	46	806	46	140.1	7.77	1.09331e+08	1.03555e+08	1.26733e+08	1.30142e+08	1.6446e+08	2.0074e+08	1.80954e+08	1.33172e+08	2.50175e+08	1.63798e+08	9.68181e+07	2.01819e+08	7.42419e+07	1.34921e+08	8.24034e+07	2.07422e+08	2.11057e+08	1.55255e+08	1.15417e+08
Q8BP47	NARS1	Asparagine--tRNA ligase, cytoplasmic OS=Mus musculus OX=10090 GN=NARS1 PE=1 SV=2	45	24	872	8	64.2	5.86	8.76442e+07	1.19232e+08	1.17986e+08	1.35467e+08	1.56413e+08	2.69447e+08	1.74697e+08	1.39519e+08	2.55161e+08	2.65156e+08	1.80404e+08	2.82212e+08	1.27135e+08	2.18677e+08	1.03698e+08	2.44095e+08	2.48471e+08	1.53063e+08	1.14636e+08
P24549	Aldh1a1	Retinal dehydrogenase 1 OS=Mus musculus OX=10090 GN=Aldh1a1 PE=1 SV=5	61	27	889	18	54.4	7.8	1.15778e+08	1.35312e+08	1.2771e+08	1.29708e+08	1.44666e+08	2.12714e+08	1.71546e+08	1.47318e+08	1.7554e+08	2.05383e+08	2.67079e+08	1.87956e+08	1.60373e+08	1.7493e+08	1.10722e+08	2.17387e+08	2.89918e+08	1.79088e+08	1.16787e+08	Acetyl [N-Term]
P97298	Serpinf1	Pigment epithelium-derived factor OS=Mus musculus OX=10090 GN=Serpinf1 PE=1 SV=2	61	23	1520	23	46.2	6.98	1.36881e+09	1.20331e+09	1.28359e+09	1.4914e+09	1.21087e+09	8.33352e+08	1.39575e+09	1.53303e+09	1.34509e+09	6.94769e+08	1.26192e+09	8.68266e+08	1.51465e+09	1.16051e+09	1.62236e+09	1.10061e+09	8.61048e+08	2.00334e+09	1.23815e+09
Q5SX39	Myh4	Myosin-4 OS=Mus musculus OX=10090 GN=Myh4 PE=2 SV=1	37	68	246	17	222.7	5.74	6.66409e+07	2.85548e+08	6.42969e+07	6.91402e+07	8.53829e+07	1.00334e+08	4.60958e+07	4.65179e+07	8.05136e+07	4.65098e+07	6.55022e+07	3.73138e+07	5.04256e+07	3.61827e+07	4.66103e+07	4.83485e+07	6.38594e+07	3.61052e+07	5.88584e+07
Q3UI33	Metap2	Methionine aminopeptidase 2 OS=Mus musculus OX=10090 GN=Metap2 PE=1 SV=1	64	26	841	21	54.1	5.81	7.50083e+07	7.76062e+07	7.77314e+07	9.9961e+07	1.67621e+08	3.02226e+08	1.31837e+08	9.02219e+07	2.95705e+08	2.55956e+08	1.39025e+08	2.7044e+08	9.64797e+07	2.26014e+08	1.04872e+08	1.15824e+08	1.75593e+08	1.52696e+08	7.11827e+07	Acetyl [N-Term]
Q61805	Lbp	Lipopolysaccharide-binding protein OS=Mus musculus OX=10090 GN=Lbp PE=1 SV=2	45	23	1472	23	53	8.5	1.89746e+09	1.87779e+09	1.81734e+09	1.7121e+09	1.7073e+09	5.27593e+08	7.21778e+08	9.67369e+08	4.92206e+08	6.35789e+08	6.23149e+08	5.11647e+08	7.6079e+08	6.86058e+08	9.02309e+08	1.42115e+09	1.39381e+09	1.61896e+09	1.52335e+09
E9QM92	Habp2	Hyaluronan-binding protein 2 OS=Mus musculus OX=10090 GN=Habp2 PE=1 SV=1	46	24	1007	24	61.8	6.29	4.01129e+08	3.50406e+08	3.55461e+08	3.48001e+08	2.54963e+08	1.74339e+08	3.19622e+08	3.40398e+08	1.68679e+08	1.87438e+08	4.9457e+08	3.22844e+08	3.57665e+08	2.22082e+08	3.78279e+08	2.07478e+08	2.4445e+08	3.21999e+08	3.37517e+08
Q9ERK4	Cse1l	Exportin-2 OS=Mus musculus OX=10090 GN=Cse1l PE=1 SV=1	38	37	670	37	110.4	5.77	2.1616e+07	5.07947e+07	5.19769e+07	3.17443e+07	6.25778e+07	9.74774e+07	5.17501e+07	3.13919e+07	2.61385e+08	1.46135e+08	6.34993e+07	1.39195e+08	6.27666e+07	1.15559e+08	5.38872e+07	1.0855e+08	9.41725e+07	7.65101e+07	2.23909e+07
P48193	Epb41	Protein 4.1 OS=Mus musculus OX=10090 GN=Epb41 PE=1 SV=2	41	33	743	32	95.9	5.6	4.23779e+07	5.48456e+07	8.7966e+07	5.55522e+07	4.5007e+07	1.32328e+08	1.113e+08	7.82704e+07	2.67407e+08	1.44652e+08	1.76558e+08	3.44762e+08	1.15202e+08	3.21008e+08	1.61925e+08	1.98667e+08	9.76678e+07	6.64642e+07	6.00366e+07
P47857	Pfkm	ATP-dependent 6-phosphofructokinase, muscle type OS=Mus musculus OX=10090 GN=Pfkm PE=1 SV=3	46	33	642	28	85.2	8	7.33147e+07	7.41012e+07	6.8561e+07	8.64894e+07	7.56702e+07	1.11981e+08	7.7384e+07	8.47902e+07	2.81215e+08	6.47931e+07	8.41652e+07	2.16719e+08	7.66524e+07	1.05983e+08	7.21401e+07	9.42804e+07	2.7216e+08	5.7285e+07	5.38782e+07
Q9JMC3	Dnaja4	DnaJ homolog subfamily A member 4 OS=Mus musculus OX=10090 GN=Dnaja4 PE=1 SV=1	54	28	718	28	44.9	7.58	6.56498e+07	1.05341e+08	1.06456e+08	1.17617e+08	1.92235e+08	3.92694e+08	1.91372e+08	1.26274e+08	3.06076e+08	3.3346e+08	2.3615e+08	3.62816e+08	1.10128e+08	2.72628e+08	1.32427e+08	2.17618e+08	3.42505e+08	2.32387e+08	1.0685e+08
P58252	Eef2	Elongation factor 2 OS=Mus musculus OX=10090 GN=Eef2 PE=1 SV=2	39	39	1102	39	95.3	6.83	1.20686e+09	1.20632e+09	1.09405e+09	1.15317e+09	1.18324e+09	1.50409e+09	6.83501e+08	5.34237e+08	1.0771e+09	1.39959e+09	1.18375e+08	2.81224e+08	1.19301e+08	1.97836e+08	1.00386e+08	1.37988e+09	1.09889e+09	1.14709e+09	1.10503e+09
Q6ZQ38	Cand1	Cullin-associated NEDD8-dissociated protein 1 OS=Mus musculus OX=10090 GN=Cand1 PE=1 SV=2	32	36	690	35	136.2	5.78	6.68398e+07	1.00858e+08	1.05184e+08	1.19391e+08	1.47695e+08	2.41881e+08	1.41989e+08	1.31816e+08	2.33641e+08	1.89048e+08	1.95555e+08	1.72016e+08	1.30988e+08	1.63782e+08	1.14322e+08	1.534e+08	2.54894e+08	1.26666e+08	9.36509e+07	Acetyl [N-Term]
Q6NZJ6	Eif4g1	Eukaryotic translation initiation factor 4 gamma 1 OS=Mus musculus OX=10090 GN=Eif4g1 PE=1 SV=1	29	45	604	39	176	5.4	6.63659e+07	2.69216e+07	6.00571e+07	6.96744e+07	6.90631e+07	8.24035e+07	6.88368e+07	6.26714e+07	1.16545e+08	1.37483e+08	9.18482e+07	8.31728e+07	3.51791e+07	7.20414e+07	5.17513e+07	8.10582e+07	6.53072e+07	7.91689e+07	5.96729e+07
Q3UGC7	Eif3j1	Eukaryotic translation initiation factor 3 subunit J-A OS=Mus musculus OX=10090 GN=Eif3j1 PE=2 SV=1	68	19	837	19	29.3	4.81	1.04954e+08	1.35072e+08	1.47799e+08	1.61695e+08	2.42064e+08	5.40751e+08	2.96722e+08	1.7919e+08	4.9902e+08	6.51943e+08	3.47524e+08	3.83952e+08	1.62602e+08	3.65996e+08	1.68665e+08	2.4149e+08	4.72883e+08	2.47286e+08	1.26779e+08	Acetyl [N-Term]
P47877	Igfbp2	Insulin-like growth factor-binding protein 2 OS=Mus musculus OX=10090 GN=Igfbp2 PE=2 SV=2	66	18	928	18	32.8	7.64	5.49776e+08	4.3335e+08	4.14598e+08	4.20803e+08	3.21399e+08	3.39732e+08	5.10878e+08	4.15676e+08	1.9402e+08	2.73911e+08	3.75378e+08	3.18173e+08	6.94201e+08	5.47382e+08	6.99577e+08	3.78017e+08	2.66051e+08	4.17444e+08	5.61704e+08
Q8VI93	Oas3	2'-5'-oligoadenylate synthase 3 OS=Mus musculus OX=10090 GN=Oas3 PE=1 SV=1	40	34	283	34	126.3	8.72	1.11927e+07	2.04346e+07	1.94656e+07	1.82593e+07	3.67216e+07	4.77574e+07	2.65148e+07	1.51912e+07	4.42161e+07	4.26672e+07	4.4357e+07	3.2115e+07	1.74279e+07	6.06772e+07	2.1044e+07	3.61424e+07	2.74574e+07	3.20397e+07	9.97252e+06	Acetyl [N-Term]
Q9Z0N1	Eif2s3x	Eukaryotic translation initiation factor 2 subunit 3, X-linked OS=Mus musculus OX=10090 GN=Eif2s3x PE=1 SV=2	54	23	891	23	51	8.4	1.10536e+08	1.57724e+08	1.76575e+08	1.74984e+08	2.64254e+08	3.56637e+08	1.93429e+08	1.04633e+08	3.33624e+08	3.8381e+08	2.48061e+08	3.74103e+08	1.27276e+08	3.40414e+08	1.12163e+08	2.0016e+08	2.23804e+08	1.81152e+08	1.18093e+08	Acetyl [N-Term]
P40124	Cap1	Adenylyl cyclase-associated protein 1 OS=Mus musculus OX=10090 GN=Cap1 PE=1 SV=4	45	23	868	23	51.5	7.52	9.60713e+07	1.01503e+08	1.18124e+08	1.30333e+08	1.4115e+08	3.51989e+08	2.59729e+08	1.49651e+08	5.40474e+08	3.39928e+08	3.37194e+08	3.08856e+08	2.13149e+08	3.71705e+08	1.52803e+08	2.82782e+08	3.32102e+08	1.92025e+08	1.36789e+08	Acetyl [N-Term]
O08582	Gtpbp1	GTP-binding protein 1 OS=Mus musculus OX=10090 GN=Gtpbp1 PE=1 SV=2	54	26	785	26	72.3	8.29	4.82112e+07	7.99509e+07	7.96351e+07	1.13714e+08	2.17472e+08	6.1538e+08	3.22525e+08	1.73358e+08	4.95937e+08	3.39639e+08	3.32681e+08	4.42972e+08	1.65958e+08	4.79428e+08	9.47488e+07	2.51948e+08	3.66344e+08	2.49411e+08	1.10213e+08
P02089	Hbb-b2	Hemoglobin subunit beta-2 OS=Mus musculus OX=10090 GN=Hbb-b2 PE=1 SV=2	97	21	5846	13	15.9	8.05	8.3607e+09	1.18596e+10	1.14674e+10	1.31467e+10	2.06618e+10	2.25829e+10	1.82872e+10	1.6829e+10	1.7674e+10	2.19946e+10	1.63842e+10	2.3364e+10	1.83161e+10	2.07105e+10	1.37798e+10	2.22884e+10	2.24486e+10	1.8968e+10	1.31399e+10
P17182	Eno1	Alpha-enolase OS=Mus musculus OX=10090 GN=Eno1 PE=1 SV=3	71	29	1456	17	47.1	6.8	3.92139e+08	4.9149e+08	5.26517e+08	2.73876e+08	6.22136e+08	6.08036e+08	4.33026e+08	3.72907e+08	7.15635e+08	5.62535e+08	8.24109e+08	4.15633e+08	3.89402e+08	5.55385e+08	3.46708e+08	9.03336e+08	9.15948e+08	6.35225e+08	3.48621e+08
P13020	Gsn	Gelsolin OS=Mus musculus OX=10090 GN=Gsn PE=1 SV=3	40	28	913	28	85.9	6.18	2.22147e+08	1.45573e+08	1.53394e+08	1.57808e+08	1.45325e+08	1.32645e+08	1.19109e+08	1.25906e+08	1.32856e+08	1.04307e+08	1.75974e+08	1.48262e+08	1.62834e+08	1.72871e+08	1.90335e+08	1.32487e+08	9.95959e+07	1.08149e+08	1.23052e+08
B2M1R6	Hnrnpk	Heterogeneous nuclear ribonucleoprotein K OS=Mus musculus OX=10090 GN=Hnrnpk PE=1 SV=1	61	28	1130	28	48.5	5.54	5.48719e+08	6.18802e+08	5.71405e+08	6.31261e+08	5.39704e+08	7.13709e+08	5.84153e+08	5.65156e+08	8.60008e+08	8.07865e+08	5.90195e+08	6.90894e+08	5.57281e+08	7.32905e+08	5.02762e+08	6.4043e+08	8.53928e+08	7.54702e+08	6.01824e+08	Acetyl [N-Term]
Q922D8	Mthfd1	C-1-tetrahydrofolate synthase, cytoplasmic OS=Mus musculus OX=10090 GN=Mthfd1 PE=1 SV=4	43	37	605	37	101.1	7.14	1.96126e+08	2.08921e+08	1.80025e+08	2.58617e+08	2.57779e+08	2.53847e+08	2.09221e+08	2.09617e+08	1.91204e+08	3.03033e+08	3.11509e+08	3.03695e+08	1.6747e+08	2.62148e+08	2.26093e+08	2.85215e+08	3.20513e+08	2.17832e+08	1.95677e+08
O35601	Fyb1	FYN-binding protein 1 OS=Mus musculus OX=10090 GN=Fyb1 PE=1 SV=2	49	31	473	31	90	6.98	3.58134e+07	2.66221e+07	3.73561e+07	3.63914e+07	3.50696e+07	5.64639e+07	9.33438e+07	4.17318e+07	9.77439e+07	6.68466e+07	5.49808e+07	5.86527e+07	4.88976e+07	9.79109e+07	6.39407e+07	4.4811e+07	5.35162e+07	5.24717e+07	4.78457e+07
Q6P5F9	Xpo1	Exportin-1 OS=Mus musculus OX=10090 GN=Xpo1 PE=1 SV=1	34	34	936	34	123	6.07	4.94835e+08	6.61172e+08	5.68874e+08	5.517e+08	4.50334e+08	4.0462e+08	1.83771e+08	1.00665e+08	3.49044e+08	6.87558e+08	3.13299e+08	3.77424e+08	1.45567e+08	2.78489e+08	1.06472e+08	4.1252e+08	5.21122e+08	3.03655e+08	4.29799e+08
Q01339	Apoh	Beta-2-glycoprotein 1 OS=Mus musculus OX=10090 GN=Apoh PE=1 SV=1	64	24	1619	24	38.6	8.22	1.92072e+09	1.62939e+09	1.52111e+09	1.948e+09	1.44846e+09	9.15953e+08	1.63925e+09	2.03015e+09	6.80702e+08	7.06494e+08	1.6547e+09	8.87293e+08	1.77142e+09	1.13998e+09	2.1292e+09	1.23615e+09	3.97401e+09	1.55975e+09	4.11065e+09
P27656	Lipc	Hepatic triacylglycerol lipase OS=Mus musculus OX=10090 GN=Lipc PE=2 SV=2	41	19	1075	19	57.4	8.09	5.14996e+08	3.80032e+08	4.41285e+08	4.05912e+08	2.61426e+08	4.10042e+08	5.18116e+08	7.09031e+08	2.94103e+08	1.71462e+08	3.33077e+08	3.24068e+08	4.49529e+08	3.39473e+08	5.21994e+08	3.96493e+08	2.80725e+08	4.25151e+08	4.1788e+08
P62631	Eef1a2	Elongation factor 1-alpha 2 OS=Mus musculus OX=10090 GN=Eef1a2 PE=1 SV=1	54	21	1397	11	50.4	9.03	6.00851e+07	9.51544e+07	1.43912e+08	7.56327e+07	1.25281e+08	1.74558e+08	1.53437e+08	1.09402e+08	1.57707e+09	2.84899e+08	9.02198e+07	2.52138e+08	1.50716e+08	3.61012e+08	1.2098e+08	2.79644e+08	3.27887e+08	1.05844e+08	1.14295e+08
P24270	Cat	Catalase OS=Mus musculus OX=10090 GN=Cat PE=1 SV=4	57	28	974	28	59.8	7.88	8.5875e+07	6.27267e+07	6.29457e+07	6.1247e+07	1.12296e+08	2.11027e+08	1.18609e+08	9.31384e+07	1.37777e+08	1.28657e+08	1.87984e+08	2.09668e+08	8.35452e+07	1.51125e+08	7.6088e+07	1.34841e+08	1.8627e+08	9.9606e+07	8.08174e+07	Acetyl [N-Term]
P60710	Actb	Actin, cytoplasmic 1 OS=Mus musculus OX=10090 GN=Actb PE=1 SV=1	54	19	912	8	41.7	5.48	8.84154e+08	5.00812e+08	2.61377e+08	1.09926e+08	3.67004e+08	9.85078e+07	2.13822e+08	7.67697e+07	3.04744e+08	1.01967e+08	6.64143e+08	2.18823e+08	1.23169e+08	4.19649e+08	5.93282e+08	1.4123e+08	1.25535e+08	9.84183e+07	1.25201e+08
Q8BKC5	Ipo5	Importin-5 OS=Mus musculus OX=10090 GN=Ipo5 PE=1 SV=3	34	28	415	28	123.5	4.93	6.45446e+07	6.43679e+07	5.84282e+07	6.40791e+07	7.72353e+07	1.44571e+08	8.93345e+07	7.64289e+07	1.64059e+08	1.03044e+08	1.34421e+08	1.91348e+08	8.13756e+07	9.75342e+07	1.04774e+08	7.61129e+07	1.96929e+08	1.61653e+08	1.36245e+08	Acetyl [N-Term]
Q6ZWX6	Eif2s1	Eukaryotic translation initiation factor 2 subunit 1 OS=Mus musculus OX=10090 GN=Eif2s1 PE=1 SV=3	73	24	743	24	36.1	5.08	2.39101e+07	5.36592e+07	5.69279e+07	6.51564e+07	1.2443e+08	2.77699e+08	1.18772e+08	5.84558e+07	3.17036e+08	3.05867e+08	1.6634e+08	2.64865e+08	7.72101e+07	2.08699e+08	6.81123e+07	1.58109e+08	1.77581e+08	1.05328e+08	4.19037e+07
A2AKG8	Focad	Focadhesin OS=Mus musculus OX=10090 GN=Focad PE=1 SV=1	30	48	540	48	198.8	6.74	3.22681e+07	6.396e+07	5.65862e+07	3.60758e+07	6.75464e+07	1.56629e+08	9.0247e+07	6.14696e+07	1.48726e+08	1.42415e+08	1.09326e+08	1.18115e+08	6.48312e+07	1.3064e+08	4.3945e+07	8.5665e+07	1.15254e+08	7.35915e+07	5.52532e+07
Q99PL5	Rrbp1	Ribosome-binding protein 1 OS=Mus musculus OX=10090 GN=Rrbp1 PE=1 SV=2	28	40	307	40	172.8	9.33	6.93385e+06	4.756e+06	6.16038e+06	4.89275e+06	4.33129e+06	5.60408e+07	1.34072e+07	8.20169e+06	1.20993e+08	9.49871e+07	3.4309e+07	8.86661e+07	6.64725e+06	4.05692e+07	6.72071e+06	9.22169e+07	4.99842e+07	1.47611e+07	5.99981e+06
P28665	Mug1	Murinoglobulin-1 OS=Mus musculus OX=10090 GN=Mug1 PE=1 SV=3	27	33	607	33	165.2	6.42	5.25478e+07	1.0888e+08	7.5487e+07	6.74368e+07	1.11664e+08	8.82134e+07	9.28935e+07	9.42489e+07	9.64119e+07	8.5264e+07	1.02528e+08	1.09626e+08	1.09947e+08	1.10912e+08	9.71768e+07	1.01929e+08	8.95911e+07	1.14586e+08	1.14285e+08
P29788	Vtn	Vitronectin OS=Mus musculus OX=10090 GN=Vtn PE=1 SV=2	41	21	1106	21	54.8	5.88	1.9453e+08	4.2443e+08	3.29159e+08	2.98132e+08	4.91199e+08	4.9369e+08	3.96138e+08	4.79251e+08	4.66869e+08	5.32962e+08	4.06312e+08	4.34445e+08	5.70647e+08	5.92087e+08	4.70594e+08	4.90426e+08	4.04681e+08	2.80255e+08	2.51056e+08
P29351	Ptpn6	Tyrosine-protein phosphatase non-receptor type 6 OS=Mus musculus OX=10090 GN=Ptpn6 PE=1 SV=2	50	26	740	26	67.5	7.81	7.71231e+07	7.27962e+07	7.49286e+07	5.64992e+07	7.62157e+07	1.07675e+08	8.77354e+07	5.58093e+07	8.97213e+07	1.00313e+08	1.0013e+08	1.02054e+08	5.80104e+07	9.18959e+07	5.24932e+07	1.08129e+08	1.06697e+08	8.25757e+07	6.23526e+07
Q9WVK4	Ehd1	EH domain-containing protein 1 OS=Mus musculus OX=10090 GN=Ehd1 PE=1 SV=1	61	28	564	19	60.6	6.83	7.05842e+07	7.79233e+07	7.26009e+07	5.90419e+07	7.85391e+07	1.26555e+08	1.04492e+08	8.09194e+07	1.43305e+08	1.32259e+08	1.01634e+08	1.172e+08	8.59363e+07	1.23724e+08	7.87539e+07	1.51844e+08	2.09935e+08	1.08627e+08	9.99096e+07
P47879	Igfbp4	Insulin-like growth factor-binding protein 4 OS=Mus musculus OX=10090 GN=Igfbp4 PE=1 SV=2	65	15	711	15	27.8	7.17	5.82333e+08	3.83536e+08	4.20884e+08	4.41401e+08	3.63323e+08	2.28781e+08	4.88309e+08	3.46973e+08	1.5075e+08	1.97596e+08	2.82839e+08	2.26373e+08	3.87227e+08	2.75856e+08	3.86542e+08	2.5298e+08	2.12256e+08	3.16954e+08	3.51496e+08
P52480	Pkm	Pyruvate kinase PKM OS=Mus musculus OX=10090 GN=Pkm PE=1 SV=4	55	23	507	22	57.8	7.47	1.93955e+08	1.61783e+08	1.55517e+08	1.4836e+08	1.57378e+08	1.041e+08	1.24293e+08	1.21854e+08	2.12018e+08	9.45764e+07	1.41219e+08	8.91159e+07	1.47303e+08	1.22445e+08	1.38604e+08	1.39098e+08	2.12063e+08	2.0182e+08	2.8377e+08
P63158	Hmgb1	High mobility group protein B1 OS=Mus musculus OX=10090 GN=Hmgb1 PE=1 SV=2	61	14	629	12	24.9	5.74	9.0544e+07	1.51169e+08	1.34744e+08	9.72705e+07	1.12977e+08	2.00275e+08	1.413e+08	6.50193e+07	6.22407e+08	3.81232e+08	1.44483e+08	4.23313e+08	1.13962e+08	3.2176e+08	1.73482e+08	3.62804e+08	2.55607e+08	1.4644e+08	8.35657e+07
P61222	Abce1	ATP-binding cassette sub-family E member 1 OS=Mus musculus OX=10090 GN=Abce1 PE=1 SV=1	51	33	517	33	67.3	8.34	5.29996e+07	5.82248e+07	6.62057e+07	6.55233e+07	9.67834e+07	1.61525e+08	7.2566e+07	5.85935e+07	1.24822e+08	1.92835e+08	8.05874e+07	1.0287e+08	6.91401e+07	8.72365e+07	6.39205e+07	8.49872e+07	1.20044e+08	6.84149e+07	5.38411e+07
Q61768	Kif5b	Kinesin-1 heavy chain OS=Mus musculus OX=10090 GN=Kif5b PE=1 SV=3	45	38	380	38	109.5	6.44	1.84903e+07	1.25208e+07	1.74473e+07	1.32496e+07	1.38752e+07	4.55608e+07	2.74095e+07	1.54567e+07	5.35527e+07	4.35096e+07	3.90867e+07	2.31307e+07	1.61186e+07	3.30092e+07	1.45751e+07	3.3805e+07	4.37827e+07	1.98977e+07	1.31218e+07
A2AEX8	Fhl1	Four and a half LIM domains protein 1 OS=Mus musculus OX=10090 GN=Fhl1 PE=1 SV=1	59	18	894	18	33.5	8.46	1.55657e+08	1.59089e+08	2.29861e+08	1.13627e+08	1.60677e+08	2.34298e+08	2.42833e+08	1.59272e+08	2.57885e+09	4.36459e+08	2.62389e+08	4.23737e+08	1.897e+08	5.70217e+08	2.11029e+08	4.39381e+08	5.00371e+08	1.5992e+08	1.46816e+08
A0A0R4J259	Syncrip	Heterogeneous nuclear ribonucleoprotein Q OS=Mus musculus OX=10090 GN=Syncrip PE=1 SV=1	42	24	1017	19	62.5	7.56	2.37596e+08	2.71358e+08	2.86925e+08	2.82015e+08	3.2438e+08	5.78964e+08	4.12897e+08	3.11785e+08	6.05415e+08	5.65867e+08	4.39947e+08	3.3261e+08	1.96848e+08	2.87391e+08	3.11305e+08	3.75485e+08	4.76162e+08	7.16775e+08	7.16343e+08
Q8BH61	F13a1	Coagulation factor XIII A chain OS=Mus musculus OX=10090 GN=F13a1 PE=1 SV=3	36	24	690	23	83.2	5.92	9.61739e+07	6.35982e+07	6.40874e+07	6.66839e+07	6.42569e+07	6.20139e+07	1.59177e+08	1.33371e+08	1.01205e+08	7.52375e+07	1.52159e+08	9.99191e+07	1.82306e+08	1.61996e+08	1.71529e+08	6.09629e+07	5.72328e+07	5.09254e+07	9.21952e+07
P70290	Mpp1	55 kDa erythrocyte membrane protein OS=Mus musculus OX=10090 GN=Mpp1 PE=1 SV=1	59	21	676	21	52.2	7.2	7.90904e+07	7.77305e+07	1.2775e+08	6.46565e+07	7.0282e+07	2.20213e+08	1.38926e+08	1.23508e+08	2.15822e+08	2.17337e+08	2.00823e+08	3.31351e+08	1.08079e+08	2.8224e+08	1.36365e+08	9.72932e+07	1.20643e+08	8.01214e+07	6.32988e+07
P26645	Marcks	Myristoylated alanine-rich C-kinase substrate OS=Mus musculus OX=10090 GN=Marcks PE=1 SV=2	70	13	502	13	29.6	4.34	4.71139e+07	5.12582e+07	5.48946e+07	5.0993e+07	5.47126e+07	4.98615e+07	8.17195e+07	8.69317e+07	5.50444e+07	4.79546e+07	7.25523e+07	3.87591e+07	1.01456e+08	7.32423e+07	8.13837e+07	6.43755e+07	8.49564e+07	8.07636e+07	9.16363e+07
P10711	Tcea1	Transcription elongation factor A protein 1 OS=Mus musculus OX=10090 GN=Tcea1 PE=1 SV=2	60	22	692	22	33.9	8.38	7.83012e+07	9.25101e+07	9.05367e+07	8.82087e+07	1.08294e+08	2.1382e+08	1.65624e+08	1.20258e+08	2.5698e+08	2.1298e+08	1.33352e+08	1.93549e+08	1.09731e+08	1.76684e+08	1.07855e+08	1.39462e+08	1.99103e+08	1.17983e+08	8.37543e+07	Acetyl [N-Term]
P29341	Pabpc1	Polyadenylate-binding protein 1 OS=Mus musculus OX=10090 GN=Pabpc1 PE=1 SV=2	42	24	721	19	70.6	9.5	9.41065e+07	8.60234e+07	8.17066e+07	9.40496e+07	1.51496e+08	1.71521e+08	2.66963e+08	1.1547e+08	2.48178e+08	2.03464e+08	1.01671e+08	1.55379e+08	6.41663e+07	1.07645e+08	6.85959e+07	2.05458e+08	1.97955e+08	1.3384e+08	9.94151e+07
P26040	Ezr	Ezrin OS=Mus musculus OX=10090 GN=Ezr PE=1 SV=3	52	35	936	25	69.4	6.1	6.82869e+07	8.18564e+07	1.22801e+08	6.82288e+07	9.25583e+07	1.51084e+08	1.85888e+08	1.04619e+08	1.72412e+08	3.19842e+08	1.92809e+08	1.42265e+08	1.09144e+08	1.73222e+08	1.00522e+08	1.49359e+08	2.37679e+08	1.18709e+08	8.53783e+07
Q8K182	C8a	Complement component C8 alpha chain OS=Mus musculus OX=10090 GN=C8a PE=1 SV=1	49	25	556	25	66	6.54	1.18594e+08	1.10385e+08	1.00371e+08	1.13265e+08	8.99221e+07	3.91251e+07	5.62514e+07	7.72613e+07	3.18655e+07	5.00526e+07	5.75509e+07	4.07173e+07	7.09994e+07	7.38147e+07	8.8526e+07	4.16243e+07	3.9195e+07	8.64645e+07	9.30964e+07
Q3U0V1	Khsrp	Far upstream element-binding protein 2 OS=Mus musculus OX=10090 GN=Khsrp PE=1 SV=2	51	27	465	26	76.7	7.33	2.09242e+07	2.30046e+07	2.29697e+07	2.00655e+07	2.80237e+07	3.56644e+07	2.76911e+07	1.95021e+07	9.59789e+07	1.1015e+08	1.82593e+07	4.86092e+07	2.43919e+07	4.13629e+07	2.40708e+07	4.77587e+07	3.36541e+07	2.23209e+07	2.2272e+07
Q9D0R2	Tars1	Threonine--tRNA ligase 1, cytoplasmic OS=Mus musculus OX=10090 GN=Tars1 PE=1 SV=2	44	30	481	29	83.3	7.36	5.84898e+07	7.57475e+07	8.56164e+07	8.13699e+07	8.69505e+07	1.28404e+08	1.25037e+08	7.67403e+07	1.34593e+08	1.05265e+08	1.23396e+08	1.13836e+08	9.19369e+07	9.48349e+07	6.90776e+07	1.18594e+08	1.20381e+08	8.78809e+07	9.95677e+07
Q9EQP2	Ehd4	EH domain-containing protein 4 OS=Mus musculus OX=10090 GN=Ehd4 PE=1 SV=1	60	29	628	26	61.4	6.76	6.90867e+07	7.23717e+07	7.78988e+07	5.89116e+07	7.15563e+07	1.28602e+08	1.20358e+08	6.73578e+07	1.77196e+08	1.35181e+08	8.93701e+07	1.07051e+08	7.53721e+07	1.53497e+08	7.044e+07	1.20357e+08	1.03771e+08	5.8723e+07	7.32973e+07
Q505F5	Lrrc47	Leucine-rich repeat-containing protein 47 OS=Mus musculus OX=10090 GN=Lrrc47 PE=1 SV=1	48	27	473	27	63.6	8.1	3.3754e+07	3.28411e+07	3.73192e+07	2.93171e+07	5.03402e+07	8.0297e+07	3.64657e+07	3.26793e+07	1.09517e+08	9.95086e+07	4.17005e+07	7.1954e+07	3.39035e+07	7.88034e+07	2.57961e+07	8.34867e+07	5.62771e+07	4.02949e+07	2.245e+07
Q8BG05	Hnrnpa3	Heterogeneous nuclear ribonucleoprotein A3 OS=Mus musculus OX=10090 GN=Hnrnpa3 PE=1 SV=1	46	18	600	18	39.6	9.01	1.7604e+08	1.65599e+08	1.97372e+08	2.55647e+08	2.02397e+08	2.28752e+08	1.31398e+08	1.41987e+08	2.81215e+08	2.33279e+08	1.26734e+08	2.31986e+08	2.5925e+08	1.80395e+08	1.67418e+08	2.19435e+08	2.83324e+08	2.24045e+08	1.22706e+08	Acetyl [N-Term]
P28843	Dpp4	Dipeptidyl peptidase 4 OS=Mus musculus OX=10090 GN=Dpp4 PE=1 SV=3	33	29	480	29	87.4	6.42	1.43397e+08	2.66013e+08	1.4967e+08	2.77051e+08	1.70408e+08	1.64906e+08	1.73813e+08	2.06972e+08	2.4048e+08	2.95496e+08	2.26213e+08	2.17129e+08	2.39788e+08	2.91919e+08	2.15215e+08	2.19693e+08	1.95494e+08	1.35368e+08	1.24144e+08
P06684	C5	Complement C5 OS=Mus musculus OX=10090 GN=C5 PE=1 SV=2	33	45	431	45	188.8	6.81	3.34762e+07	3.11154e+07	3.18828e+07	4.07947e+07	3.4246e+07	2.27814e+07	3.19968e+07	3.39855e+07	1.19114e+08	6.98279e+07	3.06767e+07	3.96372e+07	3.13997e+07	3.06326e+07	3.94483e+07	2.25482e+07	3.47646e+07	2.59654e+07	2.76455e+07
Q06890	Clu	Clusterin OS=Mus musculus OX=10090 GN=Clu PE=1 SV=1	36	19	736	19	51.6	5.67	1.2461e+08	2.05871e+08	1.97612e+08	1.87326e+08	1.81937e+08	5.77184e+08	2.50329e+08	2.55105e+08	2.64518e+08	1.42562e+08	2.39278e+08	4.99867e+08	2.72135e+08	2.62075e+08	2.55634e+08	2.10789e+08	2.56521e+08	2.01289e+08	1.73496e+08
Q07079	Igfbp5	Insulin-like growth factor-binding protein 5 OS=Mus musculus OX=10090 GN=Igfbp5 PE=1 SV=1	54	15	976	15	30.4	8.12	4.32816e+08	3.51554e+08	4.43178e+08	5.30001e+08	3.46885e+08	2.20154e+08	2.72879e+08	3.09869e+08	2.11507e+08	2.2467e+08	6.47726e+08	5.29613e+08	7.95505e+08	7.25636e+08	8.4296e+08	3.11748e+08	2.68006e+08	2.64196e+08	3.25972e+08
Q9DBD0	Ica	Inhibitor of carbonic anhydrase OS=Mus musculus OX=10090 GN=Ica PE=1 SV=1	47	28	471	28	76.7	7.25	4.16465e+07	4.89821e+07	4.4497e+07	4.0764e+07	4.63329e+07	4.42333e+07	4.45568e+07	5.72772e+07	3.89196e+07	3.27812e+07	4.82765e+07	4.26555e+07	4.53e+07	4.50509e+07	4.63262e+07	4.59711e+07	5.23621e+07	5.63365e+07	4.12497e+07
G3UXL2	Prps1l3	Ribose-phosphate diphosphokinase OS=Mus musculus OX=10090 GN=Prps1l3 PE=3 SV=1	63	21	669	13	34.8	6.98	1.88892e+08	2.45918e+08	2.10563e+08	2.94043e+08	2.72303e+08	4.43158e+08	3.37092e+08	2.69687e+08	3.09526e+08	2.51848e+08	3.52687e+08	3.32675e+08	1.99494e+08	2.61253e+08	2.08055e+08	2.15061e+08	3.16473e+08	2.7672e+08	1.63731e+08
P47878	Igfbp3	Insulin-like growth factor-binding protein 3 OS=Mus musculus OX=10090 GN=Igfbp3 PE=2 SV=2	53	20	1254	20	31.7	8.38	7.09442e+08	6.42404e+08	6.66349e+08	7.38961e+08	6.3229e+08	5.49958e+08	4.69668e+08	5.26165e+08	2.9185e+08	3.52881e+08	6.42053e+08	6.31399e+08	6.34518e+08	4.40137e+08	6.22129e+08	4.11123e+08	4.55438e+08	4.47049e+08	4.93529e+08
P32921	Wars1	Tryptophan--tRNA ligase, cytoplasmic OS=Mus musculus OX=10090 GN=Wars1 PE=1 SV=2	49	20	651	20	54.3	6.89	1.03182e+09	7.50351e+08	8.05025e+08	7.11834e+08	6.4957e+08	1.49714e+08	9.42653e+07	7.55322e+07	1.36231e+08	1.13589e+09	2.00869e+09	1.1277e+09	2.47793e+09	2.12885e+09	2.40443e+09	8.69934e+08	9.8716e+08	7.58919e+08	6.35516e+08
Q9JJN5	Cpn1	Carboxypeptidase N catalytic chain OS=Mus musculus OX=10090 GN=Cpn1 PE=1 SV=1	44	17	692	17	51.8	8.28	8.54233e+07	7.5364e+07	7.77256e+07	1.15287e+08	6.92926e+07	8.3248e+07	1.28468e+08	1.37718e+08	7.28923e+07	1.27846e+08	1.26733e+08	1.26098e+08	1.31155e+08	1.08152e+08	2.01563e+08	9.84836e+07	8.45678e+07	7.70558e+07	7.98127e+07
Q62167	Ddx3x	ATP-dependent RNA helicase DDX3X OS=Mus musculus OX=10090 GN=Ddx3x PE=1 SV=3	49	30	539	29	73.1	7.18	6.93982e+07	5.68266e+07	7.16294e+07	7.25531e+07	8.46272e+07	9.85424e+07	8.31246e+07	8.65401e+07	1.46034e+08	1.24137e+08	6.62692e+07	1.36134e+08	4.79615e+07	9.26391e+07	5.57106e+07	1.37911e+08	9.49386e+07	8.68367e+07	7.34727e+07
Q61635	Ifi47	GTP-binding protein OS=Mus musculus OX=10090 GN=Ifi47 PE=1 SV=1	51	22	704	21	46.8	6.74	1.62196e+09	8.31074e+08	9.11119e+08	1.18509e+09	9.16781e+08	5.79724e+08	1.0916e+09	1.21854e+09	7.52081e+08	7.84856e+08	9.23684e+08	6.39353e+08	1.27117e+09	1.0384e+09	1.68712e+09	1.0324e+09	6.95963e+08	9.5558e+08	1.18159e+09	Acetyl [N-Term]
Q91VR5	Ddx1	ATP-dependent RNA helicase DDX1 OS=Mus musculus OX=10090 GN=Ddx1 PE=1 SV=1	43	28	273	28	82.4	7.21	7.31693e+06	2.17309e+07	2.9162e+07	3.0123e+07	6.54742e+07	8.33956e+07	5.69906e+07	4.07311e+07	1.24033e+08	6.72346e+07	8.95445e+07	1.00884e+08	3.54224e+07	7.71901e+07	3.26197e+07	1.07366e+08	8.6527e+07	6.70649e+07	2.73952e+07
Q9D1P4	Chordc1	Cysteine and histidine-rich domain-containing protein 1 OS=Mus musculus OX=10090 GN=Chordc1 PE=1 SV=1	61	16	580	16	37.3	7.9	4.74423e+07	5.98992e+07	4.40721e+07	6.58479e+07	5.74192e+07	1.23172e+08	8.6194e+07	5.31231e+07	7.0959e+07	1.195e+08	1.2609e+08	1.23265e+08	6.90567e+07	9.79924e+07	7.82094e+07	8.97889e+07	1.29562e+08	8.34057e+07	5.68366e+07	Acetyl [N-Term]
Q61398	Pcolce	Procollagen C-endopeptidase enhancer 1 OS=Mus musculus OX=10090 GN=Pcolce PE=1 SV=2	37	15	679	15	50.1	8.41	2.31529e+08	2.35365e+08	1.91435e+08	2.32206e+08	2.62053e+08	1.63758e+08	2.18295e+08	1.90233e+08	1.48764e+08	1.65957e+08	1.40926e+08	1.75089e+08	1.61601e+08	2.15103e+08	1.61238e+08	1.93364e+08	1.7488e+08	2.1253e+08	1.8376e+08
E9QA16	Cald1	Caldesmon 1 OS=Mus musculus OX=10090 GN=Cald1 PE=1 SV=1	47	22	457	22	61.8	6.93	4.13274e+07	4.17059e+07	5.26954e+08	2.77405e+07	3.15675e+07	4.46852e+07	6.66873e+07	3.75997e+07	9.56459e+07	7.37024e+07	3.00457e+07	6.62481e+07	4.42903e+07	8.20479e+07	5.32435e+07	8.14634e+07	6.85336e+07	3.76508e+07	4.5522e+07
Q9D832	Dnajb4	DnaJ homolog subfamily B member 4 OS=Mus musculus OX=10090 GN=Dnajb4 PE=1 SV=1	43	18	751	17	37.8	8.59	9.02724e+07	5.42978e+08	3.26943e+08	1.09542e+08	1.31035e+08	3.39605e+08	3.95418e+08	1.6565e+08	3.53385e+08	3.78516e+08	2.26561e+08	2.96235e+08	1.25696e+08	3.3552e+08	1.4522e+08	1.66966e+08	3.17507e+08	2.02116e+08	1.00104e+08
Q9CZ30	Ola1	Obg-like ATPase 1 OS=Mus musculus OX=10090 GN=Ola1 PE=1 SV=1	52	24	984	24	44.7	7.81	4.10991e+08	3.85919e+08	3.9297e+08	4.10775e+08	4.26219e+08	4.96009e+08	4.46903e+08	4.14114e+08	4.01917e+08	5.9152e+08	7.06239e+08	3.67399e+08	6.09532e+08	4.538e+08	5.99722e+08	4.39937e+08	1.03172e+09	4.09818e+08	3.9666e+08
Q8K212	Pacs1	Phosphofurin acidic cluster sorting protein 1 OS=Mus musculus OX=10090 GN=Pacs1 PE=1 SV=2	35	28	425	26	104.8	7.74	3.15722e+07	3.73184e+07	3.77551e+07	3.20015e+07	3.46837e+07	8.60119e+07	5.30301e+07	2.61539e+07	7.64995e+07	8.66624e+07	5.52909e+07	7.75731e+07	3.25755e+07	7.86311e+07	2.97651e+07	7.95236e+07	8.15566e+07	5.77285e+07	3.21646e+07
P62827	Ran	GTP-binding nuclear protein Ran OS=Mus musculus OX=10090 GN=Ran PE=1 SV=3	56	21	1639	21	24.4	7.49	6.95736e+08	6.97781e+08	7.3159e+08	9.17138e+08	1.52166e+09	3.18341e+09	1.30523e+09	8.29799e+08	3.09893e+09	3.08041e+09	1.62921e+09	2.61501e+09	9.60045e+08	2.13786e+09	1.06454e+09	1.29387e+09	2.53718e+09	1.37079e+09	8.92906e+08	Acetyl [N-Term]
P49222	Epb42	Protein 4.2 OS=Mus musculus OX=10090 GN=Epb42 PE=1 SV=3	35	26	573	25	76.7	7.31	1.90341e+07	4.88911e+07	1.12568e+08	1.63561e+07	2.11598e+07	5.36371e+07	5.76761e+07	2.30833e+07	1.76988e+08	7.58578e+07	1.48806e+08	2.13851e+08	4.57024e+07	1.13018e+08	1.06666e+08	4.64387e+07	3.63187e+07	1.94303e+07	1.88703e+07
P35700	Prdx1	Peroxiredoxin-1 OS=Mus musculus OX=10090 GN=Prdx1 PE=1 SV=1	75	17	551	17	22.2	8.12	5.14006e+07	5.17251e+07	7.57746e+07	6.70066e+07	9.3678e+07	1.83117e+08	1.24376e+08	9.93676e+07	3.09018e+08	3.6717e+08	1.21287e+08	4.27338e+08	8.7917e+07	1.91054e+08	9.71021e+07	4.09508e+08	2.55769e+08	1.50196e+08	1.08394e+08
O35350	Capn1	Calpain-1 catalytic subunit OS=Mus musculus OX=10090 GN=Capn1 PE=1 SV=1	43	30	659	30	82.1	5.87	1.12088e+08	8.66316e+07	1.26256e+08	7.98611e+07	1.01277e+08	9.96897e+07	5.61859e+07	4.33664e+07	7.01191e+07	1.1211e+08	7.65601e+07	9.28256e+07	1.19753e+08	1.55905e+08	8.7023e+07	1.12744e+08	1.36385e+08	7.80702e+07	7.63706e+07
Q91WB4	Plekhf2	Pleckstrin homology domain-containing family F member 2 OS=Mus musculus OX=10090 GN=Plekhf2 PE=1 SV=1	66	15	423	14	27.7	8.21	5.94077e+06	1.01002e+07	10553024	1.27853e+07	3.28861e+07	1.01501e+08	3.52108e+07	3.11546e+07	7.98084e+07	8.5929e+07	5.77872e+07	9.98658e+07	2.53536e+07	7.57312e+07	2.84102e+07	4.67304e+07	6.15442e+07	4.08435e+07	1.12273e+07
Q8C7G5	Apoa5	Apolipoprotein A-V OS=Mus musculus OX=10090 GN=Apoa5 PE=1 SV=1	52	22	1148	22	41.2	6.01	9.50798e+08	1.11287e+09	1.06927e+09	7.62747e+08	6.16792e+08	2.59528e+08	3.62728e+08	4.17542e+08	3.54427e+08	4.95388e+08	4.81697e+08	3.76152e+08	3.7568e+08	5.25577e+08	6.74745e+08	4.23296e+08	6.74792e+08	5.26311e+08	7.32414e+08
P63005	Pafah1b1	Platelet-activating factor acetylhydrolase IB subunit beta OS=Mus musculus OX=10090 GN=Pafah1b1 PE=1 SV=2	65	22	501	22	46.6	7.37	1.45898e+09	1.33193e+09	8.84321e+08	1.29261e+09	1.17762e+09	1.32876e+08	1.13432e+08	9.65315e+07	6.84935e+07	1.18919e+08	2.13989e+09	1.06069e+09	1.74879e+09	1.84399e+09	1.63183e+09	1.40096e+09	1.51292e+09	1.49052e+09	1.12057e+09
P45700	Man1a1	Mannosyl-oligosaccharide 1,2-alpha-mannosidase IA OS=Mus musculus OX=10090 GN=Man1a1 PE=1 SV=1	34	22	524	22	73.2	6.81	1.58279e+08	1.25901e+08	1.41186e+08	1.97524e+08	1.90159e+08	2.3731e+08	2.53413e+08	2.67718e+08	1.85412e+08	2.68168e+08	2.35412e+08	2.34803e+08	2.15684e+08	2.10232e+08	1.79237e+08	1.96498e+08	2.12648e+08	2.14179e+08	2.04653e+08
Q91X72	Hpx	Hemopexin OS=Mus musculus OX=10090 GN=Hpx PE=1 SV=2	48	21	489	21	51.3	7.8	1.13921e+08	7.11498e+07	9.01134e+07	1.19152e+08	6.60489e+07	4.56149e+07	7.29767e+07	1.05753e+08	3.5593e+07	4.73265e+07	5.90252e+07	4.30595e+07	9.65561e+07	6.75969e+07	7.60084e+07	6.41227e+07	3.98325e+07	8.50068e+07	1.035e+08
Q8VCU2	Gpld1	Glycosyl-phosphatidylinositol-specific phospholipase D OS=Mus musculus OX=10090 GN=Gpld1 PE=1 SV=1	33	25	515	25	93.6	6.8	6.18964e+07	4.7392e+07	5.93627e+07	5.21096e+07	3.76425e+07	5.70207e+07	6.74034e+07	5.48487e+07	7.37866e+07	3.4451e+07	5.30554e+07	8.51181e+07	4.60663e+07	5.73794e+07	5.5501e+07	4.57997e+07	8.44852e+07	7.12077e+07	5.38634e+07
Q07968	F13b	Coagulation factor XIII B chain OS=Mus musculus OX=10090 GN=F13b PE=1 SV=2	45	26	492	26	76.1	6.92	7.65531e+07	3.23652e+07	3.27489e+07	7.11967e+07	2.74906e+07	3.43508e+07	5.78821e+07	5.75015e+07	3.95285e+07	1.89508e+07	7.77631e+07	2.50694e+07	6.6876e+07	3.35247e+07	8.4828e+07	1.85182e+07	2.56739e+07	5.27413e+07	6.70889e+07
O70475	Ugdh	UDP-glucose 6-dehydrogenase OS=Mus musculus OX=10090 GN=Ugdh PE=1 SV=1	53	24	288	24	54.8	7.56	1.29845e+07	1.41824e+07	2.51654e+07	1.58898e+07	2.88461e+07	3.58484e+07	3.11784e+07	2.66052e+07	5.32971e+07	7.55313e+07	6.68151e+07	1.26541e+08	3.64567e+07	4.21822e+07	4.06045e+07	2.32063e+08	6.28278e+07	2.82903e+07	3.04806e+07
F6RJV6	Lancl2	LanC-like protein 2 (Fragment) OS=Mus musculus OX=10090 GN=Lancl2 PE=1 SV=1	50	19	532	19	49.7	7.14	2.0117e+07	2.66693e+07	19296392	2.80963e+07	4.39029e+07	1.37914e+08	4.91253e+07	3.88909e+07	7.63607e+07	1.40564e+08	7.48857e+07	1.14081e+08	4.22436e+07	1.14792e+08	3.0293e+07	5.15835e+07	9.5716e+07	4.39398e+07	2.35243e+07
Q8CGN5	Plin1	Perilipin-1 OS=Mus musculus OX=10090 GN=Plin1 PE=1 SV=2	56	23	292	23	55.6	7.01	4.98483e+08	5.8382e+08	5.64986e+08	8.90549e+08	7.73164e+08	1.7364e+07	1.16612e+07	7.08181e+06	3.59104e+07	1.25622e+07	1.35455e+09	2.5314e+07	6.66963e+08	7.78193e+08	8.31903e+08	9.56934e+08	2.26819e+07	9.35495e+06	8.14209e+06
P31532	Saa4	Serum amyloid A-4 protein OS=Mus musculus OX=10090 GN=Saa4 PE=1 SV=2	65	16	1502	16	15.1	9.26	5.8225e+09	5.22522e+09	4.52854e+09	3.34489e+09	3.54235e+09	2.01119e+09	3.69779e+09	3.60115e+09	2.47389e+09	3.16644e+09	4.14734e+09	2.23667e+09	4.56602e+09	4.11241e+09	5.05358e+09	2.62144e+09	2.15578e+09	2.61224e+09	4.65043e+09
Q9QUI0	Rhoa	Transforming protein RhoA OS=Mus musculus OX=10090 GN=Rhoa PE=1 SV=1	57	17	763	9	21.8	6.1	5.9664e+07	7.32222e+07	8.29904e+07	8.42285e+07	9.3026e+07	1.74195e+08	1.42637e+08	1.08212e+08	2.78694e+08	2.12288e+08	2.57822e+08	2.00769e+08	1.39333e+08	1.99211e+08	1.79101e+08	1.52007e+08	2.68728e+08	1.57659e+08	7.91816e+07
P28740	Kif2a	Kinesin-like protein KIF2A OS=Mus musculus OX=10090 GN=Kif2a PE=1 SV=2	45	28	264	26	79.7	6.73	1.16754e+08	1.60955e+08	1.42931e+08	1.06117e+08	1.06614e+08	8.02485e+07	1.17409e+08	1.28205e+08	1.14176e+08	1.45671e+08	1.40365e+08	8.42518e+07	1.05815e+08	1.34739e+08	1.57107e+08	6.5288e+07	8.07842e+07	8.46613e+07	1.37259e+08
P24369	Ppib	Peptidyl-prolyl cis-trans isomerase B OS=Mus musculus OX=10090 GN=Ppib PE=1 SV=2	59	16	826	16	23.7	9.55	1.20929e+08	1.69046e+08	1.91858e+08	1.22796e+08	1.99276e+08	3.98634e+08	3.09823e+08	1.67746e+08	5.25008e+08	4.62523e+08	3.05208e+08	3.98418e+08	1.99673e+08	3.99287e+08	2.89471e+08	2.83331e+08	3.70487e+08	1.8943e+08	1.22316e+08
P01872	Ighm	Immunoglobulin heavy constant mu OS=Mus musculus OX=10090 GN=Ighm PE=1 SV=2	42	18	691	18	49.9	7.01	1.47718e+08	2.56118e+08	1.92356e+08	1.90542e+08	1.49345e+08	2.49361e+08	3.36782e+08	1.84749e+08	1.65409e+08	8.48056e+07	1.57608e+08	1.7838e+08	3.07038e+08	2.82798e+08	2.50934e+08	1.45465e+08	1.37843e+08	4.51147e+08	2.2192e+08
O35598	Adam10	Disintegrin and metalloproteinase domain-containing protein 10 OS=Mus musculus OX=10090 GN=Adam10 PE=1 SV=2	38	27	362	27	83.9	7.94	1.92012e+07	3.88984e+07	3.06137e+07	2.08243e+07	1.54424e+07	3.2951e+07	2.35791e+07	2.25352e+07	4.77547e+07	3.55416e+07	7.6069e+07	4.88386e+07	1.73744e+07	4.63699e+07	3.22242e+07	2.56231e+07	3.10908e+07	2.06302e+07	1.59338e+07
E9QNN1	Dhx9	DEAH box protein 9 OS=Mus musculus OX=10090 GN=Dhx9 PE=1 SV=1	24	30	335	30	149.6	6.83	57626.4	9.08191e+06	3.07198e+06	1.86405e+06	8.62508e+06	3.77377e+07	1.05655e+07	8.44002e+06	3.64286e+07	3.18752e+07	2.73172e+07	2.22472e+07	7.83821e+06	2.63009e+07	9.05352e+06	1.27596e+07	2.18801e+07	1.05942e+07	1.93239e+06
G5E924	Hnrnpl	Heterogeneous nuclear ribonucleoprotein L (Fragment) OS=Mus musculus OX=10090 GN=Hnrnpl PE=1 SV=1	45	18	279	18	66.9	8.18	1.0622e+07	1.9466e+07	1.77404e+07	1.7256e+07	2.93362e+07	3.26989e+07	2.28758e+07	1.81627e+07	6.69876e+07	3.88753e+07	2.0327e+07	3.54523e+07	2.15163e+07	5.16855e+07	1.98781e+07	4.81853e+07	4.47633e+07	2.16349e+07	2.498e+07
P70694	Akr1c6	Estradiol 17 beta-dehydrogenase 5 OS=Mus musculus OX=10090 GN=Akr1c6 PE=1 SV=1	55	19	278	18	37	8.28	1.91465e+07	8.8579e+06	3.50945e+07	1.18092e+07	2.2286e+07	3.75167e+08	3.00316e+08	3.37662e+08	2.98426e+08	3.97456e+08	3.22975e+07	1.1538e+08	2.80488e+07	5.30308e+07	3.05998e+07	7.43751e+08	2.65692e+08	2.92891e+08	3.11719e+08
P06683	C9	Complement component C9 OS=Mus musculus OX=10090 GN=C9 PE=1 SV=2	45	25	652	25	62	5.78	1.54514e+08	1.37827e+08	1.27418e+08	1.22383e+08	1.25687e+08	5.72503e+07	1.36644e+08	1.24278e+08	6.2379e+07	6.53759e+07	1.163e+08	6.18709e+07	1.02053e+08	7.59033e+07	1.29056e+08	6.8071e+07	7.32807e+07	7.42965e+07	9.09668e+07
Q9QYC0	Add1	Alpha-adducin OS=Mus musculus OX=10090 GN=Add1 PE=1 SV=2	33	20	367	19	80.6	5.9	7.25311e+06	1.32192e+07	1.3915e+07	6.11632e+06	1.32316e+07	3.7729e+07	3.55004e+07	1.0861e+07	9.29218e+07	5.37667e+07	3.16236e+07	4.68237e+07	1.57479e+07	4.03855e+07	1.88829e+07	3.25767e+07	5.05639e+07	1.80365e+07	8.0359e+06
P70274	Selenop	Selenoprotein P OS=Mus musculus OX=10090 GN=Selenop PE=1 SV=3	37	13	795	13	42.7	7.09	1.12436e+09	1.40861e+09	1.26933e+09	1.18862e+09	1.09775e+09	1.21976e+09	1.28015e+09	1.44485e+09	9.45039e+08	1.0256e+09	1.05339e+09	1.17537e+09	1.41212e+09	1.12261e+09	1.32991e+09	9.69473e+08	9.95308e+08	9.5879e+08	1.13853e+09
Q9DBM2	Ehhadh	Peroxisomal bifunctional enzyme OS=Mus musculus OX=10090 GN=Ehhadh PE=1 SV=4	54	35	199	35	78.3	9.13	7.18868e+07	6.31493e+07	6.08029e+07	6.25514e+07	7.12868e+07	5.32274e+07	5.76657e+07	6.77064e+07	8.12559e+07	1.05004e+08	6.24257e+07	8.15499e+07	5.92764e+07	4.0417e+07	5.71128e+07	1.43234e+08	7.43537e+07	4.97297e+07	6.59531e+07
Q61166	Mapre1	Microtubule-associated protein RP/EB family member 1 OS=Mus musculus OX=10090 GN=Mapre1 PE=1 SV=3	57	14	768	13	30	5.22	2.16754e+08	3.08643e+08	2.91201e+08	2.89852e+08	4.53021e+08	7.71343e+08	4.7868e+08	3.26474e+08	6.55963e+08	7.55393e+08	4.45277e+08	5.065e+08	2.7921e+08	5.19068e+08	2.52886e+08	4.9791e+08	7.17e+08	4.19032e+08	2.18606e+08	Acetyl [N-Term]
Q8BH64	Ehd2	EH domain-containing protein 2 OS=Mus musculus OX=10090 GN=Ehd2 PE=1 SV=1	44	22	304	20	61.1	6.51	5.61901e+07	5.87392e+07	55439762	5.13351e+07	4.9366e+07	5.04254e+07	6.33125e+07	6.69247e+07	8.65946e+07	6.70612e+07	6.31256e+07	6.46542e+07	6.32406e+07	9.29419e+07	6.62034e+07	7.22887e+07	5.51382e+07	5.80257e+07	7.44832e+07
Q8BH35	C8b	Complement component C8 beta chain OS=Mus musculus OX=10090 GN=C8b PE=1 SV=1	39	19	319	19	66.2	7.77	6.74433e+07	5.98554e+07	6.54237e+07	7.17925e+07	8.86352e+07	4.47908e+07	4.49645e+07	3.47072e+07	3.20922e+07	2.62055e+07	4.43163e+07	3.25738e+07	2.99108e+07	3.70832e+07	4.59632e+07	3.17983e+07	3.21916e+07	3.19264e+07	3.4918e+07
P29699	Ahsg	Alpha-2-HS-glycoprotein OS=Mus musculus OX=10090 GN=Ahsg PE=1 SV=1	41	10	743	10	37.3	6.51	4.42981e+07	4.38353e+07	1.03269e+08	5.27671e+07	1.1108e+08	1.36298e+08	1.43371e+08	9.6918e+07	1.67929e+08	9.27437e+07	3.20409e+08	3.38928e+08	4.46959e+08	3.20033e+08	4.33421e+08	1.58835e+08	1.97449e+08	1.85491e+08	1.1121e+08
P60670	Nploc4	Nuclear protein localization protein 4 homolog OS=Mus musculus OX=10090 GN=Nploc4 PE=1 SV=3	46	22	233	22	68	6.46	1.00571e+08	2.15883e+07	4.54576e+07	3.86856e+07	4.87962e+07	8.64307e+07	5.20875e+07	3.26041e+07	3.41362e+07	8.43046e+07	4.11257e+07	3.74614e+07	1.03502e+07	3.29105e+07	1.92214e+07	5.38437e+07	5.86151e+07	3.10794e+07	2.78674e+07	Acetyl [N-Term]
Q6P542	Abcf1	ATP-binding cassette sub-family F member 1 OS=Mus musculus OX=10090 GN=Abcf1 PE=1 SV=1	31	24	364	24	94.9	6.51	4.65033e+07	4.93122e+07	5.81881e+07	4.43457e+07	6.20391e+07	7.87728e+07	5.11839e+07	3.5104e+07	1.00808e+08	5.81149e+07	1.87749e+08	8.97779e+07	7.03012e+07	6.36912e+07	1.04251e+08	7.03189e+07	6.27287e+07	5.64153e+07	4.17181e+07
P26043	Rdx	Radixin OS=Mus musculus OX=10090 GN=Rdx PE=1 SV=3	53	35	818	22	68.5	6.2	8.01943e+07	8.24013e+07	6.05312e+07	7.5268e+07	5.55454e+07	9.54849e+07	5.09079e+07	3.62216e+07	9.27899e+07	9.16405e+07	9.31386e+07	9.47685e+07	8.35883e+07	9.3518e+07	3.97132e+07	8.56376e+07	9.38572e+07	4.78955e+07	4.59728e+07
Q8BJW6	Eif2a	Eukaryotic translation initiation factor 2A OS=Mus musculus OX=10090 GN=Eif2a PE=1 SV=2	47	22	296	22	64.4	8.91	1.53769e+07	1.68407e+07	2.69968e+07	1.31169e+07	2.63158e+07	3.49412e+07	2.35293e+07	1.15815e+07	3.65703e+07	4.64414e+07	2.49689e+07	2.35421e+07	1.40536e+07	3.39807e+07	1.90361e+07	2.64726e+07	3.44476e+07	2.02993e+07	1.08406e+07
Q8VCC9	Spon1	Spondin-1 OS=Mus musculus OX=10090 GN=Spon1 PE=1 SV=1	32	21	335	21	90.8	6.02	2.83038e+07	2.73803e+07	2.63049e+07	2.86263e+07	3.49325e+07	2.61411e+07	3.22101e+07	3.24258e+07	2.3897e+07	2.81762e+07	3.24333e+07	2.41167e+07	3.11118e+07	2.97544e+07	2.45133e+07	3.23456e+07	3.90968e+07	3.52028e+07	4.15613e+07
P05064	Aldoa	Fructose-bisphosphate aldolase A OS=Mus musculus OX=10090 GN=Aldoa PE=1 SV=2	66	20	294	19	39.3	8.09	5.28571e+07	8.32669e+07	4.18885e+07	2.16762e+07	1.59872e+08	8.3111e+06	1.28227e+07	1.28677e+07	8.47498e+06	9.6112e+07	8.49183e+06	1.27892e+07	1.08669e+07	8.42761e+06	9.97222e+06	2.74869e+07	4.61605e+07	3.93344e+07	5.65305e+07
Q9DCT8	Crip2	Cysteine-rich protein 2 OS=Mus musculus OX=10090 GN=Crip2 PE=1 SV=1	67	13	681	13	22.7	8.63	5.05528e+07	1.26574e+08	1.66291e+08	1.15925e+08	1.83989e+08	3.82542e+08	1.90386e+08	1.00253e+08	3.75564e+08	3.58971e+08	1.77828e+08	3.33218e+08	1.26943e+08	4.01264e+08	1.28318e+08	2.43503e+08	3.38742e+08	1.54317e+08	1.20079e+08
O35490	Bhmt	Betaine--homocysteine S-methyltransferase 1 OS=Mus musculus OX=10090 GN=Bhmt PE=1 SV=1	62	18	142	18	45	7.9	7.8056e+06	5.10536e+06	5.14311e+06	6.55124e+06	5.36018e+06	1.09509e+07	1.50504e+07	8.32193e+06	1.95069e+07	7.10518e+07	9.58522e+06	3.29921e+07	5.22812e+06	7.49394e+06	1.08028e+07	1.09532e+08	2.44655e+07	1.0761e+07	1.29605e+07
Q922B2	Dars1	Aspartate--tRNA ligase, cytoplasmic OS=Mus musculus OX=10090 GN=Dars1 PE=1 SV=2	62	28	204	28	57.1	6.49	1.61916e+07	1.47727e+07	1.02842e+07	1.38392e+07	2.1587e+07	5.39099e+07	3.88379e+07	3.14599e+07	7.34817e+07	4.6239e+07	2.57171e+07	4.72653e+07	3.82392e+07	3.48173e+07	2.22206e+07	4.65717e+07	5.23067e+07	3.66923e+07	3.25844e+07
Q9JMD3	Stard10	START domain-containing protein 10 OS=Mus musculus OX=10090 GN=Stard10 PE=1 SV=1	69	18	687	18	32.9	7.12	8.00953e+07	8.88774e+07	1.4802e+08	1.17018e+08	1.62528e+08	5.20788e+08	2.46066e+08	1.86746e+08	4.27084e+08	4.9383e+08	3.7902e+08	5.24314e+08	1.6548e+08	3.26101e+08	1.3671e+08	3.89604e+08	4.01986e+08	2.52745e+08	1.60226e+08
P62960	Ybx1	Y-box-binding protein 1 OS=Mus musculus OX=10090 GN=Ybx1 PE=1 SV=3	40	10	166	7	35.7	9.88	1.90767e+06	1.53493e+06	3.46854e+06	5.08267e+06	5.49491e+06	4.34282e+07	5.64657e+06	1.71929e+06	2.6884e+07	3.03969e+07	9.07644e+06	4.50235e+07	1.15463e+06	2.29798e+07	3.48538e+06	2.60627e+07	1.30726e+07	9.98196e+06	2.53786e+06	Acetyl [N-Term]
Q62009	Postn	Periostin OS=Mus musculus OX=10090 GN=Postn PE=1 SV=2	37	25	374	22	93.1	7.53	9.86202e+07	8.98957e+07	7.57196e+07	9.39936e+07	6.23978e+07	1.3607e+08	6.19856e+07	6.80001e+07	1.12808e+08	3.08187e+07	6.43341e+07	4.3917e+07	8.23602e+07	6.46171e+07	9.64012e+07	5.60638e+07	5.41532e+07	7.57856e+07	8.68806e+07
P07356	Anxa2	Annexin A2 OS=Mus musculus OX=10090 GN=Anxa2 PE=1 SV=2	53	22	552	22	38.7	7.69	1.69398e+08	1.73843e+08	1.7966e+08	1.67383e+08	1.35943e+08	1.82654e+08	1.57067e+08	1.46926e+08	2.45276e+08	1.69882e+08	1.15139e+08	1.96998e+08	1.2987e+08	2.3288e+08	1.43563e+08	2.95868e+08	2.32173e+08	9.45934e+07	1.29706e+08	Acetyl [N-Term]
Q61655	Ddx19a	ATP-dependent RNA helicase DDX19A OS=Mus musculus OX=10090 GN=Ddx19a PE=1 SV=2	52	20	256	20	53.9	6.67	6.91774e+06	1.02784e+07	9.69804e+06	1.16189e+07	2.50675e+07	3.87852e+07	2.38832e+07	1.89012e+07	2.81296e+07	3.16877e+07	3.71721e+07	3.72646e+07	1.16622e+07	2.79526e+07	1.13781e+07	3.25626e+07	3.87536e+07	2.03093e+07	6.51932e+06	Acetyl [N-Term]
P33434	Mmp2	72 kDa type IV collagenase OS=Mus musculus OX=10090 GN=Mmp2 PE=1 SV=1	37	23	497	23	74.1	5.53	7.34839e+07	8.22941e+07	6.64586e+07	7.07086e+07	6.29326e+07	5.11486e+07	5.44837e+07	5.4409e+07	3.33829e+07	3.11634e+07	1.18285e+08	4.00488e+07	1.30245e+08	1.16549e+08	1.00558e+08	5.67204e+07	4.32404e+07	5.86994e+07	5.62374e+07
P16330	Cnp	2',3'-cyclic-nucleotide 3'-phosphodiesterase OS=Mus musculus OX=10090 GN=Cnp PE=1 SV=3	47	23	403	23	47.1	8.97	1.61471e+07	1.34831e+08	1.98447e+07	1.5575e+07	1.72079e+07	4.95626e+07	3.84704e+07	1.91875e+07	1.02704e+08	5.85963e+07	3.91414e+07	5.79097e+07	2.56401e+07	8.77398e+07	2.77598e+07	3.20617e+07	3.83567e+07	2.08577e+07	1.33481e+07
Q9D4H8	Cul2	Cullin-2 OS=Mus musculus OX=10090 GN=Cul2 PE=1 SV=2	41	28	319	28	86.8	7.01	1.52739e+07	3.70754e+07	2.92889e+07	4.39259e+07	9.0496e+07	1.87879e+08	8.35965e+07	5.94427e+07	1.2466e+08	9.8525e+07	1.13188e+08	1.59542e+08	5.28051e+07	9.77041e+07	3.13706e+07	9.34223e+07	1.3256e+08	8.45501e+07	5.43422e+07
P97351	Rps3a	40S ribosomal protein S3a OS=Mus musculus OX=10090 GN=Rps3a PE=1 SV=3	61	19	455	19	29.9	9.73	8.77761e+07	1.03433e+08	1.05288e+08	1.05497e+08	1.25236e+08	1.57676e+08	1.42096e+08	1.23085e+08	1.83628e+08	1.66778e+08	1.17069e+08	1.5653e+08	1.12589e+08	1.3878e+08	1.11653e+08	1.56179e+08	2.16475e+08	1.58437e+08	9.67099e+07
Q99JW4	Lims1	LIM and senescent cell antigen-like-containing domain protein 1 OS=Mus musculus OX=10090 GN=Lims1 PE=1 SV=3	57	15	501	12	37.2	8.05	4.73446e+07	4.23194e+07	6.94068e+07	5.63167e+07	3.51029e+07	8.51959e+07	1.47656e+08	7.78088e+07	1.22763e+08	7.39554e+07	4.79875e+07	8.46349e+07	6.49352e+07	1.45055e+08	8.47816e+07	5.35625e+07	6.7037e+07	4.39084e+07	5.87413e+07	Acetyl [N-Term]
Q8CFZ6	Clec3b	C-type lectin domain family 3, member b OS=Mus musculus OX=10090 GN=Clec3b PE=1 SV=1	51	9	1259	9	22.2	5.66	1.5145e+09	1.28122e+09	1.30095e+09	1.3004e+09	1.08452e+09	1.08729e+09	1.62066e+09	1.69565e+09	7.21492e+08	8.83273e+08	7.76732e+08	9.83478e+08	1.19179e+09	1.31175e+09	1.36434e+09	1.31325e+09	1.11837e+09	1.40236e+09	1.5321e+09
P39876	Timp3	Metalloproteinase inhibitor 3 OS=Mus musculus OX=10090 GN=Timp3 PE=1 SV=1	62	15	873	15	24.2	8.76	4.31807e+08	1.12432e+09	9.47454e+08	4.75104e+08	5.36342e+08	6.40244e+08	5.69205e+08	2.98099e+08	5.46105e+08	6.03272e+08	3.43151e+08	4.96691e+08	9.83127e+08	9.89619e+08	6.89222e+08	6.03954e+08	4.64654e+08	3.38845e+08	4.12978e+08
P05017	Igf1	Insulin-like growth factor I OS=Mus musculus OX=10090 GN=Igf1 PE=1 SV=2	27	10	748	10	17.1	9.38	6.13881e+08	5.43173e+08	5.45225e+08	6.61139e+08	5.63463e+08	4.89925e+08	4.308e+08	4.50934e+08	7.53789e+08	5.47629e+08	5.01313e+08	4.27037e+08	4.97604e+08	5.07613e+08	5.02885e+08	4.28928e+08	5.41127e+08	4.18813e+08	4.62853e+08
Q07235	Serpine2	Glia-derived nexin OS=Mus musculus OX=10090 GN=Serpine2 PE=1 SV=2	43	17	900	17	44.2	9.85	1.44378e+08	7.92763e+08	6.35302e+08	1.60037e+08	2.84613e+08	5.36017e+08	4.25322e+08	2.16123e+08	5.46173e+08	4.05642e+08	1.69702e+08	4.51939e+08	9.81277e+08	8.23593e+08	4.95172e+08	3.55304e+08	3.53764e+08	1.33743e+08	1.62876e+08
Q9CZ52	Antxr1	Anthrax toxin receptor 1 OS=Mus musculus OX=10090 GN=Antxr1 PE=1 SV=2	38	17	491	16	62.3	7.61	4.93368e+07	4.24051e+07	4.2655e+07	5.07499e+07	4.14455e+07	4.42481e+07	6.76602e+07	8.54128e+07	4.60314e+07	5.40622e+07	1.28583e+08	1.37204e+08	1.1465e+08	1.22317e+08	1.15303e+08	5.70475e+07	4.36571e+07	6.31345e+07	5.64954e+07
Q61781	Krt14	Keratin, type I cytoskeletal 14 OS=Mus musculus OX=10090 GN=Krt14 PE=1 SV=2	36	22	511	4	52.8	5.17	2.76484e+08	2.23074e+08	3.88584e+08	1.84062e+08	1.14935e+08	1.96327e+08	1.20319e+08	9.4711e+07	9.63012e+07	6.48058e+07	8.10499e+07	1.02744e+08	2.49107e+08	2.97938e+08	1.74568e+08	1.66291e+08	1.23135e+08	2.17623e+08	4.91935e+08
P11499	Hsp90ab1	Heat shock protein HSP 90-beta OS=Mus musculus OX=10090 GN=Hsp90ab1 PE=1 SV=3	37	23	212	15	83.2	5.03	6.52997e+06	8.61167e+06	8.47183e+06	3.74535e+06	9.03418e+06	1.8901e+07	1.05385e+07	7.09023e+06	5.75271e+07	2.46598e+07	7.17659e+07	7.31632e+07	4.2787e+07	5.76766e+07	2.33427e+07	3.97708e+07	2.51321e+07	5.97592e+06	6.93997e+06
Q922U2	Krt5	Keratin, type II cytoskeletal 5 OS=Mus musculus OX=10090 GN=Krt5 PE=1 SV=1	26	22	861	11	61.7	7.75	1.86237e+08	1.94687e+08	2.25511e+08	1.10917e+08	7.59384e+07	1.34533e+08	8.99511e+07	4.94222e+07	7.79763e+07	1.74996e+08	1.02985e+08	8.521e+07	1.67438e+08	1.99332e+08	1.50854e+08	1.03587e+08	1.1053e+08	1.48555e+08	3.49042e+08
Q9JHK5	Plek	Pleckstrin OS=Mus musculus OX=10090 GN=Plek PE=1 SV=1	39	16	529	16	39.9	8.34	8.15125e+08	7.23568e+08	7.12763e+08	6.13177e+08	4.38697e+08	3.71423e+08	7.5935e+08	7.40784e+08	4.6732e+08	6.41345e+08	7.80445e+08	5.09661e+08	8.35077e+08	7.5925e+08	9.10011e+08	5.83497e+08	4.24844e+08	5.20492e+08	8.06174e+08
Q9D0I9	Rars1	Arginine--tRNA ligase, cytoplasmic OS=Mus musculus OX=10090 GN=Rars1 PE=1 SV=2	46	29	380	29	75.6	7.55	8.97015e+07	4.53324e+07	5.54474e+07	6.46894e+07	5.77954e+07	6.56781e+07	5.63146e+07	4.48053e+07	1.13901e+08	8.96804e+07	7.55944e+07	6.03527e+07	4.68523e+07	7.37431e+07	3.28579e+07	1.06606e+08	6.50356e+07	7.31566e+07	4.47922e+07	Acetyl [N-Term]
A0A0G2JFY5	Fubp1	Far upstream element-binding protein 1 OS=Mus musculus OX=10090 GN=Fubp1 PE=1 SV=1	40	21	279	20	68.8	7.93	1.49042e+08	1.27796e+08	1.95543e+08	1.07237e+08	9.05405e+07	2.59922e+08	2.50821e+08	2.09417e+08	2.41015e+08	1.69161e+08	8.33257e+07	9.43122e+07	1.54605e+08	2.2072e+08	1.90359e+08	2.45725e+08	2.16536e+08	2.42486e+08	4.22738e+08
Q8VI78	Pla1a	Phospholipase A1 member A OS=Mus musculus OX=10090 GN=Pla1a PE=2 SV=3	40	14	340	14	50	7.4	5.46447e+07	4.99381e+07	48835367	5.06779e+07	4.39439e+07	5.64927e+07	5.29271e+07	8.76758e+07	1.83787e+07	3.66969e+07	3.63082e+07	5.74584e+07	4.9404e+07	5.81659e+07	7.02084e+07	5.78479e+07	4.42967e+07	4.6731e+07	4.63843e+07
Q61656	Ddx5	Probable ATP-dependent RNA helicase DDX5 OS=Mus musculus OX=10090 GN=Ddx5 PE=1 SV=2	42	29	312	22	69.2	8.92	1.13053e+07	1.9645e+07	1.87166e+07	1.3238e+07	1.29629e+07	3.77342e+07	3.65003e+07	1.97289e+07	1.1796e+08	5.49323e+07	1.52589e+07	6.70031e+07	3.18415e+07	5.9793e+07	2.99866e+07	5.48894e+07	3.63795e+07	1.55616e+07	1.50918e+07
Q9CQJ6	Denr	Density-regulated protein OS=Mus musculus OX=10090 GN=Denr PE=1 SV=1	59	12	410	12	22.2	5.3	1.55416e+07	3.75287e+07	3.52674e+07	3.60155e+07	6.45529e+07	3.77629e+08	8.33488e+07	6.70684e+07	1.81027e+08	5.17439e+08	2.77507e+08	1.7567e+08	2.06505e+08	2.73045e+08	1.60564e+08	7.74768e+07	1.3521e+08	7.05227e+07	3.68323e+07	Acetyl [N-Term]
Q62351	Tfrc	Transferrin receptor protein 1 OS=Mus musculus OX=10090 GN=Tfrc PE=1 SV=1	34	26	569	26	85.7	6.57	1.33047e+08	8.80614e+07	1.00219e+08	1.11569e+08	8.8548e+07	1.08485e+08	1.10695e+08	6.18177e+07	1.17051e+08	7.94999e+07	1.04102e+08	1.18989e+08	9.19138e+07	1.07667e+08	9.53456e+07	8.37781e+07	9.54046e+07	9.37858e+07	7.64849e+07
P03987	#N/A	Ig gamma-3 chain C region OS=Mus musculus OX=10090 PE=1 SV=2	40	13	598	13	43.9	7.14	2.23536e+08	2.01397e+08	1.92462e+08	2.25896e+08	2.08459e+08	2.07852e+08	2.82108e+08	2.57644e+08	1.67329e+08	1.20053e+08	4.66642e+08	1.52091e+08	5.14596e+08	4.81444e+08	5.65192e+08	1.91673e+08	1.50726e+09	1.32073e+09	3.18469e+08
Q9QUG9	Rasgrp2	RAS guanyl-releasing protein 2 OS=Mus musculus OX=10090 GN=Rasgrp2 PE=1 SV=2	36	20	328	20	69.4	7.66	1.33514e+08	5.25849e+07	6.56302e+07	1.31778e+08	1.01622e+08	1.21513e+08	1.51609e+08	1.51923e+08	1.11303e+08	9.10651e+07	1.55629e+08	1.05747e+08	7.80892e+07	9.15157e+07	1.11026e+08	7.14666e+07	7.68846e+07	1.56153e+08	1.19036e+08
Q9WVE8	Pacsin2	Protein kinase C and casein kinase substrate in neurons protein 2 OS=Mus musculus OX=10090 GN=Pacsin2 PE=1 SV=1	38	16	406	16	55.8	5.2	9.00858e+06	1.23655e+07	1.65338e+07	2.3252e+07	2.55906e+07	1.61871e+08	1.21928e+08	5.19634e+07	1.89145e+08	1.80956e+08	2.28645e+08	1.36066e+08	1.41747e+08	1.52385e+08	1.08479e+08	9.28029e+07	1.06726e+08	5.36322e+07	2.97787e+07
P32261	Serpinc1	Antithrombin-III OS=Mus musculus OX=10090 GN=Serpinc1 PE=1 SV=1	42	18	405	18	52	6.46	4.77274e+08	5.80768e+08	4.19252e+08	2.91597e+08	3.17703e+08	2.96235e+08	2.87509e+08	2.03111e+08	2.72154e+08	2.44189e+08	4.02866e+08	3.1155e+08	3.53569e+08	6.38849e+08	5.38718e+08	2.78202e+08	2.15116e+08	1.47882e+08	2.68249e+08	Acetyl [N-Term]
Q61211	Eif2d	Eukaryotic translation initiation factor 2D OS=Mus musculus OX=10090 GN=Eif2d PE=1 SV=3	36	20	135	20	62.8	8.24	1.7663e+07	9.11607e+06	8.6175e+06	6.49453e+06	8.66585e+06	2.29852e+07	1.14803e+07	8.77217e+06	2.22293e+07	1.86421e+07	1.53174e+07	2.00002e+07	7.40351e+06	1.41801e+07	9.7838e+06	8.83339e+06	1.29829e+07	8.61603e+06	6.00442e+06	Acetyl [N-Term]
Q9D8N0	Eef1g	Elongation factor 1-gamma OS=Mus musculus OX=10090 GN=Eef1g PE=1 SV=3	38	17	645	17	50	6.74	5.72074e+07	8.15454e+07	9.81337e+07	8.80459e+07	1.32864e+08	1.40315e+08	1.08805e+08	6.92926e+07	2.94028e+08	1.65653e+08	1.04177e+08	1.71784e+08	8.97105e+07	1.64163e+08	8.03177e+07	1.92926e+08	1.85457e+08	1.04735e+08	7.6308e+07	Acetyl [N-Term]
Q8VEK3	Hnrnpu	Heterogeneous nuclear ribonucleoprotein U OS=Mus musculus OX=10090 GN=Hnrnpu PE=1 SV=1	25	19	241	18	87.9	6.24	4.99023e+07	4.66503e+07	4.59685e+07	5.58118e+07	6.60587e+07	1.0581e+08	9.59549e+07	7.59543e+07	1.59221e+08	1.37042e+08	7.72485e+07	7.62073e+07	7.11998e+07	1.12446e+08	5.73971e+07	8.95626e+07	9.32882e+07	6.58279e+07	4.74044e+07	Acetyl [N-Term]
O08808	Diaph1	Protein diaphanous homolog 1 OS=Mus musculus OX=10090 GN=Diaph1 PE=1 SV=1	28	35	364	35	139.3	5.57	9.24246e+07	7.77322e+07	1.15351e+08	1.10669e+08	7.77288e+07	1.07802e+08	2.57419e+08	2.15001e+08	8.88962e+07	8.52781e+07	1.65874e+08	6.00495e+07	9.88296e+07	9.49619e+07	1.01557e+08	9.65607e+07	2.26443e+08	2.19298e+08	2.24723e+08
P80318	Cct3	T-complex protein 1 subunit gamma OS=Mus musculus OX=10090 GN=Cct3 PE=1 SV=1	47	22	262	22	60.6	6.7	8.6653e+06	9.23575e+06	1.47705e+07	3.11437e+07	3.33149e+07	8.68967e+07	3.25162e+07	4.92304e+07	7.21599e+07	4.36295e+07	3.39525e+07	9.44762e+07	1.21011e+07	2.73165e+07	1.13947e+07	3.04558e+07	1.36876e+08	5.83587e+07	2.44316e+07	Acetyl [N-Term]
P16460	Ass1	Argininosuccinate synthase OS=Mus musculus OX=10090 GN=Ass1 PE=1 SV=1	46	24	537	24	46.6	8.22	1.11003e+08	1.43889e+08	2.02554e+08	1.8599e+08	1.72022e+08	4.56596e+08	3.29712e+08	2.58536e+08	5.90208e+08	9.89919e+08	4.2002e+08	1.08391e+09	1.19203e+08	3.5156e+08	7.5687e+07	1.9872e+09	6.60475e+08	3.36453e+08	2.10807e+08
Q3V1D3	Ampd1	AMP deaminase 1 OS=Mus musculus OX=10090 GN=Ampd1 PE=1 SV=2	33	20	64	18	86.1	6.92	3.02656e+06	6.10619e+06	4.29424e+06	2.75978e+06	5.77974e+06	1.17728e+07	1.2508e+06	3.7072e+06	4.47299e+07	1.34111e+07	7.59771e+06	7.54407e+06	2.86958e+06	1.06145e+07	7.66095e+06	7.47883e+06	4.23584e+06	3.93807e+06	3.37413e+06
Q61406	Cfhr1	Complement factor H-related 1 OS=Mus musculus OX=10090 GN=Cfhr1 PE=1 SV=1	40	14	974	14	38.4	7.93	1.24864e+09	1.17228e+09	1.15213e+09	1.28655e+09	1.09478e+09	6.52713e+08	1.17898e+09	1.28927e+09	4.4428e+08	5.74805e+08	1.14712e+09	6.65647e+08	1.4092e+09	9.38572e+08	1.34522e+09	9.53578e+08	8.45499e+08	9.69969e+08	1.16114e+09
Q8BND5	Qsox1	Sulfhydryl oxidase 1 OS=Mus musculus OX=10090 GN=Qsox1 PE=1 SV=1	30	20	508	20	82.7	7.17	6.95351e+07	5.48105e+07	5.70827e+07	6.46514e+07	6.01614e+07	5.61898e+07	9.90691e+07	6.7724e+07	7.94793e+07	3.51572e+07	7.49203e+07	6.72326e+07	7.54259e+07	1.2306e+08	5.98758e+07	5.42571e+07	5.65779e+07	7.19802e+07	8.29778e+07
P63037	Dnaja1	DnaJ homolog subfamily A member 1 OS=Mus musculus OX=10090 GN=Dnaja1 PE=1 SV=1	46	19	233	19	44.8	7.08	1.36302e+07	1.0422e+07	1.31107e+07	9.24799e+06	1.73659e+07	2.01332e+07	1.65308e+07	1.00861e+07	6.04831e+07	5.89279e+07	4.42702e+07	5.11961e+07	1.54004e+07	2.46056e+07	1.28302e+07	5.9175e+07	2.33417e+07	1.25118e+07	7.369e+06
O55222	Ilk	Integrin-linked protein kinase OS=Mus musculus OX=10090 GN=Ilk PE=1 SV=2	52	23	538	23	51.3	8.07	6.32256e+07	6.32504e+07	7.09144e+07	4.81584e+07	5.10668e+07	8.37395e+07	9.93233e+07	6.76285e+07	1.40979e+08	9.55158e+07	7.61415e+07	8.59812e+07	6.72161e+07	1.26257e+08	9.0247e+07	1.1103e+08	7.79015e+07	6.03394e+07	5.53568e+07	Acetyl [N-Term]
E9Q1G8	Septin7	Septin OS=Mus musculus OX=10090 GN=Septin7 PE=1 SV=2	43	15	266	14	50.6	8.57	1.7195e+07	1.66461e+07	1.81092e+07	1.76613e+07	2.05474e+07	3.4042e+07	3.77715e+07	1.42929e+07	3.46291e+07	3.34127e+07	4.45261e+07	2.51896e+07	2.46031e+07	3.71441e+07	1.61528e+07	3.04608e+07	3.54841e+07	2.51636e+07	1.59922e+07
Q9ER35	Fn3k	Fructosamine-3-kinase OS=Mus musculus OX=10090 GN=Fn3k PE=1 SV=1	48	15	321	15	35	8.4	3.26146e+07	3.12722e+07	2.83256e+07	2.65594e+07	3.36326e+07	6.43943e+07	3.15742e+07	2.93977e+07	9.23434e+07	8.4851e+07	5.02469e+07	7.00786e+07	3.20895e+07	5.98028e+07	2.66034e+07	5.21667e+07	5.92046e+07	3.7426e+07	2.37222e+07	Acetyl [N-Term]
Q8VIJ6	Sfpq	Splicing factor, proline- and glutamine-rich OS=Mus musculus OX=10090 GN=Sfpq PE=1 SV=1	33	21	224	20	75.4	9.44	4.64664e+07	4.58679e+07	5.52217e+07	6.24464e+07	4.25456e+07	5.02179e+07	8.23981e+07	7.74392e+07	1.11621e+08	6.04548e+07	9.2609e+07	6.93279e+07	8.54103e+07	6.57569e+07	1.02732e+08	5.88699e+07	7.30218e+07	6.36031e+07	5.9283e+07
Q9QYJ3	Dnajb1	DnaJ homolog subfamily B member 1 OS=Mus musculus OX=10090 GN=Dnajb1 PE=1 SV=3	45	23	690	22	38.1	8.63	4.86963e+07	9.51807e+07	6.82546e+07	6.79967e+07	1.22255e+08	3.02121e+08	1.38368e+08	9.81361e+07	2.4044e+08	3.09092e+08	2.2905e+08	2.52484e+08	9.96681e+07	2.87854e+08	9.34981e+07	1.20861e+08	2.80178e+08	1.33748e+08	5.74417e+07
P63001	Rac1	Ras-related C3 botulinum toxin substrate 1 OS=Mus musculus OX=10090 GN=Rac1 PE=1 SV=1	56	12	774	8	21.4	8.5	1.74983e+09	1.22005e+09	1.14759e+09	1.66589e+09	1.17192e+09	1.17804e+09	1.03413e+09	1.0252e+09	9.8832e+08	5.33265e+08	1.40395e+09	9.46278e+08	1.36724e+09	1.0001e+09	1.46742e+09	9.23957e+08	9.76895e+08	1.25723e+09	1.57365e+09	Acetyl [N-Term]
O88844	Idh1	Isocitrate dehydrogenase [NADP] cytoplasmic OS=Mus musculus OX=10090 GN=Idh1 PE=1 SV=2	49	19	408	18	46.6	7.17	7.6953e+07	4.50574e+07	6.58265e+07	3.3764e+07	5.99251e+07	5.11831e+07	5.29286e+07	2.98263e+07	5.52118e+07	8.05378e+07	8.15564e+07	8.38418e+07	5.64995e+07	5.93101e+07	8.33118e+07	1.24926e+08	1.30396e+08	5.37763e+07	4.71799e+07
B1AT82	Prpsap1	Phosphoribosyl pyrophosphate synthase-associated protein 1 OS=Mus musculus OX=10090 GN=Prpsap1 PE=1 SV=1	38	11	285	9	42.4	8.4	4.41283e+06	8.27382e+06	7.90309e+06	8.80142e+06	1.58643e+07	5.51843e+07	2.54203e+07	1.57193e+07	5.10489e+07	3.73021e+07	4.22041e+07	3.68487e+07	1.22543e+07	2.82582e+07	8.23355e+06	1.87346e+07	5.43757e+07	2.30437e+07	6.63997e+06
P31230	Aimp1	Aminoacyl tRNA synthase complex-interacting multifunctional protein 1 OS=Mus musculus OX=10090 GN=Aimp1 PE=1 SV=2	69	15	237	15	34	8.35	9.15028e+06	1.30481e+07	1.77758e+07	1.34593e+07	2.06648e+07	3.81384e+07	2.36624e+07	7.46083e+06	5.33629e+07	4.30544e+07	1.85119e+07	4.25088e+07	1.98954e+07	3.71837e+07	1.49933e+07	2.52933e+07	2.45994e+07	1.08869e+07	1.22553e+07
O70172	Pip4k2a	Phosphatidylinositol 5-phosphate 4-kinase type-2 alpha OS=Mus musculus OX=10090 GN=Pip4k2a PE=1 SV=1	40	18	513	13	46.1	6.99	3.82717e+08	1.26827e+08	1.69773e+08	3.50615e+08	2.32649e+08	2.64595e+08	2.72462e+08	2.99479e+08	2.20119e+08	2.26115e+08	3.73359e+08	2.38801e+08	1.82188e+08	2.25843e+08	2.21696e+08	1.33005e+08	2.07913e+08	3.60161e+08	3.16991e+08	Acetyl [N-Term]
P21550	Eno3	Beta-enolase OS=Mus musculus OX=10090 GN=Eno3 PE=1 SV=3	49	22	981	15	47	7.18	8.34401e+08	4.81016e+08	6.28837e+08	1.68181e+08	6.16404e+08	2.00414e+08	1.78135e+08	1.05985e+08	1.20478e+09	2.93024e+08	1.39299e+08	2.99959e+08	1.30898e+08	2.46984e+08	1.02497e+08	4.46235e+08	8.65596e+08	3.79055e+08	4.6856e+08
Q62446	Fkbp3	Peptidyl-prolyl cis-trans isomerase FKBP3 OS=Mus musculus OX=10090 GN=Fkbp3 PE=1 SV=2	54	13	460	13	25.1	9.28	1.36939e+08	1.45882e+08	1.61612e+08	1.16272e+08	9.98099e+07	1.24556e+08	1.48329e+08	1.47708e+08	3.4918e+08	1.32087e+08	1.36237e+08	1.4266e+08	1.17048e+08	1.65519e+08	1.89815e+08	1.53887e+08	1.79424e+08	1.59691e+08	1.34686e+08	Acetyl [N-Term]
D3Z6Q9	Bin2	Bridging integrator 2 OS=Mus musculus OX=10090 GN=Bin2 PE=1 SV=1	31	13	368	12	52.5	5.34	1.84228e+07	2.32063e+07	3.32299e+07	3.50344e+07	2.54629e+07	3.89951e+07	5.41902e+07	2.94796e+07	4.48275e+07	3.13692e+07	3.09148e+07	2.53258e+07	3.26325e+07	4.69202e+07	4.4188e+07	2.66698e+07	2.97818e+07	3.49306e+07	2.69115e+07
K3W4R7	Tnnt2	Troponin T, cardiac muscle OS=Mus musculus OX=10090 GN=Tnnt2 PE=1 SV=1	35	13	373	12	35.8	5.06	4.25008e+08	3.60121e+08	5.62736e+08	3.65278e+08	2.71168e+08	4.0876e+08	3.2113e+08	2.95626e+08	2.82489e+08	3.34396e+08	1.38713e+07	4.75439e+07	3.12333e+07	8.20021e+07	2.11037e+07	3.10604e+08	3.521e+08	2.50032e+08	2.74361e+08
Q6P1B9	Bin1	Bin1 protein OS=Mus musculus OX=10090 GN=Bin1 PE=1 SV=1	36	14	196	13	52.7	5.24	1.78479e+07	2.0581e+07	3.66532e+07	1.56654e+07	2.18149e+07	4.948e+07	3.0839e+07	1.73972e+07	3.90194e+08	1.44765e+08	3.79248e+07	1.13067e+08	1.93386e+07	8.62649e+07	2.32934e+07	1.09123e+08	8.9036e+07	2.63698e+07	1.57646e+07
P68134	Acta1	Actin, alpha skeletal muscle OS=Mus musculus OX=10090 GN=Acta1 PE=1 SV=1	55	19	326	8	42	5.39	4.69507e+06	1.30967e+08	1.04129e+07	3.55513e+06	7.50244e+06	1.96487e+06	1.94307e+07	1.25876e+06	1.97997e+07	1.82932e+06	1.53967e+07	6.45427e+06	2.24236e+06	4.62698e+06	3.62574e+07	1.06075e+07	7.00127e+06	5.18234e+06	5.68276e+06
Q9JHH6	Cpb2	Carboxypeptidase B2 OS=Mus musculus OX=10090 GN=Cpb2 PE=1 SV=1	40	18	709	18	48.8	7.97	2.11894e+08	2.20345e+08	2.70662e+08	1.48544e+08	1.94196e+08	1.59244e+08	1.49452e+08	1.26838e+08	4.86652e+08	3.77779e+08	1.15477e+08	3.0085e+08	1.70761e+08	4.61708e+08	1.78699e+08	2.26489e+08	2.66046e+08	1.1504e+08	1.6047e+08
Q8VEE1	Lmcd1	LIM and cysteine-rich domains protein 1 OS=Mus musculus OX=10090 GN=Lmcd1 PE=1 SV=1	61	20	153	20	41	7.93	1.65902e+06	2.40885e+06	4.27674e+06	1.86654e+06	3.95886e+06	3.5824e+06	1.81058e+06	1.37645e+06	5.71365e+07	1.29164e+07	4.48083e+06	9.18511e+06	1.05191e+06	8.6405e+06	1.54282e+06	1.0705e+07	6.23958e+06	2.01478e+06	3.45177e+06
Q8R050	Gspt1	Eukaryotic peptide chain release factor GTP-binding subunit ERF3A OS=Mus musculus OX=10090 GN=Gspt1 PE=1 SV=2	37	19	318	19	68.6	5.21	7.0595e+07	8.25951e+07	7.60683e+07	6.55216e+07	7.5846e+07	1.39764e+08	1.25547e+08	9.03283e+07	1.33512e+08	1.10307e+08	1.01573e+08	1.22453e+08	7.93105e+07	9.64594e+07	7.1895e+07	1.06197e+08	1.41512e+08	8.49149e+07	6.34436e+07
Q61581	Igfbp7	Insulin-like growth factor-binding protein 7 OS=Mus musculus OX=10090 GN=Igfbp7 PE=1 SV=3	52	10	409	10	29	8.31	2.5744e+07	2.63256e+07	3.1826e+07	2.98803e+07	2.70308e+07	2.78572e+07	3.07595e+07	3.66249e+07	2.89423e+07	1.56044e+07	4.82133e+07	3.64468e+07	3.3823e+07	4.35354e+07	4.63113e+07	3.14895e+07	2.32776e+07	3.33082e+07	3.54857e+07
Q8BP48	Metap1	Methionine aminopeptidase 1 OS=Mus musculus OX=10090 GN=Metap1 PE=1 SV=1	60	16	203	16	43.2	7.17	9.00164e+06	8.53888e+06	1.00668e+07	1.2596e+07	2.11996e+07	4.2409e+07	2.0322e+07	1.07527e+07	4.81796e+07	2.75567e+07	1.60826e+07	3.74882e+07	1.59127e+07	3.25879e+07	1.05419e+07	2.51735e+07	2.51716e+07	1.55465e+07	9.43229e+06
E9PVA8	Gcn1	eIF-2-alpha kinase activator GCN1 OS=Mus musculus OX=10090 GN=Gcn1 PE=1 SV=1	16	40	140	40	292.8	7.36	1.95999e+06	8.97497e+06	1.91924e+07	5.63499e+06	4.27794e+06	8.04754e+06	6.60873e+06	7.4811e+06	2.94144e+07	2.35985e+07	9.92869e+06	1.51754e+07	2.48772e+06	6.52729e+06	1.2853e+07	1.66966e+07	1.32352e+07	4.93661e+06	2.20235e+06
E9Q6X0	Mapre2	Microtubule-associated protein RP/EB family member 2 OS=Mus musculus OX=10090 GN=Mapre2 PE=1 SV=1	60	12	287	11	32.2	5.26	3.35613e+07	3.03446e+07	3.58716e+07	3.12617e+07	3.57072e+07	8.6848e+07	6.10811e+07	3.79115e+07	1.16029e+08	7.2329e+07	5.64604e+07	6.12603e+07	3.95856e+07	9.51118e+07	4.58812e+07	7.3104e+07	9.04121e+07	4.22564e+07	3.29992e+07	Acetyl [N-Term]
P09405	Ncl	Nucleolin OS=Mus musculus OX=10090 GN=Ncl PE=1 SV=2	29	22	490	22	76.7	4.75	5.67296e+07	8.03397e+07	9.69481e+07	5.35201e+07	5.99226e+07	1.1137e+08	9.46246e+07	4.89977e+07	3.97504e+08	1.98498e+08	8.47183e+07	1.74267e+08	7.18949e+07	1.83174e+08	7.50596e+07	1.86549e+08	1.59236e+08	7.73198e+07	6.90205e+07
P48758	Cbr1	Carbonyl reductase [NADPH] 1 OS=Mus musculus OX=10090 GN=Cbr1 PE=1 SV=3	71	17	241	16	30.6	8.31	1.57526e+07	1.04671e+07	7.17326e+06	9.32491e+06	1.84228e+07	4.04294e+07	2.00101e+07	1.53153e+07	2.97399e+07	3.09837e+07	3.12169e+07	3.44316e+07	9.61537e+06	2.58809e+07	1.0724e+07	5.90643e+07	3.99444e+07	1.71109e+07	4.67125e+07	Acetyl [N-Term]
P28352	Apex1	DNA-(apurinic or apyrimidinic site) endonuclease OS=Mus musculus OX=10090 GN=Apex1 PE=1 SV=2	42	11	183	11	35.5	7.91	1.00166e+07	2.33422e+07	1.62177e+07	1.05524e+07	1.71115e+07	1.39397e+07	1.04224e+07	1.04017e+07	6.06783e+07	2.97011e+07	1.0648e+07	4.09422e+07	8.4469e+06	2.75294e+07	7.30179e+06	3.84003e+07	3.37323e+07	1.22736e+07	4.91714e+06
Q6P9R2	Oxsr1	Serine/threonine-protein kinase OSR1 OS=Mus musculus OX=10090 GN=Oxsr1 PE=1 SV=1	38	18	427	18	58.2	6.43	5.51131e+07	5.78937e+07	6.26361e+07	5.70356e+07	6.41636e+07	1.25577e+08	1.13844e+08	8.46387e+07	1.20076e+08	1.19967e+08	1.18611e+08	9.76443e+07	6.19171e+07	9.5216e+07	7.77583e+07	8.4568e+07	1.13768e+08	7.85054e+07	5.42714e+07
P11352	Gpx1	Glutathione peroxidase 1 OS=Mus musculus OX=10090 GN=Gpx1 PE=1 SV=2	70	13	251	13	22.3	7.21	6.48001e+06	1.87807e+07	1.10485e+07	8.95625e+06	8.68991e+06	1.11925e+08	2.57265e+07	1.72326e+07	2.25963e+07	7.22286e+07	1.23013e+08	1.09758e+08	1.23015e+08	9.31754e+07	7.45933e+07	3.16865e+07	4.98496e+07	2.11013e+07	1.57163e+07
Q07456	Ambp	Protein AMBP OS=Mus musculus OX=10090 GN=Ambp PE=1 SV=2	35	13	541	13	39	6.32	8.92254e+07	9.76676e+07	9.12864e+07	8.97001e+07	7.85999e+07	5.46944e+07	9.07094e+07	7.6935e+07	4.69437e+07	5.39554e+07	6.95741e+07	5.48449e+07	8.50962e+07	7.16169e+07	7.76765e+07	1.12476e+08	7.34289e+07	7.20713e+07	6.98759e+07
Q99MN1	Kars1	Lysine--tRNA ligase OS=Mus musculus OX=10090 GN=Kars1 PE=1 SV=1	40	25	305	25	67.8	5.94	5.02466e+07	5.52985e+07	5.93101e+07	4.42174e+07	7.20999e+07	9.79081e+07	6.57773e+07	3.65846e+07	1.29801e+08	1.23079e+08	6.8751e+07	1.02079e+08	6.69194e+07	1.08429e+08	5.57123e+07	1.14787e+08	8.06371e+07	4.06178e+07	3.6052e+07	Acetyl [N-Term]
P27546	Map4	Microtubule-associated protein 4 OS=Mus musculus OX=10090 GN=Map4 PE=1 SV=3	26	26	182	14	117.4	4.98	3.00188e+07	2.27239e+07	3.09411e+07	2.71245e+07	2.69393e+07	2.66058e+07	2.80386e+07	3.85087e+07	4.86628e+07	3.57923e+07	2.19269e+07	2.00841e+07	3.3166e+07	1.76742e+07	3.01418e+07	3.71349e+07	3.74248e+07	2.47829e+07	2.62591e+07
P97872	Fmo5	Flavin-containing monooxygenase 5 OS=Mus musculus OX=10090 GN=Fmo5 PE=1 SV=4	46	20	99	20	60	8.73	5.96832e+06	3.97516e+06	3.43259e+06	5.56529e+06	7.9586e+06	2.37584e+07	4.10304e+06	2.15962e+07	4.17322e+07	3.71144e+07	8.23812e+06	3.81991e+07	6.17723e+06	2.42151e+07	5.59808e+06	5.08827e+07	1.39918e+07	5.08689e+06	4.31642e+06
Q61792	Lasp1	LIM and SH3 domain protein 1 OS=Mus musculus OX=10090 GN=Lasp1 PE=1 SV=1	52	12	383	12	30	7.05	2.31297e+08	3.15153e+08	2.80655e+08	3.61581e+08	3.2542e+08	4.73861e+08	3.527e+08	3.54064e+08	4.48759e+08	1.83981e+08	3.65615e+08	4.89271e+08	4.26892e+08	4.29313e+08	4.69466e+08	4.02509e+08	3.97032e+08	4.14183e+08	3.43153e+08
P35282	Rab21	Ras-related protein Rab-21 OS=Mus musculus OX=10090 GN=Rab21 PE=1 SV=4	55	11	215	11	24.1	7.94	4.51231e+06	4.32634e+06	5.92817e+06	3.64475e+06	9.59273e+06	3.57103e+07	1.8315e+07	5.7966e+06	5.56603e+07	3.26286e+07	1.83118e+07	3.17151e+07	7.62123e+06	3.54196e+07	9.17744e+06	2.92334e+07	3.07841e+07	8.81027e+06	5.54869e+06	Acetyl [N-Term]
P82198	Tgfbi	Transforming growth factor-beta-induced protein ig-h3 OS=Mus musculus OX=10090 GN=Tgfbi PE=1 SV=1	31	18	434	18	74.6	7.06	3.03302e+08	2.19842e+08	2.06385e+08	2.38344e+08	1.42789e+08	1.52154e+08	2.29762e+08	3.21492e+08	8.09627e+07	1.13826e+08	2.04295e+08	1.20115e+08	2.53462e+08	1.65285e+08	2.8892e+08	1.60606e+08	1.41097e+08	1.87105e+08	2.23656e+08
Q9JHW4	Eefsec	Selenocysteine-specific elongation factor OS=Mus musculus OX=10090 GN=Eefsec PE=1 SV=2	36	17	129	17	63.5	8.29	9.81831e+07	9.61522e+07	1.07581e+08	1.28378e+08	1.09763e+08	1.06327e+08	1.03707e+08	1.07617e+08	1.12409e+08	2.06703e+08	9.63404e+07	7.65598e+07	5.90118e+07	7.74915e+07	7.37843e+07	8.26561e+07	9.75459e+07	7.75259e+07	8.52266e+07
P34022	Ranbp1	Ran-specific GTPase-activating protein OS=Mus musculus OX=10090 GN=Ranbp1 PE=1 SV=2	66	10	339	10	23.6	5.22	1.84261e+07	3.67533e+07	3.46888e+07	3.34189e+07	5.51697e+07	1.24875e+08	7.02185e+07	4.36852e+07	1.37662e+08	1.0551e+08	1.2312e+08	1.10337e+08	5.16904e+07	9.97155e+07	4.46113e+07	6.58773e+07	1.09346e+08	7.33228e+07	3.88537e+07
Q8C0C7	Farsa	Phenylalanine--tRNA ligase alpha subunit OS=Mus musculus OX=10090 GN=Farsa PE=1 SV=1	35	16	231	16	57.6	8.28	1.87631e+06	5.47052e+06	7.88345e+06	3.51727e+06	1.42201e+07	1.78693e+07	6.34188e+06	7.10024e+06	4.58299e+07	3.40212e+07	9.81955e+06	2.2322e+07	4.78981e+06	1.58015e+07	7.4836e+06	2.25853e+07	1.9053e+07	1.32927e+07	6.79933e+06	Acetyl [N-Term]
P23116	Eif3a	Eukaryotic translation initiation factor 3 subunit A OS=Mus musculus OX=10090 GN=Eif3a PE=1 SV=5	29	39	225	39	161.8	6.77	9.28441e+06	8.6711e+06	5.19964e+06	8.6645e+06	1.18094e+07	4.11347e+07	1.11296e+07	8.95469e+06	4.49074e+07	3.23429e+07	2.33088e+07	3.31013e+07	8.36249e+06	1.81956e+07	1.13412e+07	2.539e+07	2.00215e+07	9.82954e+06	6.87178e+06
P41216	Acsl1	Long-chain-fatty-acid--CoA ligase 1 OS=Mus musculus OX=10090 GN=Acsl1 PE=1 SV=2	40	25	157	23	77.9	7.15	3.60844e+07	3.30768e+08	2.35305e+08	4.359e+07	7.67933e+07	5.4179e+07	5.22591e+07	1.3121e+07	1.17395e+08	9.04221e+07	1.45824e+07	4.80821e+07	1.84469e+08	1.28356e+08	7.03862e+07	8.35004e+07	4.44774e+07	1.54748e+07	2.30792e+07	Acetyl [N-Term]
P20029	Hspa5	Endoplasmic reticulum chaperone BiP OS=Mus musculus OX=10090 GN=Hspa5 PE=1 SV=3	40	23	270	21	72.4	5.16	6.801e+07	7.05274e+07	5.89845e+07	7.36835e+07	6.87105e+07	5.68961e+07	6.12743e+07	5.7329e+07	4.79129e+07	3.75185e+07	1.9005e+08	5.45326e+07	6.60873e+07	5.54623e+07	7.01266e+07	6.14606e+07	6.12474e+07	7.33229e+07	5.54966e+07
Q9EPL8	Ipo7	Importin-7 OS=Mus musculus OX=10090 GN=Ipo7 PE=1 SV=2	15	14	168	14	119.4	4.82	6.87008e+07	6.77759e+07	7.08448e+07	9.44196e+07	9.24614e+07	9.6386e+07	5.84153e+07	7.802e+07	9.69479e+07	6.37435e+07	7.73126e+07	1.08237e+08	7.44519e+07	8.7236e+07	8.36739e+07	7.88734e+07	8.04734e+07	6.20651e+07	6.06438e+07
Q9JHI0	Mmp19	Matrix metalloproteinase-19 OS=Mus musculus OX=10090 GN=Mmp19 PE=2 SV=1	45	18	249	18	59.1	7.85	3.32822e+07	2.13757e+07	1.70805e+07	2.6463e+07	2.09481e+07	9.97918e+06	1.4968e+07	1.68027e+07	9.24454e+06	6.01294e+06	1.66345e+07	6.98168e+06	1.15714e+07	1.17436e+07	1.54338e+07	3.14189e+07	3.23656e+07	2.43467e+07	3.03472e+07
P50462	Csrp3	Cysteine and glycine-rich protein 3 OS=Mus musculus OX=10090 GN=Csrp3 PE=1 SV=1	53	8	507	8	20.9	8.54	8.42702e+07	1.39061e+08	2.32457e+08	1.32014e+08	1.30536e+08	1.85338e+08	1.65958e+08	1.0811e+08	3.20683e+08	1.9854e+08	5.95367e+07	1.83946e+08	1.42844e+08	2.89524e+08	1.12278e+08	1.95798e+08	2.28115e+08	1.15088e+08	1.82194e+08
Q8CIN4	Pak2	Serine/threonine-protein kinase PAK 2 OS=Mus musculus OX=10090 GN=Pak2 PE=1 SV=1	47	18	304	18	57.9	5.77	4.74348e+07	7.41092e+07	6.59742e+07	4.43992e+07	6.50064e+07	9.75905e+07	7.60634e+07	5.20165e+07	5.73387e+07	6.14694e+07	7.90516e+07	6.5615e+07	7.49791e+07	7.71094e+07	5.09347e+07	6.8804e+07	6.46536e+07	4.22459e+07	4.18751e+07
A2A513	Krt10	Keratin, type I cytoskeletal 10 OS=Mus musculus OX=10090 GN=Krt10 PE=1 SV=1	15	12	698	8	57	5.07	5.13206e+08	4.17971e+08	7.39505e+08	3.49242e+08	2.21471e+08	4.03142e+08	2.3361e+08	1.59966e+08	3.80074e+08	1.52995e+08	1.91346e+08	2.38996e+08	5.678e+08	6.79734e+08	4.09116e+08	3.33771e+08	2.86706e+08	3.88245e+08	9.66466e+08
Q9JJH1	Rnase4	Ribonuclease 4 OS=Mus musculus OX=10090 GN=Rnase4 PE=1 SV=1	51	7	310	7	17	8.85	3.75814e+07	4.15861e+07	5.61804e+07	9.97234e+07	3.51194e+07	2.37728e+07	4.18283e+07	1.07645e+08	2.01289e+07	1.17237e+07	1.13822e+08	1.05898e+08	1.7474e+08	1.17957e+08	1.25954e+08	3.43374e+07	3.00215e+07	3.4208e+07	6.41311e+07
Q9R182	Angptl3	Angiopoietin-related protein 3 OS=Mus musculus OX=10090 GN=Angptl3 PE=1 SV=1	35	16	379	16	52.5	6.65	4.26788e+07	1.30706e+08	1.68013e+08	1.13048e+08	2.13298e+08	2.17353e+07	2.01416e+07	2.95923e+07	2.20635e+07	3.67551e+07	5.84062e+07	7.40467e+07	1.45021e+08	7.59966e+07	1.39381e+08	3.82751e+08	5.86379e+08	3.77404e+07	5.59812e+07
Q64458	Cyp2c29	Cytochrome P450 2C29 OS=Mus musculus OX=10090 GN=Cyp2c29 PE=1 SV=2	36	21	209	13	55.7	8.29	3.04849e+07	2.05084e+07	2.31145e+07	2.11171e+07	2.36767e+07	4.88383e+07	3.79534e+07	2.11227e+07	1.18606e+08	1.22467e+08	7.43502e+07	1.69901e+08	9.34472e+07	6.47673e+07	6.84289e+07	1.50934e+08	6.6288e+07	2.96736e+07	1.36315e+07
P63242	Eif5a	Eukaryotic translation initiation factor 5A-1 OS=Mus musculus OX=10090 GN=Eif5a PE=1 SV=2	69	10	386	10	16.8	5.24	3.3551e+08	3.3515e+08	2.99696e+08	2.90342e+08	2.49727e+08	2.50207e+08	3.14698e+08	3.22115e+08	2.36429e+08	2.85686e+08	3.25779e+08	2.60413e+08	2.77518e+08	2.94261e+08	3.44438e+08	2.33332e+08	2.49352e+08	2.65412e+08	2.62225e+08	Acetyl [N-Term]
P70389	Igfals	Insulin-like growth factor-binding protein complex acid labile subunit OS=Mus musculus OX=10090 GN=Igfals PE=1 SV=1	29	18	421	18	66.9	6.6	1.92642e+08	1.80224e+08	1.87303e+08	2.44468e+08	1.70512e+08	1.21258e+08	1.40256e+08	1.47027e+08	1.16139e+08	1.79198e+08	7.33951e+08	9.37718e+08	7.27855e+08	9.23241e+08	8.35711e+08	2.04527e+08	1.87557e+08	1.329e+08	1.94288e+08
Q99KC8	Vwa5a	von Willebrand factor A domain-containing protein 5A OS=Mus musculus OX=10090 GN=Vwa5a PE=1 SV=2	24	19	217	19	87.1	6.58	7.05008e+06	7.79756e+06	1.16239e+07	1.12002e+07	1.86599e+07	2.53605e+07	1.87764e+07	1.98938e+07	3.01619e+07	3.83882e+07	2.76335e+07	4.34918e+07	1.6851e+07	2.99102e+07	1.4347e+07	5.47491e+07	3.6602e+07	2.27557e+07	1.37512e+07	Acetyl [N-Term]
P00329	Adh1	Alcohol dehydrogenase 1 OS=Mus musculus OX=10090 GN=Adh1 PE=1 SV=2	49	17	304	17	39.7	8.1	1.40748e+07	1.63426e+07	2.58967e+07	2.55312e+07	2.47062e+07	2.98857e+07	1.78555e+07	2.48241e+07	5.99833e+07	1.42397e+08	2.31905e+07	5.66461e+08	5.43244e+07	4.97598e+07	1.95793e+07	2.48607e+08	5.73513e+07	3.23141e+07	2.69692e+07
Q9D0E1	Hnrnpm	Heterogeneous nuclear ribonucleoprotein M OS=Mus musculus OX=10090 GN=Hnrnpm PE=1 SV=3	43	32	195	32	77.6	8.63	2.1817e+07	1.45538e+08	1.01448e+08	2.05609e+07	4.71929e+07	7.93815e+07	8.10138e+07	1.31828e+07	1.27611e+08	9.72718e+07	2.43246e+07	5.1586e+07	8.96767e+07	1.19124e+08	4.19845e+07	6.52102e+07	4.29585e+07	1.74872e+07	1.6875e+07	Acetyl [N-Term]
P84078	Arf1	ADP-ribosylation factor 1 OS=Mus musculus OX=10090 GN=Arf1 PE=1 SV=2	56	10	422	2	20.7	6.8	4.21998e+07	4.49343e+07	3.09151e+07	3.9406e+07	5.58271e+07	1.60158e+08	1.02941e+08	8.37043e+07	1.99465e+08	1.22005e+08	1.00979e+08	1.50517e+08	5.98104e+07	1.16227e+08	4.53187e+07	8.06935e+07	1.41507e+08	7.29328e+07	4.29682e+07
A0A0N4SVV4	Rarres2	Chemerin OS=Mus musculus OX=10090 GN=Rarres2 PE=1 SV=1	64	11	523	3	18.5	9.2	1.83587e+08	1.37602e+08	1.51511e+08	1.38774e+08	1.26398e+08	1.3246e+08	1.46484e+08	1.89393e+08	9.90958e+07	9.37488e+07	1.19122e+08	1.50924e+08	1.30896e+08	1.33666e+08	1.35551e+08	1.26799e+08	1.05427e+08	1.19661e+08	1.2766e+08
Q8BMJ2	Lars1	Leucine--tRNA ligase, cytoplasmic OS=Mus musculus OX=10090 GN=Lars1 PE=1 SV=2	26	30	179	30	134.1	7.05	5.88866e+07	6.22605e+07	6.37977e+07	4.84751e+07	6.42091e+07	4.92506e+07	3.89399e+07	4.14531e+07	2.80835e+07	5.29753e+07	3.62577e+07	3.97146e+07	3.01853e+07	3.77436e+07	2.84691e+07	5.15942e+07	2.50248e+07	4.50331e+07	4.10096e+07
Q9QYJ0	Dnaja2	DnaJ homolog subfamily A member 2 OS=Mus musculus OX=10090 GN=Dnaja2 PE=1 SV=1	34	13	452	13	45.7	6.48	1.74899e+07	2.19893e+07	3.12007e+07	2.55508e+07	4.21414e+07	1.36934e+08	7.18113e+07	3.50352e+07	1.84515e+08	2.13336e+08	9.75006e+07	1.47816e+08	7.00449e+07	1.4269e+08	4.56351e+07	7.80738e+07	1.02237e+08	5.58997e+07	2.44133e+07
Q9JI91	Actn2	Alpha-actinin-2 OS=Mus musculus OX=10090 GN=Actn2 PE=1 SV=2	30	23	99	23	103.8	5.45	2.20618e+07	4.30004e+07	3.1657e+07	4.14782e+07	5.65308e+07	8.96785e+07	5.32037e+07	4.86145e+07	6.78186e+07	8.06192e+07	9.28623e+07	8.46858e+07	5.19486e+07	7.09293e+07	3.73838e+07	5.17702e+07	9.10434e+07	6.62428e+07	4.48187e+07
P70122	Sbds	Ribosome maturation protein SBDS OS=Mus musculus OX=10090 GN=Sbds PE=1 SV=4	60	19	212	19	28.8	8.76	3.68725e+08	2.95716e+08	3.28455e+08	2.76366e+08	2.42559e+08	2.36218e+08	4.55132e+08	4.07383e+08	4.21185e+08	3.81153e+08	3.51881e+08	1.946e+08	3.78838e+08	3.88558e+08	3.77754e+08	3.0344e+08	2.99306e+08	2.16285e+08	2.22532e+08	Acetyl [N-Term]
Q05421	Cyp2e1	Cytochrome P450 2E1 OS=Mus musculus OX=10090 GN=Cyp2e1 PE=1 SV=1	44	23	183	22	56.8	8.4	5.3245e+06	7.75039e+06	8.20328e+06	3.48286e+06	5.89998e+06	6.57075e+06	1.9262e+06	1.09259e+06	4.65395e+07	6.03016e+07	4.86347e+06	5.50675e+07	5.23675e+06	1.04836e+07	7.02073e+06	7.17661e+07	2.49425e+07	1.41567e+07	3.03829e+06
Q9Z126	Pf4	Platelet factor 4 OS=Mus musculus OX=10090 GN=Pf4 PE=1 SV=1	46	6	2663	6	11.2	9.29	1.57127e+09	7.5948e+09	6.16535e+09	1.45164e+09	3.75476e+09	4.11174e+09	3.59894e+09	1.21605e+09	6.31706e+09	3.5083e+09	1.26467e+09	4.49031e+09	6.36776e+09	6.09271e+09	4.30916e+09	4.1045e+09	3.62546e+09	1.21325e+09	1.01795e+09
Q9CXW3	Cacybp	Calcyclin-binding protein OS=Mus musculus OX=10090 GN=Cacybp PE=1 SV=1	62	15	340	15	26.5	7.87	1.08776e+08	1.24868e+08	1.36734e+08	1.07e+08	1.18167e+08	8.99621e+07	9.324e+07	7.18703e+07	1.29003e+08	9.29451e+07	8.46562e+07	1.02767e+08	7.64969e+07	1.14662e+08	7.08123e+07	1.42954e+08	9.94311e+07	1.0272e+08	6.86516e+07	Acetyl [N-Term]
P62702	Rps4x	40S ribosomal protein S4, X isoform OS=Mus musculus OX=10090 GN=Rps4x PE=1 SV=2	62	22	410	22	29.6	10.15	2.86428e+07	3.88207e+07	3.41862e+07	3.07166e+07	6.0166e+07	1.12059e+08	4.36923e+07	2.68864e+07	2.17044e+08	1.76718e+08	6.2405e+07	1.27391e+08	4.17356e+07	1.218e+08	5.59993e+07	1.16431e+08	7.46011e+07	4.46958e+07	2.49017e+07
Q9DCW4	Etfb	Electron transfer flavoprotein subunit beta OS=Mus musculus OX=10090 GN=Etfb PE=1 SV=3	56	13	277	13	27.6	8.1	1.75362e+07	1.95129e+07	2.31864e+07	1.73098e+07	1.83422e+07	2.5742e+07	1.81468e+07	1.15243e+07	6.48085e+07	4.98439e+07	9.83878e+06	3.61259e+07	2.07722e+07	3.90216e+07	1.96547e+07	5.90225e+07	3.54052e+07	1.25251e+07	1.99454e+07
P01863	Ighg	Ig gamma-2A chain C region, A allele OS=Mus musculus OX=10090 GN=Ighg PE=1 SV=1	37	9	576	9	36.4	7.4	1.30535e+08	1.2985e+08	1.24032e+08	1.55583e+08	9.62924e+07	2.72019e+08	2.70787e+08	2.07216e+08	1.53738e+08	1.03278e+08	2.56723e+08	1.58243e+08	2.17123e+08	2.09283e+08	2.80015e+08	1.43571e+08	1.11354e+08	1.29194e+08	2.17981e+08
P99024	Tubb5	Tubulin beta-5 chain OS=Mus musculus OX=10090 GN=Tubb5 PE=1 SV=1	45	14	192	3	49.6	4.89	410968	1.95786e+06	1.54743e+06	641833	884767				1.42574e+06	596650	1.49833e+06	2.15105e+06	966667	1.66635e+06	1.75801e+06	1.84046e+06	2.95032e+06	852410	516912
P13412	Tnni2	Troponin I, fast skeletal muscle OS=Mus musculus OX=10090 GN=Tnni2 PE=2 SV=2	42	9	397	9	21.3	8.5	3.83724e+08	3.53525e+08	3.13784e+08	8.22497e+07	3.00488e+08	7.86189e+07	7.39567e+07	6.10339e+07	3.77372e+08	1.27173e+08	7.02263e+07	8.49621e+07	7.17404e+07	1.10383e+08	7.97863e+07	1.29629e+08	1.78536e+08	1.52103e+08	1.6307e+08
Q80T06	Eef1d	Elongation factor 1-delta OS=Mus musculus OX=10090 GN=Eef1d PE=1 SV=1	51	12	139	4	31.3	5.06	4.31709e+06		1.97077e+06	1.5671e+06	3.08329e+06	1.86509e+07	8.18468e+06	2.38406e+06	6.53672e+07	3.58849e+07	7.32913e+06	2.53577e+07	3.0022e+06	1.75452e+07	1.28639e+06	1.72166e+07	1.30484e+07	3.65448e+06	2.44068e+06	Acetyl [N-Term]
Q78PY7	Snd1	Staphylococcal nuclease domain-containing protein 1 OS=Mus musculus OX=10090 GN=Snd1 PE=1 SV=1	35	29	134	29	102	7.43	2.1364e+07	1.33416e+07	1.34937e+07	1.6959e+07	1.14198e+07	7.42492e+06	1.08414e+07	1.48195e+07	1.96537e+07	1.83954e+07	1.14354e+07	1.60155e+07	1.03887e+07	1.54117e+07	1.73789e+07	3.18114e+07	1.18426e+07	1.1324e+07	3.13173e+07
Q9ET26	Rnf114	E3 ubiquitin-protein ligase RNF114 OS=Mus musculus OX=10090 GN=Rnf114 PE=1 SV=2	62	12	215	12	25.7	7.03	2.06602e+07	1.89361e+07	2.05607e+07	1.65604e+07	2.91182e+07	6.99281e+07	3.08399e+07	3.12509e+07	5.90686e+07	6.53711e+07	3.2885e+07	5.42072e+07	1.46694e+07	4.37939e+07	2.05479e+07	2.78205e+07	4.59458e+07	2.5495e+07	1.73323e+07	Acetyl [N-Term]
O88428	Papss2	Bifunctional 3'-phosphoadenosine 5'-phosphosulfate synthase 2 OS=Mus musculus OX=10090 GN=Papss2 PE=1 SV=2	38	21	73	20	70.3	7.58	1.68654e+06	1.83481e+06	892622	1.26232e+06	1.10428e+06	1.44073e+06	386304	830126	3.57028e+06	3.68412e+06	572555	6.60732e+06	378459	791301	1.84408e+06	3.36258e+07	4.11297e+06	2.18943e+06	1.29579e+06
Q9DB27	Mcts1	Malignant T-cell-amplified sequence 1 OS=Mus musculus OX=10090 GN=Mcts1 PE=1 SV=1	51	9	592	6	20.5	8.82	1.40743e+07	3.61214e+07	3.98395e+07	4.08946e+07	9.78489e+07	2.98815e+08	1.73359e+08	1.17137e+08	3.11024e+08	3.17614e+08	2.03453e+08	2.61837e+08	1.03162e+08	2.34487e+08	9.34806e+07	1.88006e+08	2.96251e+08	1.68082e+08	1.18492e+08
P35991	Btk	Tyrosine-protein kinase BTK OS=Mus musculus OX=10090 GN=Btk PE=1 SV=4	43	22	115	22	76.4	7.9	5.40033e+06	6.19223e+06	7.12823e+06	6.92153e+06	5.19126e+06	7.09463e+06	1.39991e+07	7.05685e+06	9.7605e+06	9.78532e+06	3.50179e+06	3.65085e+06	7.10741e+06	1.00635e+07	1.06741e+07	5.36968e+06	2.19382e+06	4.47052e+06	5.17721e+06
P33587	Proc	Vitamin K-dependent protein C OS=Mus musculus OX=10090 GN=Proc PE=1 SV=2	30	12	329	12	51.8	6.35	4.11342e+07	4.89526e+07	3.37258e+07	5.033e+07	6.62325e+07	8.35097e+07	6.44357e+07	7.75256e+07	4.71325e+07	4.54625e+07	8.32071e+07	6.17742e+07	7.73161e+07	5.41319e+07	5.98036e+07	5.08947e+07	8.8306e+07	6.74723e+07	5.59469e+07
Q99KB8	Hagh	Hydroxyacylglutathione hydrolase, mitochondrial OS=Mus musculus OX=10090 GN=Hagh PE=1 SV=2	47	10	181	10	34.1	7.75	2.38233e+06	4.24711e+06	2.66802e+06	7.8813e+06	8.6002e+06	2.97756e+07	1.39168e+07	9.52469e+06	1.29652e+07	1.84669e+07	1.65358e+07	2.33649e+07	6.53102e+06	1.50549e+07	5.5434e+06	1.04402e+07	2.46254e+07	1.50155e+07	5.31363e+06
P62908	Rps3	40S ribosomal protein S3 OS=Mus musculus OX=10090 GN=Rps3 PE=1 SV=1	75	20	197	20	26.7	9.66	1.89057e+07	3.3351e+07	3.49641e+07	2.21007e+07	2.52291e+07	6.326e+07	2.97346e+07	3.59709e+07	8.65023e+07	4.58833e+07	1.85673e+07	6.56231e+07	3.89753e+07	5.55051e+07	3.13904e+07	3.1659e+07	3.2772e+07	1.48681e+07	1.46358e+07	Acetyl [N-Term]
P80315	Cct4	T-complex protein 1 subunit delta OS=Mus musculus OX=10090 GN=Cct4 PE=1 SV=3	40	20	185	19	58	8.02	6.24554e+06	7.43684e+06	1.06911e+07	1.64502e+07	2.88655e+07	6.7348e+07	2.58023e+07	1.62177e+07	3.14102e+07	3.79952e+07	6.10671e+07	3.22562e+07	1.39808e+07	1.89573e+07	1.02782e+07	1.67857e+07	4.28411e+07	2.32746e+07	1.45885e+07
P26638	Sars1	Serine--tRNA ligase, cytoplasmic OS=Mus musculus OX=10090 GN=Sars1 PE=1 SV=3	38	18	207	18	58.4	6.3	1.96464e+07	8.41885e+07	6.84478e+07	2.48352e+07	4.57031e+07	3.81773e+07	3.66302e+07	1.8539e+07	4.0069e+07	8.45117e+07	7.2964e+07	5.13169e+07	4.36103e+07	4.2499e+07	4.12794e+07	4.88371e+07	4.345e+07	3.18898e+07	1.74677e+07
P56959	Fus	RNA-binding protein FUS OS=Mus musculus OX=10090 GN=Fus PE=1 SV=1	17	9	211	7	52.6	9.36	2.54192e+07	7.07981e+07	3.4578e+07	1.61968e+07	6.2773e+07	6.14279e+07	2.70495e+07	2.50628e+07	8.5475e+07	6.14521e+07	3.80055e+07	6.66159e+07	1.87434e+07	5.78382e+07	4.06872e+07	6.33237e+07	3.93101e+07	5.43782e+07	4.53937e+07
P40142	Tkt	Transketolase OS=Mus musculus OX=10090 GN=Tkt PE=1 SV=1	36	18	194	18	67.6	7.5	5.06433e+06	3.6066e+06	4.01377e+06	7.20243e+06	9.57549e+06	4.37381e+07	1.40728e+07	1.18877e+07	3.22509e+07	3.33414e+07	4.9046e+07	3.21286e+07	9.81396e+06	3.84926e+07	2.09017e+07	2.61544e+07	3.09295e+07	1.3931e+07	1.02722e+07	Acetyl [N-Term]
P97333	Nrp1	Neuropilin-1 OS=Mus musculus OX=10090 GN=Nrp1 PE=1 SV=2	20	15	157	15	102.9	5.9	8.2181e+06	6.89327e+06	5.94623e+06	9.84778e+06	1.01952e+07	1.15627e+07	6.97284e+06	5.72733e+06	4.53787e+06	6.26258e+06	2.14015e+07	7.26753e+06	1.86637e+07	1.25859e+07	1.48683e+07	3.9431e+06	4.30249e+06	7.08928e+06	1.43831e+07
P97290	Serping1	Plasma protease C1 inhibitor OS=Mus musculus OX=10090 GN=Serping1 PE=1 SV=3	26	13	565	13	55.5	6.29	1.39454e+08	1.38013e+08	1.3448e+08	1.74904e+08	1.5438e+08	1.6719e+08	1.82785e+08	2.06615e+08	1.79168e+08	9.38948e+07	2.48764e+08	2.49845e+08	1.7988e+08	1.93822e+08	2.25687e+08	1.65362e+08	1.85415e+08	3.18276e+08	3.34056e+08
P18760	Cfl1	Cofilin-1 OS=Mus musculus OX=10090 GN=Cfl1 PE=1 SV=3	64	12	530	10	18.5	8.09	2.38832e+08	3.34941e+08	3.03464e+08	3.08409e+08	3.54732e+08	4.15491e+08	5.38943e+08	3.14468e+08	6.07903e+08	4.32552e+08	3.82317e+08	3.43838e+08	3.79163e+08	4.52085e+08	3.71137e+08	4.93249e+08	4.35716e+08	3.88283e+08	2.43088e+08	Acetyl [N-Term]
Q9EQI5	Ppbp	Chemokine subfamily B Cys-X-Cys OS=Mus musculus OX=10090 GN=Ppbp PE=1 SV=1	58	6	808	6	12.2	8.72	4.77054e+08	3.89864e+09	3.28749e+09	4.07302e+08	1.50386e+09	2.17715e+09	1.80791e+09	3.98999e+08	2.40163e+09	2.31526e+09	3.86323e+08	2.01403e+09	3.93608e+09	3.53491e+09	2.08664e+09	1.80132e+09	1.81583e+09	2.86272e+08	2.18623e+08
Q6DFX2	Antxr2	Anthrax toxin receptor 2 OS=Mus musculus OX=10090 GN=Antxr2 PE=1 SV=1	31	14	368	13	53.2	7.56	2.40215e+07	3.40378e+07	3.44528e+07	2.33143e+07	5.5339e+07	1.13981e+08	8.36289e+07	6.75179e+07	1.10501e+08	1.26277e+08	6.40596e+07	4.55163e+07	1.06528e+08	1.18344e+08	7.98218e+07	8.34532e+07	1.07112e+08	8.91683e+07	6.12723e+07
P28650	Adss1	Adenylosuccinate synthetase isozyme 1 OS=Mus musculus OX=10090 GN=Adss1 PE=1 SV=2	46	16	89	16	50.2	8.43	9.48872e+06	1.43474e+07	1.67015e+07	9.50725e+06	2.00223e+07	2.5768e+07	1.32755e+07	6.5841e+06	5.48362e+07	5.57039e+07	4.42218e+07	2.04329e+07	8.02382e+06	1.69567e+07	8.05859e+06	2.16414e+07	3.01544e+07	8.9109e+06	8.04968e+06
E9PWB2	Csnk1a1	Casein kinase I isoform alpha OS=Mus musculus OX=10090 GN=Csnk1a1 PE=1 SV=1	39	15	333	15	43.4	9.44	6.25485e+07	5.98384e+07	5.60223e+07	7.13712e+07	6.16507e+07	9.85025e+07	6.12835e+07	6.19988e+07	1.159e+08	1.17706e+08	1.02128e+08	1.16207e+08	5.65921e+07	9.32166e+07	7.22589e+07	5.20913e+07	5.31376e+07	4.0492e+07	4.6503e+07
Q60865	Caprin1	Caprin-1 OS=Mus musculus OX=10090 GN=Caprin1 PE=1 SV=2	31	15	99	15	78.1	5.25	1.10248e+06	2.08743e+06	3.50549e+06	2.48474e+06	1.4903e+07	4.9951e+06	4.3025e+06	5.6505e+06	1.94319e+07	1.31969e+07	5.99564e+06	6.85374e+06	3.3999e+06	1.09757e+07	1.00515e+06	8.7854e+06	1.59208e+07	1.09967e+07	7.40072e+06
P97315	Csrp1	Cysteine and glycine-rich protein 1 OS=Mus musculus OX=10090 GN=Csrp1 PE=1 SV=3	65	11	551	11	20.6	8.57	4.62765e+07	9.05853e+07	1.02192e+08	7.19716e+07	8.60647e+07	1.43271e+08	1.79164e+08	8.41914e+07	2.65809e+08	1.87708e+08	7.78921e+07	1.88156e+08	9.08962e+07	2.96158e+08	1.3593e+08	1.79984e+08	1.50327e+08	5.87275e+07	6.08047e+07
Q8BWY3	Etf1	Eukaryotic peptide chain release factor subunit 1 OS=Mus musculus OX=10090 GN=Etf1 PE=1 SV=4	45	18	268	18	49	5.71	8.8527e+06	9.05014e+06	1.05819e+07	1.23781e+07	1.9692e+07	4.09425e+07	3.1015e+07	1.92186e+07	4.89223e+07	2.17539e+08	5.18587e+07	3.01545e+07	1.55638e+07	3.38021e+07	1.9637e+07	3.02975e+07	4.46375e+07	2.40927e+07	1.19884e+07	Acetyl [N-Term]
O70310	Nmt1	Glycylpeptide N-tetradecanoyltransferase 1 OS=Mus musculus OX=10090 GN=Nmt1 PE=1 SV=1	24	13	286	10	56.9	8	7.02803e+06	1.49747e+07	1.98487e+07	1.52211e+07	3.06034e+07	4.45281e+07	3.53062e+07	1.95448e+07	8.25131e+07	6.96214e+07	2.72835e+07	6.07287e+07	2.15423e+07	6.00676e+07	2.09551e+07	7.0051e+07	5.18302e+07	2.38254e+07	1.13053e+07
P49312	Hnrnpa1	Heterogeneous nuclear ribonucleoprotein A1 OS=Mus musculus OX=10090 GN=Hnrnpa1 PE=1 SV=2	38	10	168	10	34.2	9.23	9.23134e+06	6.29871e+06	6.85357e+06	3.22561e+06	5.18007e+06	1.79902e+07	1.05699e+07	8.16436e+06	2.24429e+07	1.06678e+07	1.36593e+07	1.40812e+07	5.06045e+06	1.71119e+07	1.15223e+07	1.2034e+07	2.48475e+07	1.36491e+07	8.57952e+06
Q8VE70	Pdcd10	Programmed cell death protein 10 OS=Mus musculus OX=10090 GN=Pdcd10 PE=1 SV=1	57	12	276	12	24.7	8.19	1.2713e+07	1.75352e+07	3.91134e+07	3.23429e+07	3.67691e+07	5.76563e+07	4.75773e+07	4.2999e+07	5.97813e+07	5.50293e+07	4.80989e+07	3.83454e+07	2.58018e+07	6.03081e+07	3.09713e+07	4.20284e+07	5.65019e+07	3.23221e+07	2.31689e+07
Z4YJT3	Larp1	La-related protein 1 OS=Mus musculus OX=10090 GN=Larp1 PE=1 SV=1	27	27	158	27	121.1	8.79	1.29076e+07	2.72172e+07	1.49561e+07	6.09752e+06	1.40654e+07	1.16873e+07	3.29008e+06	6.60616e+06	1.19496e+07	1.44045e+07	1.41323e+07	1.46212e+07	7.90249e+06	9.99484e+06	9.18953e+06	1.64388e+07	1.26417e+07	9.50297e+06	1.12982e+07
Q8C1B7	Septin11	Septin-11 OS=Mus musculus OX=10090 GN=Septin11 PE=1 SV=4	44	18	197	9	49.7	6.68	1.82301e+07	2.14511e+07	2.34692e+07	1.92166e+07	1.66435e+07	3.04843e+07	1.44478e+08	2.41413e+07	4.34417e+07	2.61795e+07	3.40258e+07	5.0032e+07	2.56037e+07	3.38897e+07	2.63702e+07	4.37013e+07	3.56532e+07	2.20438e+07	2.42764e+07	Acetyl [N-Term]
P70362	Ufd1	Ubiquitin recognition factor in ER-associated degradation protein 1 OS=Mus musculus OX=10090 GN=Ufd1 PE=1 SV=2	50	14	196	14	34.5	6.7	3.29889e+07	5.13051e+07	4.32335e+07	3.26244e+07	4.8924e+07	8.31493e+07	5.33866e+07	4.26257e+07	5.73137e+07	7.28566e+07	6.00171e+07	7.03506e+07	4.71287e+07	6.31328e+07	4.64861e+07	4.84755e+07	6.39099e+07	4.52191e+07	4.60239e+07
E9QNL5	Sult1a1	Sulfotransferase OS=Mus musculus OX=10090 GN=Sult1a1 PE=1 SV=2	42	15	274	15	34.6	8.1	9.13927e+07	7.70476e+07	1.07506e+08	1.18642e+08	7.29978e+07	2.75711e+07	3.53274e+07	4.3905e+07	1.58125e+08	2.46309e+08	1.39211e+08	2.43271e+08	1.31411e+08	8.84399e+07	1.2172e+08	3.51198e+08	9.22126e+07	3.89167e+07	3.39964e+07	Acetyl [N-Term]
Q3TCH7	Cul4a	Cullin-4A OS=Mus musculus OX=10090 GN=Cul4a PE=1 SV=1	36	29	202	29	87.7	8.35	2.89009e+06	3.6348e+06	1.32843e+07	6.97037e+06	1.99321e+07	4.41105e+07	1.2813e+07	1.62319e+07	1.02946e+08	4.99921e+07	3.41995e+07	3.39189e+07	5.46077e+06	2.80369e+07	4.83743e+06	3.11135e+07	2.47316e+07	8.38858e+06	4.21942e+06
Q99MQ4	Aspn	Asporin OS=Mus musculus OX=10090 GN=Aspn PE=1 SV=1	36	14	451	14	42.5	8.57	5.48665e+07	7.86525e+07	1.01023e+08	7.63868e+07	1.04081e+08	1.47275e+08	1.70034e+08	1.3473e+08	2.4053e+08	2.22717e+08	1.57627e+08	2.70395e+08	1.26047e+08	2.41123e+08	1.17107e+08	1.96894e+08	4.02717e+08	1.7433e+08	1.38249e+08
O35286	Dhx15	Pre-mRNA-splicing factor ATP-dependent RNA helicase DHX15 OS=Mus musculus OX=10090 GN=Dhx15 PE=1 SV=2	30	21	192	21	90.9	7.46	1.1194e+07	1.24681e+07	1.26882e+07	8.06242e+06	9.74167e+06	2.29766e+07	8.23802e+06	2.70535e+06	3.12452e+07	2.17812e+07	1.27486e+07	2.69574e+07	6.21334e+06	2.49751e+07	4.98046e+06	1.73288e+07	2.40795e+07	1.01944e+07	8.93235e+06
P07759	Serpina3k	Serine protease inhibitor A3K OS=Mus musculus OX=10090 GN=Serpina3k PE=1 SV=2	40	14	600	5	46.9	5.16	4.17235e+07	3.49202e+07	3.87589e+07	6.20876e+07	3.02249e+07	3.21692e+07	1.255e+08	1.82741e+08	5.95977e+07	1.66543e+07	2.68124e+07	4.08861e+07	2.38165e+08	1.27264e+08	1.45229e+08	2.68511e+08	1.68538e+08	2.35269e+08	4.08973e+08
E9QPB2	Sbsn	Suprabasin OS=Mus musculus OX=10090 GN=Sbsn PE=1 SV=1	53	14	290	3	70.5	7.23	1.86469e+07	6.53265e+06	7.6463e+06	2.06642e+07	1.0023e+07	6.42464e+06	6.90903e+06	9.84819e+06	4.85171e+06	3.19557e+06	4.77164e+06	8.49567e+06	1.07686e+07	7.09636e+06	1.46275e+07	5.49612e+06	6.15792e+06	7.31971e+06	8.47497e+06
Q8VCH0	Acaa1b	3-ketoacyl-CoA thiolase B, peroxisomal OS=Mus musculus OX=10090 GN=Acaa1b PE=1 SV=1	36	8	54	8	44	8.51				575113				411942	3.33814e+06	5.96675e+06	468694	1.03548e+07				2.18386e+07	2.90435e+06		298142
P07758	Serpina1a	Alpha-1-antitrypsin 1-1 OS=Mus musculus OX=10090 GN=Serpina1a PE=1 SV=4	26	9	270	5	46	5.72	1.14874e+08	1.12078e+08	1.43311e+08	1.03142e+08	1.21623e+08	1.90495e+08	1.55748e+08	6.40416e+07	6.78469e+08	8.09386e+08	1.27509e+08	1.2463e+08	1.17251e+08	2.1992e+08	9.09918e+07	1.39769e+08	4.51025e+08	6.466e+07	5.10755e+07
P52843	Sult2a1	Sulfotransferase 2A1 OS=Mus musculus OX=10090 GN=Sult2a1 PE=1 SV=1	51	15	138	8	33.2	7.91	2.11486e+07	2.37011e+07	6.28439e+07	2.6238e+07	2.79875e+07	2.27356e+07	1.02266e+07	7.84966e+06	4.34149e+07	7.03558e+07	6.04463e+06	6.99289e+07	1.13362e+07	1.28919e+07	8.30291e+06	1.15886e+08	5.17828e+07	1.99611e+07	1.65178e+07
O70194	Eif3d	Eukaryotic translation initiation factor 3 subunit D OS=Mus musculus OX=10090 GN=Eif3d PE=1 SV=2	29	16	162	16	63.9	6.05	7.24e+06	2.74388e+06	3.18819e+06	6.38732e+06	4.98779e+06	4.30496e+07	9.8514e+06	2.84667e+07	3.93866e+07	2.08536e+07	3.51593e+07	3.26734e+07	1.77764e+07	2.84419e+07	1.83723e+07	1.74457e+07	1.30034e+07	8.03781e+06	8.42798e+06
P51437	Camp	Cathelicidin antimicrobial peptide OS=Mus musculus OX=10090 GN=Camp PE=1 SV=2	52	8	406	8	19.4	8.68	8.26696e+07	1.22415e+08	1.39759e+08	9.82899e+07	7.73862e+07	6.60027e+07	1.0347e+08	1.44721e+08	5.76011e+07	6.31384e+07	9.75637e+07	1.33102e+08	1.55727e+08	1.57097e+08	1.93449e+08	1.36683e+08	9.66974e+07	1.20375e+08	1.31462e+08
P30681	Hmgb2	High mobility group protein B2 OS=Mus musculus OX=10090 GN=Hmgb2 PE=1 SV=3	54	13	339	11	24.1	7.31	1.33981e+08	1.33637e+08	1.34514e+08	8.20161e+07	7.43012e+07	8.02032e+07	9.58421e+07	6.93288e+07	3.25212e+08	1.0561e+08	5.18337e+07	8.02373e+07	5.80294e+07	6.86381e+07	6.36181e+07	6.60197e+07	6.31538e+07	5.79987e+07	4.28758e+07
P47809	Map2k4	Dual specificity mitogen-activated protein kinase kinase 4 OS=Mus musculus OX=10090 GN=Map2k4 PE=1 SV=2	47	15	167	15	44.1	8.07	1.10521e+07	2.04972e+07	2.52315e+07	2.63741e+07	4.18094e+07	7.66223e+07	5.71257e+07	3.88912e+07	1.20356e+08	8.04023e+07	6.7127e+07	7.14272e+07	2.86968e+07	7.1816e+07	2.67279e+07	6.347e+07	8.08982e+07	4.83849e+07	2.44406e+07	Acetyl [N-Term]
A3KFU5	Pabpc4	Polyadenylate-binding protein OS=Mus musculus OX=10090 GN=Pabpc4 PE=1 SV=1	36	22	250	17	69.4	9.57	3.69724e+07	3.67826e+07	4.37597e+07	4.11943e+07	5.10078e+07	4.43645e+07	4.78477e+07	4.69777e+07	7.32957e+07	5.80939e+07	3.02091e+07	3.97504e+07	4.3986e+07	4.14858e+07	3.94361e+07	6.12064e+07	5.21303e+07	3.63959e+07	3.7753e+07
Q61646	Hp	Haptoglobin OS=Mus musculus OX=10090 GN=Hp PE=1 SV=1	39	16	421	16	38.7	6.29	6.03852e+07	4.68704e+07	6.10926e+07	1.1215e+08	2.83433e+07	9.96694e+07	1.09488e+08	1.12344e+08	9.72428e+07	6.10721e+07	7.64736e+07	6.94873e+07	1.1966e+08	9.33391e+07	9.59571e+07	9.56722e+07	2.48358e+07	5.88485e+07	4.4789e+07
Q8K274	Fn3krp	Ketosamine-3-kinase OS=Mus musculus OX=10090 GN=Fn3krp PE=1 SV=2	37	10	414	10	34.4	7.87	1.03932e+07	2.3498e+07	1.88431e+07	2.4247e+07	3.93696e+07	9.50805e+07	4.35202e+07	2.94412e+07	8.23379e+07	8.80059e+07	7.42979e+07	7.45244e+07	3.07589e+07	6.19762e+07	3.19899e+07	4.09862e+07	1.08162e+08	6.15798e+07	3.34913e+07	Acetyl [N-Term]
P54071	Idh2	Isocitrate dehydrogenase [NADP], mitochondrial OS=Mus musculus OX=10090 GN=Idh2 PE=1 SV=3	34	15	125	14	50.9	8.69	3.40548e+07	2.97465e+07	2.5688e+07	1.61089e+07	1.73147e+07	2.30097e+07	1.28082e+07	9.63094e+06	2.79966e+07	3.11095e+07	9.06068e+06	1.57331e+07	1.708e+07	1.99177e+07	1.51579e+07	2.49321e+07	2.04705e+07	1.81215e+07	1.89074e+07
P60335	Pcbp1	Poly(rC)-binding protein 1 OS=Mus musculus OX=10090 GN=Pcbp1 PE=1 SV=1	51	12	180	9	37.5	7.09	1.72932e+07	2.09995e+07	2.84656e+07	1.59016e+07	1.93714e+07	3.80437e+07	2.2982e+07	1.91501e+07	3.30714e+07	2.88955e+07	2.17595e+07	3.82934e+07	2.38552e+07	4.02934e+07	1.77236e+07	4.1519e+07	3.89126e+07	1.68876e+07	1.29367e+07
P49182	Serpind1	Heparin cofactor 2 OS=Mus musculus OX=10090 GN=Serpind1 PE=1 SV=1	35	15	289	15	54.5	7.34	4.0522e+07	3.29169e+07	4.13701e+07	3.59345e+07	3.73879e+07	7.32575e+07	3.6523e+07	3.38562e+07	9.35828e+07	6.88721e+07	4.11735e+07	6.44665e+07	4.45743e+07	7.83323e+07	4.33891e+07	8.84475e+07	6.92012e+07	3.34956e+07	5.81226e+07
A2AGT5	Ckap5	Cytoskeleton-associated protein 5 OS=Mus musculus OX=10090 GN=Ckap5 PE=1 SV=1	16	29	98	29	225.5	7.96	810566	1.92324e+06	2.99004e+06	1.06426e+06	4.76825e+06	8.45417e+06	4.48733e+06	5.91979e+06	2.74749e+07	8.4049e+06	4.33099e+06	9.6034e+06	1.97852e+06	1.42064e+07	1.69068e+06	5.49313e+06	6.7626e+06	3.26603e+06	1.62252e+06
Q64471	Gstt1	Glutathione S-transferase theta-1 OS=Mus musculus OX=10090 GN=Gstt1 PE=1 SV=4	38	11	261	11	27.4	7.27	2.55072e+07	2.95343e+07	2.4594e+07	1.7761e+07	2.20487e+07	4.45959e+07	4.12503e+07	3.50849e+07	9.09655e+07	8.40097e+07	3.38627e+07	1.75947e+07	1.35557e+07	2.93308e+07	1.67685e+07	7.35647e+07	5.39579e+07	2.60201e+07	1.78796e+07
P35979	Rpl12	60S ribosomal protein L12 OS=Mus musculus OX=10090 GN=Rpl12 PE=1 SV=2	59	8	256	8	17.8	9.42	3.74873e+07	3.88587e+07	4.17365e+07	4.77255e+07	6.23442e+07	8.32879e+07	4.70059e+07	4.07234e+07	1.01117e+08	6.49348e+07	4.60471e+07	1.12809e+08	4.03271e+07	8.21388e+07	3.99471e+07	7.87205e+07	5.95619e+07	4.34466e+07	4.57165e+07
Q8BSH9	Nap1l1	Nucleosome assembly protein 1-like 1 OS=Mus musculus OX=10090 GN=Nap1l1 PE=1 SV=1	32	9	197	7	44.6	4.56	8.25925e+06	8.86628e+06	7.18808e+06	1.12038e+07	9.46445e+06	1.51114e+07	8.11421e+06	9.11634e+06	1.0996e+07	6.49127e+06	1.18217e+07	1.13925e+07	1.30644e+07	1.06771e+07	7.24153e+06	9.11982e+06	1.34214e+07	7.35929e+06	5.93934e+06
Q8JZQ9	Eif3b	Eukaryotic translation initiation factor 3 subunit B OS=Mus musculus OX=10090 GN=Eif3b PE=1 SV=1	25	16	119	16	91.3	5.02	3.08601e+07	2.91245e+07	2.71788e+07	3.07261e+07	2.71531e+07	3.97868e+07	3.71944e+07	3.70594e+07	3.49296e+07	2.82969e+07	3.27528e+07	3.40758e+07	3.24937e+07	3.14262e+07	4.20395e+07	3.62029e+07	4.26988e+07	4.10905e+07	2.99041e+07
Q8CI51	Pdlim5	PDZ and LIM domain protein 5 OS=Mus musculus OX=10090 GN=Pdlim5 PE=1 SV=4	37	17	132	13	63.3	8.25	8.61932e+06	7.60263e+06	8.68791e+06	7.74415e+06	7.88148e+06	1.68158e+07	1.17597e+07	6.46756e+06	1.49961e+07	2.11394e+07	1.66128e+07	1.94953e+07	1.43364e+07	1.97684e+07	1.38879e+07	1.81687e+07	1.94554e+07	1.15316e+07	6.83556e+06
Q9QYB8	Add2	Beta-adducin OS=Mus musculus OX=10090 GN=Add2 PE=1 SV=4	29	16	133	15	80.6	6.21	4.86704e+06	6.57406e+06	6.72278e+06	4.50729e+06	4.4829e+06	1.21664e+07	8.65011e+06	1.91297e+06	1.55041e+07	8.45328e+06	1.45548e+07	1.69619e+07	5.03662e+06	1.36155e+07	6.78207e+06	5.47092e+06	6.67285e+06	6.12162e+06	2.54377e+06
Q4VA93	Prkca	Protein kinase C OS=Mus musculus OX=10090 GN=Prkca PE=1 SV=1	31	18	160	11	76.8	7.05	1.00809e+07	8.38306e+06	9.23912e+06	7.17511e+06	5.95877e+06	9.19075e+06	2.94528e+07	1.79904e+07	1.95063e+07	1.05389e+07	4.3576e+07	1.37078e+07	3.25002e+07	3.33871e+07	4.12164e+07	1.81285e+07	1.33286e+07	6.98114e+06	1.92107e+07
Q99LF4	Rtcb	RNA-splicing ligase RtcB homolog OS=Mus musculus OX=10090 GN=Rtcb PE=1 SV=1	44	20	261	20	55.2	7.23	1.49619e+06	6.8609e+06	6.31804e+06	4.29221e+06	5.43766e+06	1.10766e+07	9.50413e+06	2.93661e+06	5.31073e+07	4.03124e+07	1.15784e+07	2.61102e+07	5.78152e+06	2.26034e+07	6.57992e+06	3.12164e+07	1.73603e+07	6.85387e+06	2.80267e+06
P53986	Slc16a1	Monocarboxylate transporter 1 OS=Mus musculus OX=10090 GN=Slc16a1 PE=1 SV=1	14	8	217	8	53.2	7.47	1.17359e+07	1.01187e+07	2.54812e+07	1.06333e+07	1.91249e+07	3.06574e+07	1.75436e+07	1.11137e+07	5.44903e+07	2.98498e+07	2.85235e+07	4.35949e+07	7.80289e+06	3.02168e+07	1.10354e+07	3.86706e+07	3.99997e+07	2.99066e+07	2.41826e+07
Q99KH8	Stk24	Serine/threonine-protein kinase 24 OS=Mus musculus OX=10090 GN=Stk24 PE=1 SV=1	37	15	237	10	47.9	5.43	8.67045e+06	2.1448e+07	1.88687e+07	1.83912e+07	2.82523e+07	3.60596e+07	3.9561e+07	3.12748e+07	4.06115e+07	1.25084e+08	1.7367e+08	1.12407e+08	1.4916e+08	1.51124e+08	1.48093e+08	2.91129e+07	3.30522e+07	2.99126e+07	1.22122e+07	Acetyl [N-Term]
P51859	Hdgf	Hepatoma-derived growth factor OS=Mus musculus OX=10090 GN=Hdgf PE=1 SV=2	46	10	307	9	26.3	4.83	2.92555e+07	3.50074e+07	3.73629e+07	3.52388e+07	2.9294e+07	4.87328e+07	3.84311e+07	7.53356e+07	9.03733e+07	7.6049e+07	3.02394e+07	7.66009e+07	2.42056e+07	6.35414e+07	2.1416e+07	8.4943e+07	5.74529e+07	2.86398e+07	1.21448e+08
Q8CB58	Ptbp1	Polypyrimidine tract-binding protein 1 OS=Mus musculus OX=10090 GN=Ptbp1 PE=1 SV=1	28	10	194	8	52.6	9.03	5.10794e+06	2.45451e+07	2.88616e+07	3.01564e+07	3.99852e+07	2.60213e+08	3.16236e+07	1.67452e+08	1.40376e+08	4.20267e+07	3.07951e+07	7.79455e+07	1.96297e+07	4.90805e+07	1.08317e+07	5.84651e+07	7.9136e+07	5.96981e+07	1.19124e+08
Q69ZS7	Hbs1l	HBS1-like protein OS=Mus musculus OX=10090 GN=Hbs1l PE=1 SV=2	34	18	93	18	75.1	6.46	3.4085e+06	6.94992e+06	4113513	5.14686e+06	9.34615e+06	3.2807e+07	1.73045e+07	1.27775e+07	3.29823e+07	1.91101e+07	2.52386e+07	3.40584e+07	1.01386e+07	2.00176e+07	8.84927e+06	2.1866e+07	4.59016e+07	1.51137e+07	8.01624e+06
P62331	Arf6	ADP-ribosylation factor 6 OS=Mus musculus OX=10090 GN=Arf6 PE=1 SV=2	55	9	154	9	20.1	8.95	1.1655e+06	2.02132e+06	3345640	55150.2	5.87232e+06	1.85974e+07	6.88132e+06	6.1772e+06	2.25412e+07	1.13006e+07	8.06659e+06	2.17152e+07	5.53221e+06	2.78977e+07	7.9718e+06	1.44003e+07	1.08571e+07	5.50452e+06	3.74427e+06
Q61753	Phgdh	D-3-phosphoglycerate dehydrogenase OS=Mus musculus OX=10090 GN=Phgdh PE=1 SV=3	32	14	185	14	56.5	6.54	2.59379e+06	2.95047e+06	1.62891e+06	2.20206e+07	6.27665e+07	2.24551e+07	1.15631e+07	2.29811e+06	1.90893e+07	1.10714e+07	1.78495e+07	8.91242e+06	1.55413e+06	8.72147e+06	3.68886e+06	1.21256e+07	2.93741e+07	7.11108e+06		Acetyl [N-Term]
Q91V41	Rab14	Ras-related protein Rab-14 OS=Mus musculus OX=10090 GN=Rab14 PE=1 SV=3	69	12	181	11	23.9	6.21	2.817e+07	2.85222e+07	3.44766e+07	3.72731e+07	3.69954e+07	5.34121e+07	5.11548e+07	4.59509e+07	6.60892e+07	6.29502e+07	6.33281e+07	5.17381e+07	2.09809e+07	4.32723e+07	2.59328e+07	5.49607e+07	6.04816e+07	5.10039e+07	4.58734e+07
O88968	Tcn2	Transcobalamin-2 OS=Mus musculus OX=10090 GN=Tcn2 PE=1 SV=1	30	12	309	12	47.6	6.33	5.26095e+07	5.18388e+07	4.56525e+07	6.61937e+07	4.51168e+07	6.08966e+07	6.57206e+07	5.3137e+07	3.98051e+07	1.91366e+07	3.59586e+07	2.48123e+07	5.49927e+07	2.98137e+07	6.01353e+07	2.87645e+07	1.90588e+07	2.55592e+07	3.72757e+07
P28862	Mmp3	Stromelysin-1 OS=Mus musculus OX=10090 GN=Mmp3 PE=2 SV=2	34	18	245	18	53.8	6.13	6.23244e+07	3.13777e+07	3.47362e+07	2.34925e+07	3.55205e+07	3.1829e+06	4.41531e+06	7.66228e+06	2.02722e+06	5.82903e+06	6.56213e+06	7.57894e+06	4.05569e+06	4.77961e+06	6.5503e+06	1.54579e+07	4.38193e+06	9.65823e+06	1.29187e+07
Q8CGY6	Unc45b	Protein unc-45 homolog B OS=Mus musculus OX=10090 GN=Unc45b PE=1 SV=1	27	24	52	24	103.6	7.97	1.0593e+06	817862	1.59308e+07	591890	1.21143e+06	7.25226e+06	9.36884e+06	2.5647e+06	2.91344e+07	1.03262e+06	5.44502e+06	7.76533e+07	1.56517e+06	2.8315e+06	2.74896e+06	754213	9.38709e+06	1.31316e+06	1.13126e+06	Acetyl [N-Term]
F8VQC1	Srp72	Signal recognition particle subunit SRP72 OS=Mus musculus OX=10090 GN=Srp72 PE=1 SV=1	26	14	92	14	74.6	9.23	1.02173e+07	9.28804e+06	8.94719e+06	9.87244e+06	8.10337e+06	1.35963e+07	9.8e+06	9.86915e+06	2.74329e+07	1.34528e+07	1.09402e+07	3.01216e+07	1.53484e+07	1.55792e+07	1.1785e+07	2.3666e+07	1.10193e+07	1.03446e+07	1.20767e+07
Q8QZT1	Acat1	Acetyl-CoA acetyltransferase, mitochondrial OS=Mus musculus OX=10090 GN=Acat1 PE=1 SV=1	40	15	124	15	44.8	8.51	5.60252e+06	6.61361e+06	6.61637e+06	5.46281e+06	3.71095e+06	9.06029e+06	7.73365e+06	4.49516e+06	9.76447e+06	1.36019e+07	5.24351e+06	1.50198e+07	6.72475e+06	1.34646e+07	6.27298e+06	3.11704e+07	1.33943e+07	5.41241e+06	6.05085e+06
A0A0R4J1B1	Tnnt3	Troponin T, fast skeletal muscle OS=Mus musculus OX=10090 GN=Tnnt3 PE=1 SV=1	35	12	162	4	29.3	9.01	2.14431e+07	3.17119e+07	3.24623e+07	2.01299e+07	2.52828e+07	4.47407e+07	2.44227e+07	1.61565e+07	6.53282e+08	1.04508e+08	2.20868e+07	7.85667e+07	2.32045e+07	8.32883e+07	1.65494e+07	6.41396e+07	6.15019e+07	1.63703e+07	1.13568e+07	Acetyl [N-Term]
Q99KV1	Dnajb11	DnaJ homolog subfamily B member 11 OS=Mus musculus OX=10090 GN=Dnajb11 PE=1 SV=1	32	9	183	9	40.5	6.32	8.79484e+06	1.08912e+07	8.49267e+06	1.3835e+07	1.34715e+07	6.96703e+06	8.96003e+06	4.992e+06	7.52555e+06	7.98322e+06	6.71529e+06	5.00431e+06	4.64971e+06	8.35674e+06	8.72005e+06	7.78941e+06	6.062e+06	7.76401e+06	9.33328e+06
P50446	Krt6a	Keratin, type II cytoskeletal 6A OS=Mus musculus OX=10090 GN=Krt6a PE=1 SV=3	37	27	428	14	59.3	7.94	2.14385e+08	1.76311e+08	1.72702e+08	1.21458e+08	8.92515e+07	1.13976e+08	9.67839e+07	6.37387e+07	7.19205e+07	5.90634e+07	6.84987e+07	8.83173e+07	1.85127e+08	1.68621e+08	1.308e+08	1.20786e+08	9.94853e+07	1.13995e+08	2.19493e+08
Q9R0X2	Adamdec1	ADAM DEC1 OS=Mus musculus OX=10090 GN=Adamdec1 PE=2 SV=1	29	14	247	14	52.9	8.48	7.38978e+07	6.71031e+07	5.96015e+07	6.29673e+07	6.09143e+07	6.17023e+07	5.27289e+07	5.83716e+07	5.79765e+07	6.48418e+07	9.01363e+07	6.32797e+07	6.50006e+07	6.75882e+07	7.60908e+07	5.71399e+07	5.81893e+07	6.26879e+07	5.78081e+07
Q8BH95	Echs1	Enoyl-CoA hydratase, mitochondrial OS=Mus musculus OX=10090 GN=Echs1 PE=1 SV=1	40	10	175	10	31.5	8.48	1.30341e+07	1.39032e+07	2.47418e+07	1.43182e+07	9.66764e+06	1.5403e+07	1.56911e+07	1.19145e+07	2.68682e+07	1.51941e+07	8.44933e+06	3.40926e+07	7.69781e+06	2.92407e+07	1.10893e+07	3.50328e+07	2.98109e+07	1.31491e+07	1.27747e+07
Q8HWB2	H2-Q4	Histocompatibility 2, Q region locus 4 OS=Mus musculus OX=10090 GN=H2-Q4 PE=1 SV=1	27	10	366	3	39.6	6.62	2.15073e+07	2.14754e+07	2.13891e+07	3.00375e+07	2.84623e+07	3.89266e+07	3.96382e+07	5.18784e+07	4.93986e+07	3.54653e+07	5.4499e+07	7.74741e+07	5.35222e+07	6.01647e+07	5.41325e+07	4.51921e+07	2.0025e+08	4.05354e+07	4.95285e+07
P50544	Acadvl	Very long-chain specific acyl-CoA dehydrogenase, mitochondrial OS=Mus musculus OX=10090 GN=Acadvl PE=1 SV=3	32	18	72	18	70.8	8.75	1.17846e+06	2.38736e+06	38875612	2.67976e+06	3.98904e+06	8.66102e+06	3.94462e+06	3.66657e+06	1.4214e+07	7.03531e+06	7.71058e+06	1.30954e+07	5.80534e+06	5.70391e+06	4.28032e+06	1.19114e+07	8.11835e+06	4.04828e+06	2.95743e+06
Q9DD18	Dtd1	D-aminoacyl-tRNA deacylase 1 OS=Mus musculus OX=10090 GN=Dtd1 PE=1 SV=2	46	8	142	8	23.4	7.87	2.07623e+07	2.43816e+07	3.14838e+07	2.2747e+07	3.52079e+07	5.40385e+07	3.17954e+07	1.97403e+07	5.99884e+07	9.44481e+07	6.64407e+07	4.88113e+07	3.14912e+07	5.58419e+07	3.30362e+07	3.81757e+07	4.41291e+07	2.7315e+07	1.92536e+07
O55226	Chad	Chondroadherin OS=Mus musculus OX=10090 GN=Chad PE=2 SV=1	47	15	232	15	40.3	9.39	4.47733e+07	4.54481e+07	5.79183e+07	3.50345e+07	4.68123e+07	5.1424e+07	4.07205e+07	2.03506e+07	6.69298e+07	8.83777e+07	6.99905e+07	7.8499e+07	5.5924e+07	1.00482e+08	6.33269e+07	1.54341e+08	5.25563e+07	3.25319e+07	2.48955e+07
Q63918	Cavin2	Caveolae-associated protein 2 OS=Mus musculus OX=10090 GN=Cavin2 PE=1 SV=3	35	13	138	13	46.7	5.21	3.28605e+07	5.74827e+07	5.20406e+07	3.86386e+07	4.22407e+07	3.25067e+07	6.00652e+07	4.20787e+07	5.82792e+07	4.33314e+07	3.5788e+07	3.76123e+07	3.55418e+07	4.91674e+07	2.71002e+07	4.01556e+07	5.11228e+07	4.15124e+07	3.18476e+07
P04202	Tgfb1	Transforming growth factor beta-1 proprotein OS=Mus musculus OX=10090 GN=Tgfb1 PE=1 SV=1	31	12	144	12	44.3	8.62	5.5488e+07	4.82221e+08	4.05225e+08	4.218e+07	1.71219e+08	7.76732e+06	1.18185e+07	2.45647e+06	4.13396e+06	6.31875e+06	1.3113e+06	6.07582e+06	2.91889e+07	1.45205e+07	9.58035e+06	1.02327e+07	7.21302e+06	2.59576e+06	1.81648e+06
Q9R0P5	Dstn	Destrin OS=Mus musculus OX=10090 GN=Dstn PE=1 SV=3	52	11	321	10	18.5	7.97	2.54382e+08	3.39792e+08	3.82734e+08	3.65411e+08	4.19839e+08	3.5162e+08	7.10688e+08	4.14841e+08	4.41536e+08	2.15945e+08	3.18845e+08	3.93713e+08	2.69674e+08	3.85782e+08	2.51495e+08	4.35352e+08	3.92846e+08	3.58792e+08	3.16392e+08	Acetyl [N-Term]
Q9D819	Ppa1	Inorganic pyrophosphatase OS=Mus musculus OX=10090 GN=Ppa1 PE=1 SV=1	51	12	106	12	32.6	5.6	4.1259e+06	3.91523e+06	2.80318e+06	3.30206e+06	3.06167e+06	1.04488e+07	7.07858e+06	4.83323e+06	1.75951e+07	3.00212e+07	1.74649e+07	1.00107e+07	5.05393e+06	9.2734e+06	4.30802e+06	9.33219e+06	7.79172e+06	6.53701e+06	5.70193e+06
P42208	Septin2	Septin-2 OS=Mus musculus OX=10090 GN=Septin2 PE=1 SV=2	39	13	166	13	41.5	6.55	3.50966e+07	3.55759e+07	2.82303e+07	3.8274e+07	2.72158e+07	3.64448e+07	3.84264e+07	2.38108e+07	2.71254e+07	2.18186e+07	3.55824e+07	3.1262e+07	2.63658e+07	4.33165e+07	3.00128e+07	2.76352e+07	3.65424e+07	2.32728e+07	3.51181e+07
Q8BVE3	Atp6v1h	V-type proton ATPase subunit H OS=Mus musculus OX=10090 GN=Atp6v1h PE=1 SV=1	31	13	97	13	55.8	6.61	5.73829e+06	4.78107e+06	4.50571e+06	4.49191e+06	7.19962e+06	1.02547e+07	3.65449e+06	2.00171e+06	2.07103e+07	8.69035e+06	1.34251e+07	1.13536e+07	5.22607e+06	9.87078e+06	5.58535e+06	5.07065e+06	1.20031e+07	2.37989e+06	973137
Q99J77	Nans	Sialic acid synthase OS=Mus musculus OX=10090 GN=Nans PE=1 SV=1	39	11	137	11	40	7.06	3.5464e+06	5.96107e+06	1.15306e+07	1.15007e+07	1.71624e+07	1.64348e+07	2.19294e+07	1.52797e+07	1.13376e+07	1.94514e+07	2.69097e+07	7.38704e+06	1.10918e+07	8.67532e+06	9.10063e+06	1.64115e+07	1.85449e+07	1.77907e+07	1.32262e+07
Q7M6Y3	Picalm	Phosphatidylinositol-binding clathrin assembly protein OS=Mus musculus OX=10090 GN=Picalm PE=1 SV=1	18	11	146	11	71.5	7.91	4.24484e+07	4.28412e+07	4.01959e+07	3.30058e+07	3.78042e+07	6.40338e+07	4.29075e+07	3.64015e+07	7.29082e+07	6.1171e+07	3.04729e+07	6.00748e+07	2.79351e+07	6.71923e+07	3.03795e+07	5.97945e+07	4.85755e+07	4.99384e+07	5.03299e+07
Q05117	Acp5	Tartrate-resistant acid phosphatase type 5 OS=Mus musculus OX=10090 GN=Acp5 PE=1 SV=2	35	9	191	9	36.8	8.9	2.36246e+07	4.75454e+07	4.86124e+07	2.50509e+07	3.5724e+07	4.73571e+07	3.41817e+07	2.45475e+07	1.24066e+08	3.25487e+07	2.82616e+07	4.273e+07	4.21101e+07	5.96961e+07	3.68889e+07	3.82796e+07	5.73307e+07	3.16568e+07	2.11948e+07
Q9Z2U0	Psma7	Proteasome subunit alpha type-7 OS=Mus musculus OX=10090 GN=Psma7 PE=1 SV=1	48	11	264	11	27.8	8.46	3.47953e+07	3.36075e+07	5.05971e+07	3.69918e+07	3.52954e+07	7.44398e+07	4.33082e+07	2.63365e+07	6.98919e+07	7.04204e+07	3.76639e+07	7.58589e+07	3.78268e+07	7.91468e+07	4.0245e+07	5.81005e+07	5.85035e+07	3.66327e+07	5.68804e+07
Q60668	Hnrnpd	Heterogeneous nuclear ribonucleoprotein D0 OS=Mus musculus OX=10090 GN=Hnrnpd PE=1 SV=2	49	11	232	9	38.3	7.81	1.67092e+07	4.07273e+07	3.40912e+07	2.68846e+07	3.91822e+07	6.69079e+07	5.76688e+07	2.84126e+07	9.21938e+07	6.54343e+07	2.93853e+07	7.39015e+07	3.32905e+07	5.90335e+07	3.08447e+07	6.72294e+07	7.1278e+07	3.96202e+07	2.37329e+07	Acetyl [N-Term]
Q9D8U8	Snx5	Sorting nexin-5 OS=Mus musculus OX=10090 GN=Snx5 PE=1 SV=1	39	13	167	13	46.8	6.62	4.02378e+06	2.77136e+06	6.26577e+06	908307	1.00661e+07	9.44736e+06	7.42192e+06	5.3918e+06	5.78077e+06	9.49029e+06	1.24621e+07	8.72508e+06	4.53362e+06	1.0211e+07	1.70747e+06	1.41805e+07	1.67878e+07	1.3743e+07	4.16533e+06	Acetyl [N-Term]
P28798	Grn	Progranulin OS=Mus musculus OX=10090 GN=Grn PE=1 SV=2	20	7	152	4	63.4	6.8	1.15201e+07	7.26802e+06	1.34805e+07	8.06186e+06	6.74984e+06	1.46743e+07	1.03531e+07	7.51557e+06	2.31946e+07	1.28362e+07	1.71193e+07	2.16669e+07	1.06084e+07	1.83159e+07	1.04952e+07	1.10861e+07	1.16846e+07	8.64682e+06	9.38143e+06
Q3UND0	Skap2	Src kinase-associated phosphoprotein 2 OS=Mus musculus OX=10090 GN=Skap2 PE=1 SV=2	47	12	65	12	40.7	4.7						3.39527e+06	1.16041e+07	1.80139e+06	1.22955e+07	3.27061e+06	3.43567e+06	4.25155e+06	1.29153e+06	1.40721e+07	5.6781e+06	2.35016e+06	4.02163e+06	2.20539e+06
P63017	Hspa8	Heat shock cognate 71 kDa protein OS=Mus musculus OX=10090 GN=Hspa8 PE=1 SV=1	37	20	196	18	70.8	5.52	1.35388e+07	7.18488e+06	1.08349e+07	7.9075e+06	1.0169e+07	2.23933e+07	1.63826e+07	1.32249e+07	3.15472e+07	1.77928e+07	1.31915e+07	1.40216e+07	7.62894e+06	1.72039e+07	7.17951e+06	1.38718e+07	2.92265e+07	1.83201e+07	2.43088e+07
P63073	Eif4e	Eukaryotic translation initiation factor 4E OS=Mus musculus OX=10090 GN=Eif4e PE=1 SV=1	43	9	245	9	25	6.15	1.33275e+07	1.76673e+07	1.86558e+07	2.27904e+07	2.65588e+07	3.71834e+07	3.12482e+07	1.93793e+07	3.4002e+07	4.10107e+07	2.8624e+07	2.76107e+07	1.82334e+07	3.72267e+07	1.75079e+07	2.4959e+07	3.81891e+07	2.29265e+07	1.04314e+07	Acetyl [N-Term]
Q8CG16	C1ra	Complement C1r-A subcomponent OS=Mus musculus OX=10090 GN=C1ra PE=1 SV=1	27	14	160	14	80	5.66	1.23111e+07	1.4484e+07	1.35272e+07	1.45045e+07	1.71251e+07	2.85761e+07	2.80253e+07	2.71458e+07	2.55193e+07	4.90287e+07	6.61926e+07	2.46462e+07	5.14183e+07	4.03088e+07	4.02597e+07	2.20583e+07	2.72179e+07	1.81501e+07	1.15092e+07
P11680	Cfp	Properdin OS=Mus musculus OX=10090 GN=Cfp PE=1 SV=2	29	12	150	12	50.3	7.84	1.79235e+07	1.34506e+07	1.84262e+07	1.74735e+07	1.30235e+07	1.14633e+07	2.96735e+07	3.25117e+07	1.33727e+07	1.6389e+07	1.85138e+07	1.11488e+07	1.28804e+07	1.46308e+07	1.69703e+07	1.59767e+07	1.18744e+07	1.57099e+07	1.51754e+07
Q03963	Eif2ak2	Interferon-induced, double-stranded RNA-activated protein kinase OS=Mus musculus OX=10090 GN=Eif2ak2 PE=1 SV=2	23	12	136	12	58.2	8.57	1.39043e+07	1.97011e+07	2.29248e+07	1.84338e+07	2.12418e+07	2.59101e+07	2.8909e+07	2.34599e+07	7.88736e+07	3.60425e+07	2.23264e+07	2.13192e+07	1.81421e+07	2.78841e+07	1.30928e+07	2.40564e+07	3.72339e+07	2.58977e+07	1.4056e+07
Q5SUH6	Clint1	Clathrin interactor 1 OS=Mus musculus OX=10090 GN=Clint1 PE=1 SV=1	25	12	137	12	69.7	6.65	3.33424e+06	4.23856e+06	5.87434e+06	2.89273e+06	6.12789e+06	1.67943e+07	1.02429e+07	5.18455e+06	2.30627e+07	2.44646e+07	1.53974e+07	1.9411e+07	6.02051e+06	2.52323e+07	7.5468e+06	1.8091e+07	1.45589e+07	1.03202e+07	5.13368e+06
Q61510	Trim25	E3 ubiquitin/ISG15 ligase TRIM25 OS=Mus musculus OX=10090 GN=Trim25 PE=1 SV=2	26	15	131	15	71.7	8.28	8.68443e+06	1.24467e+07	1.50765e+07	1.32176e+07	1.65602e+07	2.49597e+07	1.98174e+07	1.45651e+07	2.92118e+07	1.85384e+07	2.14315e+07	2.94764e+07	1.27668e+07	3.11503e+07	1.0804e+07	3.66743e+07	2.74276e+07	2.22456e+07	1.2825e+07
P05366	Saa1	Serum amyloid A-1 protein OS=Mus musculus OX=10090 GN=Saa1 PE=1 SV=2	44	8	271	7	13.8	7.03	1.21566e+08	8.95018e+07	1.09949e+08	5.17562e+07	5.76978e+07	3.13831e+07	3.84662e+07	3.31962e+07	1.46748e+07	1.33764e+07	1.34556e+08	2.30433e+07	4.45012e+07	2.40519e+07	2.62219e+07	2.66866e+07	2.57892e+07	4.76212e+07	5.17215e+07
P35278	Rab5c	Ras-related protein Rab-5C OS=Mus musculus OX=10090 GN=Rab5c PE=1 SV=2	47	7	212	5	23.4	8.41	6.25628e+06	9.02148e+06	8.42631e+06	1.50371e+07	1.83866e+07	2.82344e+07	7.74119e+06	6.79031e+06	1.41136e+07	1.21408e+07	9.48716e+06	2.06493e+07	4.47626e+06	7.8829e+06	4.31503e+06	9.91358e+06	1.45959e+07	9.43313e+06	3.87376e+06
P97371	Psme1	Proteasome activator complex subunit 1 OS=Mus musculus OX=10090 GN=Psme1 PE=1 SV=2	65	15	299	15	28.7	5.97	5.55568e+08	5.88493e+08	5.94148e+08	5.83075e+08	5.01396e+08	4.25571e+08	4.13411e+08	3.62029e+08	2.81099e+08	4.9256e+08	5.86541e+08	4.1017e+08	6.30019e+08	4.77395e+08	5.39204e+08	5.03865e+08	2.97255e+08	3.48834e+08	4.20334e+08
P80313	Cct7	T-complex protein 1 subunit eta OS=Mus musculus OX=10090 GN=Cct7 PE=1 SV=1	36	17	87	17	59.6	7.84	2.40797e+07	2.84072e+07	29136223	4.24417e+07	3.49e+07	2.97427e+07	2.67025e+07	2.51361e+07	2.3777e+07	2.49876e+07	3.05717e+07	4.06357e+07	1.28627e+07	2.02487e+07	2.37165e+07	2.6072e+07	2.73827e+07	2.12131e+07	2.03419e+07
Q3TTY5	Krt2	Keratin, type II cytoskeletal 2 epidermal OS=Mus musculus OX=10090 GN=Krt2 PE=1 SV=1	15	15	548	11	70.9	8.06	2.75712e+08	2.09719e+08	2.55545e+08	1.68021e+08	1.44094e+08	2.87177e+08	1.7883e+08	1.08332e+08	1.74255e+08	1.52975e+08	1.42371e+08	1.73629e+08	2.74989e+08	2.98593e+08	2.40253e+08	2.23525e+08	1.75037e+08	2.18882e+08	4.20426e+08
P70315	Was	Wiskott-Aldrich syndrome protein homolog OS=Mus musculus OX=10090 GN=Was PE=1 SV=1	30	13	162	13	54.2	6.7	1.18498e+07	1.44892e+07	1.49437e+07	1.32706e+07	1.96809e+07	3.30526e+07	3.20032e+07	2.02873e+07	3.6726e+07	3.51473e+07	2.04519e+07	2.26152e+07	1.79151e+07	3.3017e+07	1.56826e+07	2.74672e+07	2.53703e+07	1.8694e+07	1.34911e+07	Acetyl [N-Term]
Q9QYB5	Add3	Gamma-adducin OS=Mus musculus OX=10090 GN=Add3 PE=1 SV=2	26	15	80	15	78.7	5.95	7.05428e+06	8.96322e+06	1.02382e+07	9.5956e+06	1.22187e+07	6.5594e+06	1.03644e+07	5.59593e+06	1.01189e+07	1.34262e+07	9.07809e+06	1.16627e+07	1.25422e+07	1.50065e+07	9.48758e+06	1.13742e+07	1.22818e+07	5.26341e+06	5.69263e+06	Acetyl [N-Term]
P84096	Rhog	Rho-related GTP-binding protein RhoG OS=Mus musculus OX=10090 GN=Rhog PE=1 SV=1	53	9	131	8	21.3	8.12	8.59799e+07	9.03815e+07	1.00523e+08	8.32947e+07	6.96105e+07	7.02751e+07	1.33428e+08	1.42719e+08	1.12891e+08	6.14028e+07	1.34706e+08	8.96602e+07	1.89758e+08	1.33805e+08	1.3588e+08	1.03376e+08	7.95176e+07	8.58893e+07	1.04343e+08	Acetyl [N-Term]
P48024	Eif1	Eukaryotic translation initiation factor 1 OS=Mus musculus OX=10090 GN=Eif1 PE=1 SV=2	50	5	198	5	12.7	7.44	7.12023e+06	5.67767e+06	1.67884e+07	1.66305e+07	1.52176e+07	3.13818e+07	2.14227e+07	1.49917e+07	4.40588e+07	3.52637e+07	2.13293e+07	4.56379e+07	6.36954e+06	3.36825e+07	1.38448e+07	4.82547e+07	3.60274e+07	1.92469e+07	1.48136e+07
Q01730	Rsu1	Ras suppressor protein 1 OS=Mus musculus OX=10090 GN=Rsu1 PE=1 SV=3	27	10	511	10	31.5	8.88	2.7648e+08	1.49066e+09	1.31532e+09	2.76261e+08	8.99014e+08	1.05232e+09	8.87556e+08	2.49243e+08	1.21532e+09	1.34278e+09	3.21129e+08	1.12102e+09	1.18574e+09	1.20748e+09	8.20158e+08	7.89884e+08	7.94647e+08	1.99136e+08	1.7122e+08
Q9WUM4	Coro1c	Coronin-1C OS=Mus musculus OX=10090 GN=Coro1c PE=1 SV=2	28	17	286	16	53.1	7.08	1.31707e+08	8.10301e+07	8.09429e+07	1.28928e+08	6.94799e+07	2.50982e+07	2.70044e+07	1.18053e+07	3.91836e+07	5.18175e+07	2.99909e+07	3.56573e+07	2.0125e+07	4.16092e+07	2.41274e+07	3.08342e+07	3.40851e+07	1.14629e+07	1.21778e+07
P70460	Vasp	Vasodilator-stimulated phosphoprotein OS=Mus musculus OX=10090 GN=Vasp PE=1 SV=4	37	11	155	11	39.6	8.53	3.31515e+06	3.77651e+06	3.13976e+06	1.93498e+07	4.47491e+06	6.9329e+06	1.44731e+07	4.94496e+06	1.04997e+07	6.12269e+06	1.51996e+07	7.08522e+06	1.41508e+07	1.26942e+07	1.47886e+07	1.44137e+07	1.48352e+07	1.10921e+07	1.04089e+07
Q8BK67	Rcc2	Protein RCC2 OS=Mus musculus OX=10090 GN=Rcc2 PE=1 SV=1	38	15	111	15	55.9	8.72	7.52705e+06	1.94533e+07	1.6573e+07	7.72613e+06	5.84005e+06	1.82743e+07	1.24819e+07	1.27903e+07	3.5386e+07	1.62919e+07	7.63873e+06	2.12795e+07	1.17787e+07	2.52996e+07	1.21712e+07	1.87694e+07	1.48734e+07	8.7915e+06	9.19968e+06
P06869	Plau	Urokinase-type plasminogen activator OS=Mus musculus OX=10090 GN=Plau PE=1 SV=1	39	13	112	13	48.2	8.16	1.16501e+07	9.4792e+06	8.93333e+06	1.1815e+07	7.67871e+06	5.47397e+06	1.09838e+07	1.11203e+07	2.13988e+06	5.6897e+06	4.2508e+06	1.23232e+07	6.61139e+06	1.0896e+07	1.22451e+07	2.98275e+06	4.92878e+06	8.64734e+06	8.92391e+06
Q8C4Q6	Aida	Axin interactor, dorsalization-associated protein OS=Mus musculus OX=10090 GN=Aida PE=1 SV=1	50	14	148	14	34.9	6.74	4.8838e+06	3.24049e+06	4.80257e+07	1.00587e+06	2.15109e+06	1.32408e+07	6.44774e+06	3.78189e+06	2.7928e+07	1.59565e+07	7.46327e+06	1.21777e+07	2.72839e+06	1.34868e+07	1.17486e+06	5.8004e+06	1.04242e+07	3.46838e+06	2.35049e+06
Q9R118	Htra1	Serine protease HTRA1 OS=Mus musculus OX=10090 GN=Htra1 PE=1 SV=2	29	11	215	11	51.2	7.65	1.77348e+07	1.46225e+07	12884625	1.42067e+07	1.25619e+07	8.6089e+06	6.44672e+06	6.94014e+06	5.42183e+06	9.46506e+06	9.09231e+06	7.25268e+06	1.09449e+07	1.23246e+07	1.63312e+07	1.13912e+07	6.86632e+06	8.70143e+06	1.16486e+07
P32883	Kras	GTPase KRas OS=Mus musculus OX=10090 GN=Kras PE=1 SV=1	49	7	226	4	21.6	6.77	5.27505e+06	1.08285e+07	1.01191e+07	9.19139e+06	1.08568e+07	3.99081e+07	2.28206e+07	1.87057e+07	4.85795e+07	3.98814e+07	3.53247e+07	4.86475e+07	3.14905e+07	5.82926e+07	2.33443e+07	2.2382e+07	3.79218e+07	2.51475e+07	2.04087e+07
P98086	C1qa	Complement C1q subcomponent subunit A OS=Mus musculus OX=10090 GN=C1qa PE=1 SV=2	28	7	311	7	26	9.11	3.03785e+08	2.86134e+08	2.98431e+08	4.30333e+08	1.98432e+08	1.89923e+08	3.20851e+08	3.30809e+08	1.73781e+08	1.83489e+08	3.13072e+08	1.66924e+08	4.52469e+08	2.55128e+08	4.12742e+08	2.37813e+08	2.04299e+08	2.32623e+08	3.29788e+08
Q99LE6	Abcf2	ATP-binding cassette sub-family F member 2 OS=Mus musculus OX=10090 GN=Abcf2 PE=1 SV=1	32	18	58	18	71.7	7.05	1.0143e+06	1.87781e+06	694990	916828	2.03225e+06	4.46217e+06	590709	434134	1.80193e+07	3.11673e+06	1.00926e+06	4.78741e+06	2.22833e+06	3.51455e+06		4.33536e+06	3.04902e+06	1.14053e+06
Q60790	Rasa3	Ras GTPase-activating protein 3 OS=Mus musculus OX=10090 GN=Rasa3 PE=1 SV=2	21	17	120	17	95.9	7.34	1.77501e+06	7.35759e+06	6.47649e+06	9.77462e+06	7.39286e+06	1.01352e+07	1.27385e+07	4.53903e+06	1.33671e+07	5.16007e+06	3.93224e+06	6.39858e+06	4.91405e+06	1.57754e+07	1.26086e+07	4.33873e+06	4.85507e+06	2.14266e+06	1.08097e+07
Q99K48	Nono	Non-POU domain-containing octamer-binding protein OS=Mus musculus OX=10090 GN=Nono PE=1 SV=3	38	17	157	16	54.5	8.95	7.59924e+06	6.82464e+06	7.55755e+06	7.09857e+06	6.91204e+06	9.40531e+06	7.22568e+06	4.41615e+06	1.92791e+07	1.05834e+07	5.32211e+06	1.82299e+07	6.38846e+06	2.02822e+07	9.69236e+06	2.08515e+07	1.88904e+07	7.68879e+06	8.8282e+06	Acetyl [N-Term]
Q9CR26	Vta1	Vacuolar protein sorting-associated protein VTA1 homolog OS=Mus musculus OX=10090 GN=Vta1 PE=1 SV=1	32	8	193	8	33.9	6.13	1.94289e+07	2.16481e+07	22207977	1.97698e+07	3.30618e+07	6.33075e+07	4.22937e+07	4.39257e+07	5.56867e+07	5.82259e+07	3.47592e+07	3.36534e+07	1.75071e+07	2.9816e+07	1.54379e+07	8.7819e+07	6.4011e+07	3.01795e+07	2.30902e+07
P31725	S100a9	Protein S100-A9 OS=Mus musculus OX=10090 GN=S100a9 PE=1 SV=3	31	4	382	4	13	7.17	1.0082e+08	1.15433e+08	1.25364e+08	7.37365e+07	1.21848e+08	1.37741e+08	1.11847e+08	7.59946e+07	2.14009e+08	9.44506e+07	1.23383e+08	2.9348e+08	6.87826e+07	1.18097e+08	7.5021e+07	1.52575e+08	1.97639e+08	1.22794e+08	1.42372e+08
P97443	Smyd1	Histone-lysine N-methyltransferase Smyd1 OS=Mus musculus OX=10090 GN=Smyd1 PE=1 SV=3	36	13	34	13	56.5	6.92		1.28499e+06	1.19111e+06		691001	2.69673e+06	456253		1.53796e+07	2.98305e+06		2.12364e+06		4.24403e+06		2.86562e+06	3.08828e+06		637489
P97314	Csrp2	Cysteine and glycine-rich protein 2 OS=Mus musculus OX=10090 GN=Csrp2 PE=1 SV=3	51	9	122	9	20.9	8.62	6.9303e+06	4.23907e+06	6.00982e+06	3.20858e+06	3.80491e+06	9.35113e+06	7.82141e+06	6.76461e+06	2.27461e+07	1.42776e+07	6.94675e+06	1.8213e+07	9.44192e+06	2.50756e+07	2.25329e+06	1.85156e+07	1.26408e+07	2.04768e+06	1.43871e+06
P62137	Ppp1ca	Serine/threonine-protein phosphatase PP1-alpha catalytic subunit OS=Mus musculus OX=10090 GN=Ppp1ca PE=1 SV=1	38	11	119	6	37.5	6.33	6.89781e+06	7.22737e+06	8.15195e+06	7.3473e+06	6.59352e+06	1.02297e+07	2.51123e+07	1.8798e+07	2.90454e+07	1.20901e+07	6.56726e+07	5.35093e+07	6.46867e+07	5.90994e+07	6.66644e+07	1.32556e+07	8.58014e+06	6.15315e+06	5.6089e+06
Q91X83	Mat1a	S-adenosylmethionine synthase isoform type-1 OS=Mus musculus OX=10090 GN=Mat1a PE=1 SV=1	31	11	42	11	43.5	5.82	4.0812e+06	3.31249e+06	2.78641e+06	2.03939e+06	1.73318e+06	1.82056e+06	1.57819e+06	782153	972657	3.52138e+06	389964	5.83293e+06	620725	2.40873e+06	1.32075e+06	1.57295e+07	1.40835e+06	2.0164e+06	6.27689e+06
O88803	Lect2	Leukocyte cell-derived chemotaxin-2 OS=Mus musculus OX=10090 GN=Lect2 PE=1 SV=1	58	8	335	8	16.4	9.1	7.85229e+07	7.3205e+07	9.96368e+07	8.16503e+07	7.23167e+07	6.00155e+07	6.68063e+07	6.59966e+07	5.02516e+07	5.54028e+07	6.41072e+07	7.58413e+07	5.88308e+07	8.41779e+07	6.99054e+07	5.26437e+07	5.70063e+07	7.42743e+07	7.29577e+07
D3YZP9	Ccdc6	Coiled-coil domain-containing protein 6 OS=Mus musculus OX=10090 GN=Ccdc6 PE=1 SV=1	36	17	140	17	52.9	7.34	5.99259e+06	5.2878e+06	6.79905e+06	2.65691e+06	2.9328e+06	2.13398e+07	9.42931e+06	5.0641e+06	1.35465e+07	1.53367e+07	2.26284e+07	1.52361e+07	5.43855e+06	1.75309e+07	8.60096e+06	6.52529e+06	1.62404e+07	7.3778e+06	3.85704e+06
P46412	Gpx3	Glutathione peroxidase 3 OS=Mus musculus OX=10090 GN=Gpx3 PE=1 SV=2	35	7	355	6	25.4	8.22	5.87869e+07	9.05972e+07	8.07539e+07	6.94754e+07	4.61268e+07	3.48931e+07	6.53468e+07	5.59441e+07	3.85194e+07	2.365e+07	2.93944e+07	4.56023e+07	7.63504e+07	2.88128e+07	2.54307e+07	1.18407e+08	5.84173e+07	8.00474e+07	1.08429e+08
P54103	Dnajc2	DnaJ homolog subfamily C member 2 OS=Mus musculus OX=10090 GN=Dnajc2 PE=1 SV=2	28	18	125	18	71.7	8.7	1.65098e+06	3.18586e+06	2.48531e+06	3.73547e+06	9.03197e+06	1.73582e+07	7.5336e+06	9.3971e+06	1.79626e+07	2.08173e+07	1.09009e+07	1.88367e+07	3.72691e+06	1.53354e+07	7.68256e+06	1.01314e+07	1.35071e+07	8.81485e+06	4.13022e+06
P24456	Cyp2d10	Cytochrome P450 2D10 OS=Mus musculus OX=10090 GN=Cyp2d10 PE=1 SV=2	29	15	52	10	57.2	6.61	881065	2.07507e+06	737527	1.26767e+06	850100	3.70321e+06	3.46782e+06	5.06207e+06	1.0903e+07	1.72577e+07	898064	1.61927e+07	4.45867e+06	2.86806e+06	5.92758e+06	2.08861e+07	6.29849e+06	2.75636e+06	7.19247e+06
Q64213	Sf1	Splicing factor 1 OS=Mus musculus OX=10090 GN=Sf1 PE=1 SV=6	21	9	109	9	70.4	8.98	5.08065e+06	4.92465e+06	3.40274e+06	7.49167e+06	7.85304e+06	7.0417e+06	7.93301e+06	1.24187e+06	3.44266e+07	1.57852e+07	1.75715e+06	1.41178e+07	1.52306e+06	1.09721e+07	2.06657e+06	1.0071e+07	2.21494e+07	3.78537e+06	1.87449e+06	Acetyl [N-Term]
P47962	Rpl5	60S ribosomal protein L5 OS=Mus musculus OX=10090 GN=Rpl5 PE=1 SV=3	39	13	194	13	34.4	9.77	1.05411e+07	2.28316e+07	6.27405e+07	5.43379e+07	2.21009e+07	4.80596e+07	3.46942e+07	2.66988e+07	5.49927e+07	4.02657e+07	2.29802e+07	6.54482e+07	3.03602e+07	5.15446e+07	2.66538e+07	6.12731e+07	3.75838e+07	2.37489e+07	2.51722e+07
P55258	Rab8a	Ras-related protein Rab-8A OS=Mus musculus OX=10090 GN=Rab8a PE=1 SV=2	44	12	346	5	23.7	9.07	4.42081e+07	6.3887e+07	5.92921e+07	6.20797e+07	6.00511e+07	1.30569e+08	1.37285e+08	7.56946e+07	1.44287e+08	1.24526e+08	1.21577e+08	1.22618e+08	7.40428e+07	1.45854e+08	6.67899e+07	9.9305e+07	1.26201e+08	7.61739e+07	4.76534e+07
Q9CRB6	Tppp3	Tubulin polymerization-promoting protein family member 3 OS=Mus musculus OX=10090 GN=Tppp3 PE=1 SV=1	53	10	222	10	19	9.11	8.62495e+07	1.11558e+08	1.1308e+08	1.06809e+08	7.72179e+07	5.07903e+07	8.06161e+07	6.87246e+07	1.85802e+08	7.07341e+07	6.48884e+07	9.96452e+07	6.87036e+07	1.43416e+08	1.00016e+08	1.32231e+08	1.31547e+08	5.2001e+07	5.23888e+07	Acetyl [N-Term]
P11031	Sub1	Activated RNA polymerase II transcriptional coactivator p15 OS=Mus musculus OX=10090 GN=Sub1 PE=1 SV=3	45	7	162	7	14.4	9.6	5.30055e+07	5.59336e+07	4.9783e+07	4.83769e+07	4.9562e+07	9.25967e+08	9.56255e+08	8.68439e+08	7.93801e+08	6.33554e+08	4.10534e+07	5.16875e+07	3.13076e+07	3.77931e+07	3.74205e+07	5.27507e+07	4.91602e+07	5.09378e+07	3.99404e+07
E9PUZ0	Apol11b	Apolipoprotein L 11b OS=Mus musculus OX=10090 GN=Apol11b PE=3 SV=1	24	13	135	13	37.4	7.23	2.58926e+06	6.44692e+06	3.59445e+06	7.92257e+06	2.19039e+06	4.67478e+06	2.74311e+06	1.77719e+07	1.01514e+07	6.78788e+07	7.10033e+06	2.63038e+07	5.18215e+06	6.51617e+06	4.8164e+06	3.19477e+06	4.55127e+06	3.95079e+06	5.93612e+06	Acetyl [N-Term]
P70663	Sparcl1	SPARC-like protein 1 OS=Mus musculus OX=10090 GN=Sparcl1 PE=1 SV=3	23	12	101	12	72.2	4.6	1.6766e+08	1.43915e+08	1.8039e+08	1.015e+08	6.60056e+07	1.17465e+08	8.45416e+07	5.81808e+07	5.78104e+07	3.98946e+07	5.0633e+07	7.49413e+07	1.52818e+08	1.50115e+08	9.67015e+07	9.32921e+07	8.54052e+07	9.49691e+07	1.94652e+08
Q811S7	Ubp1	Upstream-binding protein 1 OS=Mus musculus OX=10090 GN=Ubp1 PE=1 SV=1	30	12	111	12	60.2	6.27	3.72847e+06	6.71271e+06	2.5117e+06	3.77381e+06	7.92311e+06	1.93117e+07	6.9295e+06	2.77147e+06	1.20394e+07	1.42619e+07	9.53622e+06	1.19605e+07	3.56475e+06	7.78091e+06	2.70147e+06	6.99057e+06	1.75808e+07	1.14772e+07	3.80946e+06
Q3THE2	Myl12b	Myosin regulatory light chain 12B OS=Mus musculus OX=10090 GN=Myl12b PE=1 SV=2	44	8	191	2	19.8	4.84	2.0438e+06	2.63776e+06	2.48954e+06	1.92582e+06	1.58262e+06	2.10591e+06	2.6541e+06	2.4896e+06	5.08272e+06	2.06648e+06	4.99474e+06	2.46175e+06	1.81956e+06	3.3681e+06	2.45902e+06	1.6592e+06	3.42483e+06	2.7906e+06	3.30069e+06
Q60598	Cttn	Src substrate cortactin OS=Mus musculus OX=10090 GN=Cttn PE=1 SV=2	27	15	272	15	61.2	5.4	1.1068e+07	7.15728e+06	8.55745e+06	1.00444e+07	8.82931e+06	1.72035e+07	2.42264e+07	1.63904e+07	1.40724e+07	1.6883e+07	1.35492e+07	1.17589e+07	1.3111e+07	1.42483e+07	1.03506e+07	1.3732e+07	1.09187e+07	9.47211e+06	1.37091e+07
Q3UZ39	Lrrfip1	Leucine-rich repeat flightless-interacting protein 1 OS=Mus musculus OX=10090 GN=Lrrfip1 PE=1 SV=2	21	13	99	13	79.2	4.82	2.77655e+06	2.79843e+06	2.60499e+06	2.24353e+06	2.56468e+06	6.1066e+06	4.91354e+06	2.45166e+06	8.66817e+06	7.16337e+06	4.83513e+06	6.63302e+06	3.30302e+06	5.46301e+06	1.51204e+06	7.66239e+06	4.81253e+06	3.89416e+06	1.95144e+06
Q9CPY7	Lap3	Cytosol aminopeptidase OS=Mus musculus OX=10090 GN=Lap3 PE=1 SV=3	34	14	127	14	56.1	7.72	7.3004e+06	9.5376e+06	9.67148e+06	7.94997e+06	1.28588e+07	2.56513e+07	1.31868e+07	9.37823e+06	2.97032e+07	3.28677e+07	2.50041e+07	3.53174e+07	1.07957e+07	2.24064e+07	9.94367e+06	2.57689e+07	2.46057e+07	1.53871e+07	7.51659e+06
P97461	Rps5	40S ribosomal protein S5 OS=Mus musculus OX=10090 GN=Rps5 PE=1 SV=3	33	9	228	9	22.9	9.72	1.79182e+08	1.90099e+08	154527874	1.86379e+08	1.57507e+08	1.96111e+08	2.75005e+08	2.61418e+08	1.87387e+08	1.53719e+08	1.81913e+08	1.94922e+08	2.78428e+08	1.64258e+08	2.47702e+08	1.74376e+08	2.01967e+08	2.20371e+08	1.9253e+08	Acetyl [N-Term]
Q99M31	Hspa14	Heat shock 70 kDa protein 14 OS=Mus musculus OX=10090 GN=Hspa14 PE=1 SV=2	32	13	165	13	54.6	5.92	3.3951e+06	1.71194e+07	1.99221e+07	1.55957e+07	2.14384e+07	4.90586e+07	5.54574e+07	7.39146e+07	6.03753e+07	1.88046e+07	2.18783e+06	4.27179e+07	5.97168e+07	5.84973e+07	4.73932e+07	5.56108e+07	5.77612e+07	5.06824e+07	4.16523e+07
P48962	Slc25a4	ADP/ATP translocase 1 OS=Mus musculus OX=10090 GN=Slc25a4 PE=1 SV=4	38	12	281	8	32.9	9.72	1.68029e+07	4.85769e+07	5.85822e+07	2.32568e+07	1.39837e+07	1.35159e+09	1.77991e+09	1.13665e+09	1.37474e+09	1.70756e+09	1.25052e+09	3.21038e+09	7.07386e+08	2.13907e+09	4.64632e+07	1.23973e+09	1.41407e+09	1.76488e+09	1.30247e+09	Acetyl [N-Term]
P01671	#N/A	Ig kappa chain V-III region PC 7175 OS=Mus musculus OX=10090 PE=1 SV=1	68	4	149	2	12	7.37	7.07348e+06	7.11714e+06	6.59273e+06	7.78637e+06	1.25353e+07	6.22011e+07	3.32758e+07	3.72997e+07	1.69887e+07	1.50411e+07	1.85984e+07	1.63182e+07	1.67306e+07	2.66194e+07	1.55435e+07	1.90693e+07	1.88371e+07	1.61989e+07	1.18711e+07
Q9Z1R2	Bag6	Large proline-rich protein BAG6 OS=Mus musculus OX=10090 GN=Bag6 PE=1 SV=1	19	17	72	17	121	5.71	6.03157e+06	2.9258e+06	2.93625e+06	5.59141e+06	5.88779e+06	9.08538e+06	5.46144e+06	5.51555e+06	9.97802e+06	9.78808e+06	9.93735e+06	8.16783e+06	1.95924e+06	7.23081e+06	4.04095e+06	1.20946e+07	7.99262e+06	5.44316e+06	5.372e+06
P55264	Adk	Adenosine kinase OS=Mus musculus OX=10090 GN=Adk PE=1 SV=2	44	14	178	14	40.1	6.21	1.06444e+07	6.96449e+06	6.46651e+06	9.50514e+06	1.07021e+07	1.75039e+07	8.60305e+06	3.8999e+06	8.20241e+06	1.98689e+07	2.14852e+07	2.34621e+07	1.01277e+07	8.41496e+06	5.19276e+06	5.98647e+07	3.2241e+07	1.7244e+07	1.28485e+07
P04104	Krt1	Keratin, type II cytoskeletal 1 OS=Mus musculus OX=10090 GN=Krt1 PE=1 SV=4	10	11	393	7	65.6	8.15	5.54928e+08	3.95643e+08	5.63088e+08	3.76639e+08	2.68181e+08	3.71628e+08	2.77849e+08	2.02017e+08	1.97358e+08	1.19873e+08	1.74345e+08	2.08454e+08	4.03258e+08	4.43337e+08	3.32192e+08	2.45735e+08	2.57212e+08	3.47061e+08	6.25705e+08
Q3UUG6	Tbc1d24	TBC1 domain family member 24 OS=Mus musculus OX=10090 GN=Tbc1d24 PE=1 SV=2	24	13	160	13	63.2	7.24	1.14829e+07	2.15149e+07	2.9511e+06	3.88711e+06	9.15817e+06	2.56165e+07	3.94387e+07	6.11806e+06	5.54966e+07	6.64721e+07	5.30278e+07	5.24863e+07	3.12962e+07	1.30279e+07	2.4044e+07	4.46198e+07	2.53937e+07	3.47781e+07	4.90182e+06	Acetyl [N-Term]
Q9QWK4	Cd5l	CD5 antigen-like OS=Mus musculus OX=10090 GN=Cd5l PE=1 SV=3	38	13	162	13	38.8	5.16	3.34045e+07	1.17742e+07	1.65547e+07	3.70398e+07	2.00197e+07	8.98336e+06	2.02978e+07	1.96326e+07	4.91462e+06	3.24624e+06	3.11732e+07	1.06755e+07	2.06029e+07	1.48235e+07	1.62453e+07	4.69735e+06	3.36865e+06	3.22006e+07	2.12359e+07
Q9Z1D1	Eif3g	Eukaryotic translation initiation factor 3 subunit G OS=Mus musculus OX=10090 GN=Eif3g PE=1 SV=2	37	9	53	9	35.6	5.9	1.32843e+06	3.36764e+06	938460	532895	1.97902e+06	4.49993e+06	1.50068e+06	1.36283e+06	6.13903e+06	3.90862e+06	1.49962e+06	3.61174e+06	3.5065e+06	3.74293e+06	1.96499e+06	2.92224e+06	2.19003e+06	1.63163e+06	1.30351e+06
P14106	C1qb	Complement C1q subcomponent subunit B OS=Mus musculus OX=10090 GN=C1qb PE=1 SV=2	30	8	464	8	26.7	8.15	1.21331e+08	1.38045e+08	153031268	2.6472e+08	1.27358e+08	1.53251e+08	1.90638e+08	2.11617e+08	8.18964e+07	1.16526e+08	3.05582e+08	1.143e+08	2.16237e+08	1.40592e+08	2.46621e+08	1.53685e+08	1.78028e+08	1.57097e+08	1.56557e+08
P48787	Tnni3	Troponin I, cardiac muscle OS=Mus musculus OX=10090 GN=Tnni3 PE=1 SV=2	36	9	172	9	24.2	9.55	6.29887e+07	7.3466e+07	8.92719e+07	7.10932e+07	8.17948e+07	7.94896e+07	7.49363e+07	4.82591e+07	9.44701e+07	8.53938e+07	6.61834e+07	6.97316e+07	5.14598e+07	8.99718e+07	4.94189e+07	8.61315e+07	7.54522e+07	7.51707e+07	7.18416e+07	Acetyl [N-Term]
A0A0R4IZY2	Cyp2d26	Cytochrome P450 2D26 OS=Mus musculus OX=10090 GN=Cyp2d26 PE=1 SV=1	35	15	92	12	56.9	6.64	6.65093e+06	9.10923e+06	8.92936e+06	5.76047e+06	6.42932e+06	5.24155e+06	3.73512e+06	3.94071e+06	5.8277e+06	4.22695e+06	2.73724e+06	5.11166e+06	6.85974e+06	5.86201e+06	1.09412e+07	1.20468e+07	6.44945e+06	5.70119e+06	6.32575e+06
Q9DC11	Plxdc2	Plexin domain-containing protein 2 OS=Mus musculus OX=10090 GN=Plxdc2 PE=1 SV=1	19	10	207	10	59.6	6.6	1.35074e+07	2.33914e+07	2.51255e+07	1.4525e+07	1.9076e+07	3.49219e+07	5.94278e+07	2.6019e+07	8.52758e+06	2.20645e+07	3.38731e+07	1.53201e+07	1.02045e+08	2.73369e+07	6.49737e+07	2.46828e+07	2.65902e+07	1.31002e+07	2.01446e+07
Q61171	Prdx2	Peroxiredoxin-2 OS=Mus musculus OX=10090 GN=Prdx2 PE=1 SV=3	47	11	115	11	21.8	5.41			766999	1.8425e+06	3.79239e+06	3.34442e+07	5.16353e+06	3.6335e+07	3.72812e+07	2.01549e+07	3.59804e+07	2.8942e+07	6.08558e+06	2.16466e+07	1.45521e+07	6.7653e+06	1.65499e+07	5.1125e+06	569286
Q6YGZ1	Hpse	Heparanase OS=Mus musculus OX=10090 GN=Hpse PE=1 SV=3	22	12	239	12	60	9.1	2.55174e+07	4.53769e+07	4.39213e+07	1.55849e+07	2.12646e+07	2.94303e+07	2.728e+07	1.13432e+07	3.85131e+07	2.49594e+07	7.82539e+06	2.18069e+07	4.52292e+07	4.15735e+07	1.85066e+07	2.61015e+07	2.72166e+07	1.11021e+07	1.87008e+07
Q9DBB9	Cpn2	Carboxypeptidase N subunit 2 OS=Mus musculus OX=10090 GN=Cpn2 PE=1 SV=2	24	12	100	12	60.4	5.88	6.20442e+06	6.151e+06	7.05892e+06	8.15241e+06	5.5624e+06	3.48406e+06	6.15984e+06	9.55342e+06	4.82938e+06	7.50639e+06	7.64478e+06	6.26761e+06	7.59921e+06	8.33858e+06	1.26262e+07	4.03085e+06	6.82824e+06	4.61057e+06	7.12069e+06
P54116	Stom	Stomatin OS=Mus musculus OX=10090 GN=Stom PE=1 SV=3	40	10	120	10	31.4	6.93	311278	1.69997e+06	1.1421e+06	1.1027e+06	3.14573e+06	1.81191e+07	3.1369e+06	2.91971e+06	2.11118e+07	2.05678e+07	1.64648e+07	1.32333e+07	347785	7.42135e+06	1.70525e+06	2.05902e+08	1.71035e+07	3.1603e+06	2.21612e+06
O70325	Gpx4	Phospholipid hydroperoxide glutathione peroxidase OS=Mus musculus OX=10090 GN=Gpx4 PE=1 SV=4	53	12	380	12	22.2	8.46	1.65382e+08	1.71001e+08	1.56084e+08	1.67552e+08	1.68814e+08	1.15255e+09	1.50279e+09	1.23933e+09	1.17259e+09	1.33527e+09	2.18903e+08	1.927e+08	1.76421e+08	2.07714e+08	1.82625e+08	1.9453e+08	1.90186e+08	1.82207e+08	1.66025e+08
Q8CIB5	Fermt2	Fermitin family homolog 2 OS=Mus musculus OX=10090 GN=Fermt2 PE=1 SV=1	27	17	140	17	77.8	6.7	631245	4.12873e+07	3.21664e+07	1.00789e+06	9.83303e+06	9.34815e+06	1.28742e+07	3.83866e+06	6.02919e+07	5.67912e+07	2.4375e+06	1.92087e+07	4.29705e+07	6.15088e+07	2.39549e+07	5.43992e+07	2.30899e+07	2.95269e+06	4.50941e+06
Q8BHA3	Dtd2	D-aminoacyl-tRNA deacylase 2 OS=Mus musculus OX=10090 GN=Dtd2 PE=1 SV=1	52	8	180	8	18.2	7.91	1.60483e+07	1.10006e+07	1.82467e+07	1.24048e+07	1.58165e+07	2.80089e+07	3.08145e+07	1.78068e+07	2.84465e+07	2.8747e+07	3.29045e+07	1.59442e+07	9.7939e+06	1.96476e+07	1.18472e+07	1.12076e+07	4.20599e+07	2.1873e+07	1.42644e+07
Q9JII5	Dazap1	DAZ-associated protein 1 OS=Mus musculus OX=10090 GN=Dazap1 PE=1 SV=2	20	7	152	7	43.2	8.56	3.0031e+07	2.98619e+07	4.09873e+07	2.33958e+07	2.38103e+07	1.84853e+07	1.88989e+07	1.20507e+07	2.74538e+07	3.15901e+07	7.92101e+06	1.9673e+07	7.52089e+06	1.80019e+07	9.14107e+06	1.55288e+07	2.88774e+07	1.6823e+07	2.22378e+07	Acetyl [N-Term]
P62835	Rap1a	Ras-related protein Rap-1A OS=Mus musculus OX=10090 GN=Rap1a PE=1 SV=1	32	6	293	2	21	6.67	5.88516e+07	9.07804e+07	8.21199e+07	8.96114e+07	7.20623e+07	1.51255e+08	1.08482e+08	5.97216e+07	1.36558e+08	1.11303e+08	9.88718e+07	1.29309e+08	1.19188e+08	1.59172e+08	9.11063e+07	1.22157e+08	1.15458e+08	8.91262e+07	1.36029e+08
E0CZ58	Prg4	Proteoglycan 4 OS=Mus musculus OX=10090 GN=Prg4 PE=1 SV=1	60	37	945	4	134.5	6.86	4.42783e+08	5.08787e+08	3.30408e+08	2.18687e+08	4.01861e+08	8.7854e+07	1.0813e+08	6.22204e+07	5.18905e+07	6.41686e+07	3.82613e+07	5.96982e+07	8.3146e+07	1.06321e+08	7.93279e+07	7.97997e+07	1.45092e+08	1.29972e+08	1.99593e+08
P52430	Pon1	Serum paraoxonase/arylesterase 1 OS=Mus musculus OX=10090 GN=Pon1 PE=1 SV=2	31	10	357	10	39.5	5.22	1.31678e+07	2.97463e+07	3.08345e+07	2.7349e+07	3.65944e+07	5.0991e+07	7.45958e+07	4.41703e+07	6.49399e+07	4.8358e+07	1.28869e+08	6.66504e+07	6.75556e+07	7.44265e+07	5.12099e+07	1.1537e+08	6.86962e+07	4.81339e+07	3.71116e+07
P60766	Cdc42	Cell division control protein 42 homolog OS=Mus musculus OX=10090 GN=Cdc42 PE=1 SV=2	42	8	278	7	21.2	6.55	9.18845e+06	1.30987e+07	2.01899e+07	2.13623e+07	2.53105e+07	5.65443e+07	3.80443e+07	3.16561e+07	6.62482e+07	4.11749e+07	6.24403e+07	4.81094e+07	2.09757e+07	4.25724e+07	2.00181e+07	5.65962e+07	4.28113e+07	3.75349e+07	1.98937e+07	Acetyl [N-Term]
D3Z5I1	Zc3hav1	Zinc finger CCCH-type antiviral protein 1 OS=Mus musculus OX=10090 GN=Zc3hav1 PE=1 SV=1	26	21	126	21	112.5	8.07	812746	1.06574e+06	613856	953136	2.12054e+06	1.50351e+07	1.08584e+07	1.03601e+07	1.4965e+07	2.31214e+07	2.46305e+06	1.47902e+07	1.93455e+06	1.28069e+07	2.59818e+06	7.03064e+06	5.1633e+06	3.95279e+06	3.2427e+06
Q61176	Arg1	Arginase-1 OS=Mus musculus OX=10090 GN=Arg1 PE=1 SV=1	38	10	129	10	34.8	7.01	1.71493e+07	1.25271e+07	1.04317e+07	1.20876e+07	1.34272e+07	5.44864e+06	1.54155e+07	4.98902e+06	7.06878e+06	2.35772e+07	1.42081e+07	2.04813e+07	1.50294e+07	1.31648e+07	1.25473e+07	4.15614e+07	3.15306e+07	1.54999e+07	2.12316e+07
Q8VEJ9	Vps4a	Vacuolar protein sorting-associated protein 4A OS=Mus musculus OX=10090 GN=Vps4a PE=1 SV=1	41	17	164	13	48.9	7.8	2.71495e+06	9.10285e+06	1.16589e+07	4.14511e+06	7.6273e+06	7.16793e+07	1.43844e+07	3.0911e+06	2.46078e+07	2.76644e+07	1.5234e+07	1.76209e+07	3.09246e+06	1.55938e+07	7.03733e+06	1.83617e+07	2.15393e+07	5.91747e+06	2.55318e+06
A0A0G2JE99	Iglc1	Immunoglobulin lambda constant 1 (Fragment) OS=Mus musculus OX=10090 GN=Iglc1 PE=4 SV=1	61	4	136	4	11.7	6.27	5.15869e+06	6.59728e+06	6.03546e+06	4.73413e+06	6.8562e+06	2.13061e+07	3.26704e+07	9.69446e+06	1.05369e+07	1.79187e+07	2.20486e+07	1.00407e+07	1.79821e+07	1.5368e+07	1.47352e+07	9.57075e+06	3.07291e+07	8.00453e+06	7.52751e+06
P08607	C4bpa	C4b-binding protein OS=Mus musculus OX=10090 GN=C4bpa PE=1 SV=3	29	11	170	11	51.5	7.15	1.71521e+07	5.42051e+07	1.48979e+07	4.5392e+07	1.36327e+07	1.45162e+07	1.32983e+07	9.11519e+06	6.02164e+06	891244	1.14587e+07	5.38848e+06	2.17229e+07	1.04436e+07	1.31515e+07	7.34247e+06	3.24264e+06	5.65208e+06	5.33297e+06
Q8CDG3	Vcpip1	Deubiquitinating protein VCPIP1 OS=Mus musculus OX=10090 GN=Vcpip1 PE=1 SV=1	19	21	156	21	134.4	7.17	4.50402e+06	6.07166e+06	1.45997e+07	6.51261e+06	6.40004e+06	1.96683e+07	1.79084e+07	7.46631e+06	1.33829e+07	2.36055e+07	1.82646e+07	3.72604e+06	1.29581e+07	1.7213e+07	1.07992e+07	9.27911e+06	6.82386e+07	1.63697e+07	1.58138e+07
P62242	Rps8	40S ribosomal protein S8 OS=Mus musculus OX=10090 GN=Rps8 PE=1 SV=2	47	10	129	10	24.2	10.32	3.25962e+06	5.09273e+06	6.09518e+06	3.9904e+06	9.49317e+06	1.38495e+08	6.91253e+07	6.42726e+07	8.61792e+07	4.20849e+07	5.65374e+07	9.27828e+07	5.92367e+07	9.45628e+07	3.0237e+07	8.46897e+07	9.15088e+07	1.05294e+08	2.34687e+08
P09542	Myl3	Myosin light chain 3 OS=Mus musculus OX=10090 GN=Myl3 PE=1 SV=4	50	8	142	6	22.4	5.1	845552	1.07519e+06	3.85786e+06	6.74225e+06	3.7051e+06	1.59124e+07	1.03819e+07	4.87204e+06	7.05576e+06	4.77794e+06	6.80004e+06	4.7874e+06	7.76505e+06	5.73722e+06	2.12021e+06	7.2641e+06	1.37832e+07	7.69562e+06	1.09014e+07
Q64152	Btf3	Transcription factor BTF3 OS=Mus musculus OX=10090 GN=Btf3 PE=1 SV=3	43	5	112	5	22	9.52	2.39985e+06	5.98418e+06	7.48786e+06	4.12746e+06	1.16644e+07	2.7201e+07	1.62732e+07	8.9263e+06	3.89022e+07	2.64721e+07	1.23659e+07	3.11791e+07	1.07992e+07	3.07274e+07	6.34078e+06	2.51565e+07	3.0053e+07	1.53592e+07	6.25469e+06
Q02105	C1qc	Complement C1q subcomponent subunit C OS=Mus musculus OX=10090 GN=C1qc PE=1 SV=2	26	5	275	5	26	8.54	3.5884e+07	3.0696e+07	5.08704e+07	6.00477e+07	2.80269e+07	3.89383e+07	6.74299e+07	3.75281e+07	5.28895e+07	1.42623e+08	6.52898e+07	1.39451e+07	4.25752e+07	2.07628e+07	8.49357e+07	3.42016e+07	1.10614e+08	3.88712e+07	4.55619e+07
O09172	Gclm	Glutamate--cysteine ligase regulatory subunit OS=Mus musculus OX=10090 GN=Gclm PE=1 SV=1	40	8	127	8	30.5	5.52	4.06777e+06	3.01653e+06	3.52786e+06	3.19572e+06	6.28384e+06	2.0346e+07	4.60233e+06	4.78991e+06	1.73872e+07	1.26513e+07	1.01915e+07	1.71383e+07	4.6245e+06	1.31584e+07	2.67359e+06	9.59612e+06	1.38592e+07	7.77454e+06	2.25495e+06
Q9R0Q1	Sytl4	Synaptotagmin-like protein 4 OS=Mus musculus OX=10090 GN=Sytl4 PE=1 SV=1	25	14	88	14	76	8.84		1.2723e+06	4.086e+06	1.53033e+06	1.14672e+06	3.99124e+06	7.08161e+06	2.16526e+06	8.90086e+06	1.48775e+07	1.6341e+06	5.44701e+06	3.18565e+06	1.62532e+07	3.1941e+06	1.77381e+06	1.11773e+07	995664	971551
P21180	C2	Complement C2 OS=Mus musculus OX=10090 GN=C2 PE=1 SV=2	36	24	333	10	84.7	7.56	2.39668e+07	1.74897e+07	1.52862e+07	1.87168e+07	1.34395e+07	1.61919e+07	1.94029e+07	2.93729e+07	7.4676e+06	1.21156e+07	2.62967e+07	1.41029e+07	2.50095e+07	2.32018e+07	2.64513e+07	1.74524e+07	9.82041e+06	1.13023e+07	1.58912e+07
Q9JK53	Prelp	Prolargin OS=Mus musculus OX=10090 GN=Prelp PE=1 SV=2	33	12	111	12	43.3	9.54	2.18676e+07	1.10759e+07	5.73994e+07	5.9418e+07	1.10535e+07	1.95397e+07	2.39202e+07	2.08464e+07	1.15757e+08	1.11285e+08	3.1248e+07	7.52064e+07	1.04589e+07	1.91655e+07	5.22396e+07	8.39986e+07	2.3648e+07	1.42454e+07	5.84259e+07
Q91V88	Npnt	Nephronectin OS=Mus musculus OX=10090 GN=Npnt PE=1 SV=1	20	9	109	9	61.5	8.35	1.09067e+07	5.43529e+06	1.01828e+07	8.70976e+06	4.87416e+06	3.99555e+06	4.54061e+06	7.11785e+06	4.15277e+06	1.22554e+07	6.72565e+06	2.41592e+06	8.86037e+06	4.90881e+06	4.84499e+06	1.13593e+07	8.89661e+06	7.26193e+06	7.30789e+06
Q91VZ6	Smap1	Stromal membrane-associated protein 1 OS=Mus musculus OX=10090 GN=Smap1 PE=1 SV=1	19	9	270	8	47.6	8.51	4.49398e+07	1.06254e+07	1.11152e+07	7.55675e+06	1.55004e+07	5.66604e+07	3.27329e+07	2.16638e+07	3.68111e+07	5.00993e+07	3.68322e+07	4.06768e+07	1.47527e+07	5.179e+07	2.66714e+07	3.25556e+07	3.27739e+07	2.38348e+07	1.51856e+07
G3X8Y3	Naa15	N-alpha-acetyltransferase 15, NatA auxiliary subunit OS=Mus musculus OX=10090 GN=Naa15 PE=1 SV=1	32	29	212	25	101	7.52	1.2262e+07	2.05836e+07	1.75021e+07	1.36289e+07	2.37103e+07	2.63267e+07	1.82586e+07	8.60397e+06	4.75225e+07	3.55495e+07	1.78722e+07	3.85283e+07	1.30723e+07	3.63901e+07	1.51177e+07	3.8516e+07	2.68393e+07	1.47407e+07	1.42915e+07
P53657	Pklr	Pyruvate kinase PKLR OS=Mus musculus OX=10090 GN=Pklr PE=1 SV=1	24	10	69	9	62.3	7.09	7.59739e+06	4.23314e+06	4.88085e+06	3.17325e+06	5.45203e+06	7.49622e+06	2.46196e+06	2.79654e+06	1.90901e+06	2.96773e+06	815726	2.36109e+06	5.87378e+06	3.95554e+06	958348	1.4372e+06	9.78537e+06	5.31884e+06	5.52339e+06
Q5RKN9	Capza1	F-actin-capping protein subunit alpha OS=Mus musculus OX=10090 GN=Capza1 PE=1 SV=1	35	6	43	6	32.9	5.55	715097	1.6871e+06			974928	1.871e+06	648316	425678	2.75113e+06	2.75957e+06	6.8237e+06	3.02454e+06	967125	1.15454e+06	1.21262e+06	2.23587e+06	711433
P00920	Ca2	Carbonic anhydrase 2 OS=Mus musculus OX=10090 GN=Ca2 PE=1 SV=4	51	9	133	9	29	7.01	1.03192e+07	1.00061e+07	1.01736e+07	1.2843e+07	2.09987e+07	4.64446e+07	1.9816e+07	1.7621e+07	3.00899e+07	1.5802e+07	3.50034e+07	2.11362e+07	2.19494e+07	2.4025e+07	2.09425e+07	2.08502e+07	5.43391e+07	3.09061e+07	1.78392e+07	Acetyl [N-Term]
O89112	Lancl1	Glutathione S-transferase LANCL1 OS=Mus musculus OX=10090 GN=Lancl1 PE=1 SV=1	27	10	193	10	45.3	7.77	8.088e+07	5.79695e+07	8.88608e+07	4.89748e+07	2.93403e+07	6.6539e+07	8.75306e+07	7.31373e+07	1.95277e+08	3.0646e+07	4.26928e+07	5.5142e+07	6.76733e+07	6.65251e+07	5.76995e+07	5.05159e+07	5.76256e+07	1.09414e+08	1.55713e+08
Q3ULW8	Parp3	Protein mono-ADP-ribosyltransferase PARP3 OS=Mus musculus OX=10090 GN=Parp3 PE=2 SV=1	31	15	75	15	59.9	7.12	47267.5	3.35856e+06	1.63615e+06	1.80977e+06	2.76825e+06	3.34638e+06	2.8921e+06	3.86017e+06	2.20395e+07	9.17077e+06	2.40028e+06	1.06489e+07	1.82886e+06	3.50356e+06	778216	1.32527e+07	1.30757e+07	4.18163e+06	6.94558e+06
Q91YW3	Dnajc3	DnaJ homolog subfamily C member 3 OS=Mus musculus OX=10090 GN=Dnajc3 PE=1 SV=1	29	14	142	14	57.4	5.85	1.14621e+07	9.52806e+06	1.12243e+07	1.0547e+07	6.20225e+06	5.732e+06	9.91374e+06	1.17925e+07	7.53757e+06	9.85143e+06	9.53623e+06	1.04419e+07	1.02274e+07	1.62976e+07	1.07254e+07	7.69192e+06	6.81245e+06	6.55379e+06	6.68378e+06
Q9DB34	Chmp2a	Charged multivesicular body protein 2a OS=Mus musculus OX=10090 GN=Chmp2a PE=1 SV=1	35	11	248	11	25.1	5.97	3.05118e+07	3.19129e+07	4.65131e+07	4.15252e+07	5.96132e+07	8.26509e+07	5.10835e+07	4.0379e+07	8.93865e+07	1.23529e+08	6.57739e+07	8.438e+07	3.38058e+07	8.60006e+07	4.09918e+07	6.1261e+07	8.11239e+07	5.15898e+07	3.24832e+07
Q8BWG8	Arrb1	Beta-arrestin-1 OS=Mus musculus OX=10090 GN=Arrb1 PE=1 SV=1	21	8	171	8	46.9	6.28	1.08845e+08	6.20348e+07	7.25804e+07	1.10756e+08	9.25368e+07	5.3114e+07	7.88928e+07	1.10127e+08	3.39372e+07	2.40996e+07	1.03762e+08	5.36053e+07	5.74336e+07	3.675e+07	6.52859e+07	4.50929e+07	4.51974e+07	1.16417e+08	8.66804e+07
Q00612	G6pdx	Glucose-6-phosphate 1-dehydrogenase X OS=Mus musculus OX=10090 GN=G6pdx PE=1 SV=3	33	15	121	15	59.2	6.49	1.76773e+06	5.08597e+06	2.82661e+06	2.50319e+06	5.02625e+06	1.43518e+07	7.05087e+06	4.34333e+06	1.79553e+07	8.40431e+06	1.76938e+07	8.09387e+06	5.92008e+06	9.95638e+06	3.31735e+06	7.47664e+06	2.33611e+07	9.45821e+06	1.84572e+06	Acetyl [N-Term]
P32067	Ssb	Lupus La protein homolog OS=Mus musculus OX=10090 GN=Ssb PE=1 SV=1	30	13	99	13	47.7	9.77	32400.4	232824	1.47355e+06	400662	981003	7.09316e+06	911635	2.91034e+06	3.42943e+07	1.29929e+07	961321	2.2062e+07	4.9634e+06	1.70265e+07	2.56341e+06	1.54669e+07	4.75463e+06	1.29502e+06	472171
Q8BU30	Iars1	Isoleucine--tRNA ligase, cytoplasmic OS=Mus musculus OX=10090 GN=Iars1 PE=1 SV=2	25	29	169	29	144.2	6.55	2.85961e+07	3.10276e+07	2.21627e+07	2.64949e+07	2.14019e+07	3.4164e+07	2.93069e+07	2.39808e+07	5.04728e+07	4.48247e+07	1.19328e+07	2.89469e+07	2.62e+07	3.003e+07	1.87575e+07	3.47013e+07	2.64907e+07	2.62394e+07	1.65995e+07
Q91XU3	Pip4k2c	Phosphatidylinositol 5-phosphate 4-kinase type-2 gamma OS=Mus musculus OX=10090 GN=Pip4k2c PE=1 SV=1	27	9	118	9	47.3	6.89	2.36237e+07	3.15104e+07	2.11566e+07	1.96913e+07	1.72246e+07	3.24462e+07	2.95647e+07	2.02465e+07	3.0572e+07	2.59058e+07	3.19294e+07	1.56737e+08	3.61601e+07	3.10451e+07	1.9712e+07	2.79681e+07	3.90041e+07	3.30245e+07	2.05469e+07
Q80X19	Col14a1	Collagen alpha-1(XIV) chain OS=Mus musculus OX=10090 GN=Col14a1 PE=1 SV=2	13	20	53	20	192.9	5.1	3.01987e+06	2.30526e+06	1.03303e+06	3.56858e+06	1.84519e+06	1.5147e+07	3.40285e+06	5.01802e+06	3.06727e+07	7.53415e+06	4.64868e+06	1.72296e+07	3.68684e+06	7.40106e+06	2.85508e+06	9.43852e+06	8.355e+06	724264	4.46488e+06
Q91X77	Cyp2c50	Cytochrome P450 2C50 OS=Mus musculus OX=10090 GN=Cyp2c50 PE=1 SV=2	28	15	85	5	55.7	7.88	3.72471e+06	4.70859e+06	3.07873e+06	1.67099e+06	6.41512e+06	6.8893e+06	2.9147e+06	2.33306e+06	2.48041e+07	2.55161e+07	6.45706e+06	2.11138e+07	1.28914e+07	1.03756e+07	1.34426e+07	3.14984e+07	2.77169e+06	4.12076e+06	2.6057e+06
Q9D8B3	Chmp4b	Charged multivesicular body protein 4b OS=Mus musculus OX=10090 GN=Chmp4b PE=1 SV=2	34	9	250	9	24.9	4.82	2.62967e+08	1.95421e+08	2.66169e+08	2.31039e+08	1.68932e+08	1.24586e+08	1.53795e+08	1.6398e+08	1.17693e+08	1.46903e+08	1.56628e+08	1.62901e+08	1.58512e+08	1.70171e+08	1.72921e+08	1.77203e+08	2.22074e+08	1.6616e+08	1.77369e+08
Q9WUK2	Eif4h	Eukaryotic translation initiation factor 4H OS=Mus musculus OX=10090 GN=Eif4h PE=1 SV=3	42	9	187	9	27.3	7.23	5.12498e+06	7.24354e+06	1.20378e+07	1.00746e+07	1.84727e+07	2.14314e+07	1.30428e+07	6.68297e+06	1.99481e+07	2.30412e+07	1.2114e+07	1.20164e+07	9.64131e+06	2.01672e+07	1.0881e+07	2.46645e+07	1.79947e+07	1.51191e+07	5.72517e+06	Acetyl [N-Term]
Q8K2T1	Nmral1	NmrA-like family domain-containing protein 1 OS=Mus musculus OX=10090 GN=Nmral1 PE=1 SV=1	37	10	126	10	34.4	6.86		640669	2.3984e+06	1.26027e+06	3.84938e+06	1.81087e+07	2.82009e+06	759104	1.42563e+07	1.13757e+07	1.26973e+07	1.40255e+07	2.20538e+06	1.12519e+07	2.25966e+06	4.25921e+06	1.10842e+07	3.38573e+06	795379
Q68FL6	Mars1	Methionine--tRNA ligase, cytoplasmic OS=Mus musculus OX=10090 GN=Mars1 PE=1 SV=1	22	16	53	16	101.4	7.14	3.53085e+06	2.584e+06	2.12875e+06	2.81901e+06	6.43774e+06	1.18233e+07	8.27338e+06	6.01403e+06	1.91065e+07	1.1785e+07	1.0596e+07	8.81293e+06	8.00019e+06	9.48251e+06	4.56407e+06	1.10754e+07	1.4926e+07	9.54424e+06	6.99231e+06
P48025	Syk	Tyrosine-protein kinase SYK OS=Mus musculus OX=10090 GN=Syk PE=1 SV=2	36	17	117	16	71.3	7.88	2.74021e+06	7.2357e+06	4.71137e+06	1.66203e+07	1.20452e+07	1.42958e+07	3.83744e+07	4.72848e+07	3.02085e+07	3.07959e+07	5.24193e+07	1.69749e+07	1.99632e+07	1.8311e+07	5.21368e+07	8.21719e+06	1.58672e+07	4.53018e+07	5.53906e+07
P28474	Adh5	Alcohol dehydrogenase class-3 OS=Mus musculus OX=10090 GN=Adh5 PE=1 SV=3	33	11	70	11	39.5	7.25	4.08803e+06	1.86601e+06	2.55715e+06	4.49726e+06	4.32687e+06	9.26804e+06	6.12011e+06	5.74442e+06	6.13266e+06	1.32885e+07	4.94317e+06	3.30468e+07	4.30949e+06	6.11159e+06	5.8595e+06	1.18412e+07	6.40384e+06	4.39296e+06	3.27563e+06
Q9DBG7	Srpra	Signal recognition particle receptor subunit alpha OS=Mus musculus OX=10090 GN=Srpra PE=1 SV=1	27	16	52	16	69.6	8.95	4.252e+06	1.4336e+06	1.14154e+06	3.70728e+06	1.04879e+06	2.77557e+06	2.49974e+06	2.24674e+06	1.2139e+07	7.19995e+06	4.68876e+07	1.14225e+08	2.3431e+07	9.73562e+07	5.8859e+07	1.27887e+07	3.84339e+06	856855	1.62345e+06
Q5XJF6	Rpl10a	Ribosomal protein OS=Mus musculus OX=10090 GN=Rpl10a PE=1 SV=1	46	11	169	11	24.8	9.94	1.1334e+07	1.08237e+07	1.14852e+07	1.72571e+07	2.76473e+07	2.77035e+07	2.11136e+07	1.82072e+07	3.48704e+07	2.58251e+07	2.04688e+07	2.67098e+07	1.16399e+07	1.93632e+07	1.50345e+07	3.10997e+07	2.57242e+07	2.08941e+07	1.30423e+07
Q9DCM2	Gstk1	Glutathione S-transferase kappa 1 OS=Mus musculus OX=10090 GN=Gstk1 PE=1 SV=3	46	9	79	9	25.7	8.88	1.08367e+06		857911	1.19641e+06		1.66161e+06	957935	2.28552e+06	1.69338e+07	1.9857e+07	252284	1.84632e+07	455263	3.02837e+06		1.53936e+07	6.20622e+06	1.31081e+06	1.02485e+06
Q99L04	Dhrs1	Dehydrogenase/reductase SDR family member 1 OS=Mus musculus OX=10090 GN=Dhrs1 PE=1 SV=1	46	15	115	15	34	8.35		2.09357e+06	3.2513e+06	943144	1.84411e+06	4.23704e+06	1.72446e+06	1.50097e+06	2.01197e+07	1.64978e+07	835048	1.25935e+07	741745	7.49184e+06	857211	2.64166e+07	5.58907e+06	1.93995e+06	1.82302e+06
O89053	Coro1a	Coronin-1A OS=Mus musculus OX=10090 GN=Coro1a PE=1 SV=5	28	13	146	12	51	6.48	7.35408e+06	1.16469e+07	1.09687e+07	8.90195e+06	1.14228e+07	2.01165e+07	2.13049e+07	7.63038e+07	2.95956e+07	8.05293e+07	3.44661e+07	1.46306e+07	1.3976e+07	1.84362e+07	1.58959e+07	1.84946e+07	2.03553e+07	3.95303e+07	1.12469e+07
P01837	Igkc	Immunoglobulin kappa constant OS=Mus musculus OX=10090 GN=Igkc PE=1 SV=2	49	5	345	5	11.9	5.9	4.4405e+07	5.16193e+07	6.5381e+07	6.26209e+07	3.73534e+07	6.8785e+07	1.4943e+08	1.04232e+08	5.49208e+07	2.03008e+08	8.49976e+07	5.03549e+07	6.157e+07	9.32579e+07	8.14069e+07	4.59447e+07	1.38625e+08	6.77579e+07	8.41064e+07
Q06138	Cab39	Calcium-binding protein 39 OS=Mus musculus OX=10090 GN=Cab39 PE=1 SV=2	41	15	174	11	39.8	6.89	1.28929e+07	1.46257e+07	1.74755e+07	1.60622e+07	1.68966e+07	3.90771e+07	3.11228e+07	3.77295e+07	5.16719e+07	2.73811e+07	3.94701e+07	3.68116e+07	3.05688e+07	4.66339e+07	4.70974e+07	3.76595e+07	4.14498e+07	2.99119e+07	2.42037e+07
Q6PHN9	Rab35	Ras-related protein Rab-35 OS=Mus musculus OX=10090 GN=Rab35 PE=1 SV=1	44	8	160	6	23	8.29	3.46375e+06	3.11001e+06	4.76051e+06	2.14813e+06	4.26762e+06	2.03046e+07	8.72586e+06	4.34665e+06	2.326e+07	2.16251e+07	1.42252e+07	2.26917e+07	6.41693e+06	2.63816e+07	5.45791e+06	9.91083e+06	1.80717e+07	6.72892e+06	4.46196e+06
Q501J6	Ddx17	Probable ATP-dependent RNA helicase DDX17 OS=Mus musculus OX=10090 GN=Ddx17 PE=1 SV=1	33	20	148	13	72.4	8.59	4.77423e+06	1.29394e+07	2.25058e+07	3.64381e+06	1.90435e+06	1.11312e+07	9.58727e+06	9.729e+06	3.62114e+07	4.27956e+07	8.24414e+06	2.38639e+07	1.3565e+07	1.70624e+07	4.37555e+07	2.20571e+07	1.14387e+07	4.06096e+06	2.59632e+06
E9Q557	Dsp	Desmoplakin OS=Mus musculus OX=10090 GN=Dsp PE=1 SV=1	10	31	205	31	332.7	6.8	3.71321e+07	3.69549e+07	4.21862e+07	2.954e+07	2.36099e+07	1.11202e+07	1.99924e+07	1.81887e+07	1.17765e+07	1.37317e+07	1.79442e+07	1.25351e+07	2.33385e+07	2.41507e+07	2.34064e+07	3.40003e+07	1.99499e+07	2.19529e+07	4.65007e+07
P05977	Myl1	Myosin light chain 1/3, skeletal muscle isoform OS=Mus musculus OX=10090 GN=Myl1 PE=1 SV=2	57	10	108	8	20.6	5.03	1.10366e+07	8.70396e+07	1.11357e+07	6.74029e+06	1.44884e+07	9.6655e+06	7.28861e+06	4.75594e+06	3.49775e+07	1.343e+07	1.04465e+07	1.25471e+07	4.13814e+06	1.05521e+07	3.89605e+06	1.70079e+07	1.53898e+07	1.09475e+07	5.75252e+06
P63038	Hspd1	60 kDa heat shock protein, mitochondrial OS=Mus musculus OX=10090 GN=Hspd1 PE=1 SV=1	39	19	123	19	60.9	6.18	2.25616e+08	2.17512e+08	1.73783e+08	1.67687e+08	1.86708e+08	1.17496e+08	1.47478e+08	1.2399e+08	8.34457e+07	8.80896e+07	1.22677e+08	8.90847e+07	1.45711e+08	1.22292e+08	1.49787e+08	1.21694e+08	1.22644e+08	1.13392e+08	1.28987e+08
P62264	Rps14	40S ribosomal protein S14 OS=Mus musculus OX=10090 GN=Rps14 PE=1 SV=3	38	5	131	5	16.3	10.05	4.13832e+06	3.38987e+06	5.3728e+06	1.03282e+07	2.20581e+07	2.81882e+07	2.16782e+07	8.42072e+07	5.39985e+07	3.78136e+07	1.62179e+07	4.34882e+07	7.62157e+06	2.78313e+07	5.68379e+06	3.34853e+07	2.76907e+07	1.7173e+07	1.24508e+07
Q64378	Fkbp5	Peptidyl-prolyl cis-trans isomerase FKBP5 OS=Mus musculus OX=10090 GN=Fkbp5 PE=1 SV=1	35	16	81	16	50.9	7.8	1.87432e+06	2.94093e+06	4.00838e+06	2.21093e+06	2.2096e+06	3.79888e+06	1.77437e+06	907891	1.27227e+07	7.67372e+06	4.52567e+06	8.4913e+06	1.76379e+06	1.01947e+07	3.59902e+06	5.34068e+06	3.88131e+06	1.68032e+06	1.86625e+06
P23198	Cbx3	Chromobox protein homolog 3 OS=Mus musculus OX=10090 GN=Cbx3 PE=1 SV=2	40	7	94	6	20.8	5.22	3.85092e+06	6.83085e+06	5.72823e+06	5.06293e+06	4.90788e+06	1.17328e+07	4.16576e+06	2.62195e+06	3.18084e+07	2.38057e+07	2.47259e+06	1.92791e+07	1.99723e+06	1.6175e+07	4.90499e+06	9.64404e+06	6.59537e+06	2.68453e+06	2.04065e+06
Q8BH00	Aldh8a1	2-aminomuconic semialdehyde dehydrogenase OS=Mus musculus OX=10090 GN=Aldh8a1 PE=1 SV=1	30	12	51	12	53.6	7.55	1.49042e+06	1.02789e+06	1.72618e+06	1.74068e+06	1.80301e+06	3.06909e+06	2.94674e+06	3.02259e+06	6.56954e+06	1.28414e+07	3.10909e+06	2.08341e+07	3.85876e+06	1.62664e+06	3.47606e+06	1.59792e+07	7.84075e+06	3.22218e+06	2.68713e+06
P54823	Ddx6	Probable ATP-dependent RNA helicase DDX6 OS=Mus musculus OX=10090 GN=Ddx6 PE=1 SV=1	36	14	64	14	54.2	8.66	2.09613e+06	1.71338e+06	3.02118e+06	490933	3.59039e+06	5.5224e+06	2.17305e+06	2.40497e+06	6.77601e+06	7.63012e+06	459642	6.60768e+06	4.0564e+06	1.827e+07	314518	8.42012e+06	5.35543e+06	3.16441e+06	1.26799e+06
Q5EG47	Prkaa1	5'-AMP-activated protein kinase catalytic subunit alpha-1 OS=Mus musculus OX=10090 GN=Prkaa1 PE=1 SV=2	26	12	110	12	63.9	8.12	671972	1.20995e+06	1.76584e+06	1.61613e+06	7.05601e+06	1.72891e+07	1.18703e+07	5.38816e+06	1.53147e+07	2.38889e+07	1.51358e+07	2.51754e+07	1.0401e+07	1.30384e+07	9.46013e+06	1.10821e+07	2.27489e+07	9.7853e+06	8.12385e+06
P12970	Rpl7a	60S ribosomal protein L7a OS=Mus musculus OX=10090 GN=Rpl7a PE=1 SV=2	47	16	177	16	30	10.56	1.48723e+07	3.61605e+07	2.83759e+07	2.73313e+07	3.73379e+07	6.99549e+07	4.72793e+07	2.58432e+07	8.11858e+07	7.97429e+07	3.90737e+07	6.33649e+07	4.18639e+07	5.86021e+07	3.03412e+07	4.73711e+07	4.56709e+07	3.36321e+07	2.36571e+07
Q9ES46	Parvb	Beta-parvin OS=Mus musculus OX=10090 GN=Parvb PE=1 SV=1	34	10	135	9	41.6	6.33	1.08053e+07	9.91107e+06	1.10642e+07	9.53994e+06	6.05943e+06	1.151e+07	6.3616e+07	1.09338e+07	1.76997e+07	1.12243e+07	6.37305e+06	6.3473e+06	9.63692e+06	1.60376e+07	1.51992e+07	9.49349e+06	6.89532e+06	4.28674e+06	6.50423e+06
Q8CHP5	Pym1	Partner of Y14 and mago OS=Mus musculus OX=10090 GN=Pym1 PE=1 SV=2	59	9	67	9	22.7	9.5	409638	2.71449e+06	1.75869e+06	3.67865e+06	7.02734e+06	9.37715e+06	4.79162e+06	1.14372e+06	1.3075e+07	1.87614e+07	7.42787e+06	4.8303e+06	1.46117e+06	1.10574e+07	933428	5.56035e+06	1.29736e+07	4.11317e+06	1.61243e+06
A0A0N4SVS6	Cnbp	Cellular nucleic acid-binding protein OS=Mus musculus OX=10090 GN=Cnbp PE=1 SV=1	36	5	246	3	18.8	7.71	3.07252e+06	1.24253e+07	1.10598e+07	7.49433e+06	1.85326e+07	3.06874e+07	2.18198e+07	9.15602e+06	5.22796e+07	3.17729e+07	2.00698e+07	4.79025e+07	2.06912e+07	3.85013e+07	1.38671e+07	3.89981e+07	2.86567e+07	1.88517e+07	1.04631e+07
Q9JLJ2	Aldh9a1	4-trimethylaminobutyraldehyde dehydrogenase OS=Mus musculus OX=10090 GN=Aldh9a1 PE=1 SV=1	32	14	54	14	53.5	6.98	721927	1.08025e+06	1.4512e+06	702199	2.1324e+06	8.83524e+07	1.1727e+08	1.4856e+08	8.45705e+07	9.78472e+06	1.86216e+07	7.62977e+06	3.61183e+06	2.82243e+06	1.4965e+06	5.37181e+06	2.47347e+06	974892	2.49194e+06	Acetyl [N-Term]
P19157	Gstp1	Glutathione S-transferase P 1 OS=Mus musculus OX=10090 GN=Gstp1 PE=1 SV=2	41	7	38	7	23.6	7.87	1.13119e+06	2.65215e+06	1.84891e+06	2.43656e+06	4.27577e+06	2.8529e+06	1.50759e+06	755536	5.32311e+06	2.71751e+06	2.22073e+06	2.92028e+06	1.39447e+06	3.1011e+06		1.28761e+07	8.33722e+06	3.48009e+06	1.13501e+06
Q9R098	Hgfac	Hepatocyte growth factor activator OS=Mus musculus OX=10090 GN=Hgfac PE=1 SV=1	15	6	129	6	70.5	7.03	6.61463e+06	5.99409e+06	8.01306e+06	5.90801e+06	3.15378e+06	509393	8.55892e+06	6.54506e+06	610910		2.6395e+07	7.34086e+06	7.70946e+06	458260	8.57531e+06	2.78735e+06	6.25405e+06	2.66334e+06	3.76523e+06
P62983	Rps27a	Ubiquitin-40S ribosomal protein S27a OS=Mus musculus OX=10090 GN=Rps27a PE=1 SV=2	44	6	179	6	17.9	9.64	1.50455e+07	4.23655e+07	4.75307e+07	5.04064e+07	6.71964e+07	1.38463e+08	7.42809e+07	6.53312e+07	8.97133e+07	9.2928e+07	7.66944e+07	1.17503e+08	4.21596e+07	9.20797e+07	2.22855e+07	7.34657e+07	9.61494e+07	8.19906e+07	6.39032e+07
P41317	Mbl2	Mannose-binding protein C OS=Mus musculus OX=10090 GN=Mbl2 PE=1 SV=2	29	7	168	7	25.9	5.06	2.3209e+07	1.8303e+07	1.99921e+07	1.29892e+07	1.18269e+07	1.04565e+08	9.55312e+07	7.42615e+07	8.09312e+07	5.74657e+07	7.63013e+07	1.23395e+08	7.79025e+07	1.04645e+08	4.96416e+07	7.71467e+07	1.27452e+08	8.83883e+07	4.62404e+07
Q62523	Zyx	Zyxin OS=Mus musculus OX=10090 GN=Zyx PE=1 SV=2	23	10	93	10	60.5	6.4	3.50333e+06	3.59683e+06	3.85012e+06	5.37829e+06	3.9156e+06	4.7979e+06	7.611e+06	6.03481e+06	4.52042e+06	6.80695e+06	4.52868e+06	2.42065e+06	4.23409e+06	8.11904e+06	4.61521e+06	2.8284e+06	3.45856e+06	2.25025e+06	1.85297e+06
Q9D358	Acp1	Low molecular weight phosphotyrosine protein phosphatase OS=Mus musculus OX=10090 GN=Acp1 PE=1 SV=3	46	8	134	3	18.2	6.74	1.73484e+07	8.15889e+06	234518	1.26646e+07	1.44164e+07	2.02864e+07	2.42718e+07	2.60163e+07	2.75127e+07	1.57714e+07	3.87604e+07	1.61668e+07	1.24015e+07	7.92281e+06	6.91711e+06	1.15253e+07	2.74672e+07	2.96497e+07	1.23663e+07
Q9CYG7	Tomm34	Mitochondrial import receptor subunit TOM34 OS=Mus musculus OX=10090 GN=Tomm34 PE=1 SV=1	41	12	85	12	34.3	9.14	8.30688e+06	5.78301e+06	6.1629e+06	6.46482e+06	9.86387e+06	4.50589e+07	2.68412e+07	1.8019e+07	4.60878e+07	2.45941e+07	1.18727e+07	1.90582e+07	1.61827e+07	3.02656e+07	1.23456e+07	3.1603e+07	5.0037e+07	3.26769e+07	2.26078e+07
Q8VBT2	Sds	L-serine dehydratase/L-threonine deaminase OS=Mus musculus OX=10090 GN=Sds PE=1 SV=3	34	8	32	8	34.6	7.12			354480	414168	195979	1.13803e+06	1.03843e+06	655449	2.0178e+06	1.28237e+07	658320	1.16723e+07	374860	404171	1.47565e+06	2.22456e+07	5.35115e+06	601329		Acetyl [N-Term]
P68369	Tuba1a	Tubulin alpha-1A chain OS=Mus musculus OX=10090 GN=Tuba1a PE=1 SV=1	30	10	114	4	50.1	5.06	3.92497e+06	1.32097e+07	1.08371e+07	9.1341e+06	1.18094e+07	1.8576e+07	1.95625e+07	1.54055e+07	3.61197e+07	2.53312e+07	4.31905e+06	2.33967e+07	2.26929e+07	1.93673e+07	1.17421e+07	2.33472e+07	2.10117e+07	1.77492e+07	1.33647e+07
P32233	Drg1	Developmentally-regulated GTP-binding protein 1 OS=Mus musculus OX=10090 GN=Drg1 PE=1 SV=1	44	13	81	13	40.5	8.9	7.37815e+06	8.01202e+06	7.80246e+06	1.27209e+07	1.02875e+07	1.55225e+07	6.63689e+06	5.51739e+06	1.93275e+07	1.64362e+07	1.29034e+07	1.50595e+07	6.46241e+06	1.38671e+07	8.04335e+06	8.10337e+06	6.32896e+07	8.54394e+06	1.15301e+07
A0A140LHA2	Bub3	Mitotic checkpoint protein BUB3 OS=Mus musculus OX=10090 GN=Bub3 PE=1 SV=1	41	10	78	10	36.7	6.84	1.08651e+06	2.12217e+06	4.41091e+06	6.16461e+06	2.07573e+06	2.00273e+07	2.10355e+06	2.57545e+07	3.89992e+07	4.77959e+06	1.82261e+06	2.95241e+07	2.2236e+06	2.16585e+07	1.86155e+07	2.92292e+07	2.99069e+07	3.79307e+07	2.83624e+07
P27808	Mgat1	Alpha-1,3-mannosyl-glycoprotein 2-beta-N-acetylglucosaminyltransferase OS=Mus musculus OX=10090 GN=Mgat1 PE=1 SV=1	41	15	114	15	51.7	8.9	9.2117e+06	7.87274e+06	8.92339e+06	6.77176e+06	3.67501e+06	7.24579e+06	8.34985e+06	6.76409e+06	3.42855e+06	4.06756e+06	6.47976e+06	6.10101e+06	9.67414e+06	8.73149e+06	1.03725e+07	3.08462e+06	2.54143e+06	3.75097e+06	3.87195e+06
Q64726	Azgp1	Zinc-alpha-2-glycoprotein OS=Mus musculus OX=10090 GN=Azgp1 PE=1 SV=2	39	9	215	9	35.3	6.18	1.81663e+07	1.54406e+07	1.89904e+07	1.58943e+07	1.05595e+07	5.94798e+06	1.05025e+07	1.13437e+07	7.92948e+06	5.97903e+06	8.43438e+06	6.822e+06	1.43742e+07	1.05535e+07	1.51726e+07	7.22642e+06	5.13725e+06	5.86408e+06	1.01011e+07
P05132	Prkaca	cAMP-dependent protein kinase catalytic subunit alpha OS=Mus musculus OX=10090 GN=Prkaca PE=1 SV=3	35	15	250	8	40.5	8.79	1.85036e+07	5.15629e+07	3.28626e+07	3.60264e+07	6.25257e+07	7.60791e+07	5.5096e+07	3.77943e+07	6.70681e+07	6.75389e+07	6.48834e+07	5.33633e+07	5.1142e+07	6.47615e+07	3.68592e+07	6.91035e+07	5.20793e+07	6.07588e+07	5.0681e+07
Q91YR5	Mettl13	eEF1A lysine and N-terminal methyltransferase OS=Mus musculus OX=10090 GN=EEF1AKNMT PE=1 SV=1	29	14	57	14	78.7	6.83	1.14495e+06	758737	1.46933e+06	1.8709e+06	3.26832e+06	1.00521e+07	5.29731e+06	2.37023e+06	1.21114e+07	1.67891e+07	3.82331e+06	6.098e+06	1.54813e+06	3.90827e+06	1.73447e+06	5.36038e+06	8.91046e+06	6.64205e+06	1.64682e+06
Q64339	Isg15	Ubiquitin-like protein ISG15 OS=Mus musculus OX=10090 GN=Isg15 PE=1 SV=4	31	6	178	6	17.9	7.9	6.95337e+06	9.44535e+06	8.90835e+06	1.50159e+07	3.64312e+07	4.91652e+07	2.87589e+07	2.11416e+07	4.37748e+07	3.90631e+07	3.97715e+07	3.17163e+07	1.30393e+07	2.6241e+07	1.56513e+07	2.8252e+07	3.23836e+07	2.59584e+07	1.2629e+07	Acetyl [N-Term]
Q9ERE7	Mesd	LRP chaperone MESD OS=Mus musculus OX=10090 GN=Mesd PE=1 SV=1	50	11	144	11	25.2	6.34	6.26797e+07	5.50875e+07	4.68874e+07	4.72305e+07	4.72516e+07	5.01777e+07	5.68859e+07	5.07522e+07	5.39417e+07	5.41106e+07	4.67403e+07	5.0251e+07	5.436e+07	5.97855e+07	5.94406e+07	6.40522e+07	5.21439e+07	6.62278e+07	4.94651e+07
Q9CQC6	Bzw1	Basic leucine zipper and W2 domain-containing protein 1 OS=Mus musculus OX=10090 GN=Bzw1 PE=1 SV=1	34	18	257	15	48	5.92	1.1474e+07	1.57964e+07	1.62136e+07	1.83271e+07	3.34552e+07	3.56402e+07	2.165e+07	1.50678e+07	6.78174e+07	6.24113e+07	3.00544e+07	6.64191e+07	3.97714e+07	6.30082e+07	1.73879e+07	5.96026e+07	4.45587e+07	2.46271e+07	1.52975e+07
P14576	Srp54	Signal recognition particle 54 kDa protein OS=Mus musculus OX=10090 GN=Srp54 PE=1 SV=2	29	15	134	15	55.7	8.75	1.02676e+07	9.80576e+06	9.95172e+06	1.52832e+07	1.37741e+07	1.64102e+07	1.28248e+07	1.14024e+07	3.82315e+07	2.30791e+07	1.39343e+07	2.81512e+07	9.96448e+06	2.67356e+07	1.01698e+07	2.9328e+07	1.54956e+07	1.26331e+07	7.4537e+06
Q60847	Col12a1	Collagen alpha-1(XII) chain OS=Mus musculus OX=10090 GN=Col12a1 PE=2 SV=3	10	26	102	26	340	5.64	1.2835e+07	1.66608e+07	2.0464e+07	1.44784e+07	2.16459e+07	1.58651e+07	1.44494e+07	1.51484e+07	8.21547e+06	1.81611e+07	3.43971e+07	1.79676e+07	2.94978e+07	2.29084e+07	2.57597e+07	2.24109e+07	1.38973e+07	1.48843e+07	1.63681e+07
A0A0A6YYE7	Igkv4-57	Immunoglobulin kappa variable 4-57 (Fragment) OS=Mus musculus OX=10090 GN=Igkv4-57 PE=4 SV=2	56	4	135	2	12.7	8.91	5.46454e+06	7.61218e+06	4.82349e+06	9.34891e+06	7.06224e+06	1.92389e+07	2.86507e+07	2.17636e+07	7.35458e+06	3.46452e+06	1.58137e+07	1.21666e+07	1.93673e+07	1.25752e+07	2.6497e+07	1.50198e+07	1.34141e+07	1.4722e+07	1.66616e+07
P14847	Crp	C-reactive protein OS=Mus musculus OX=10090 GN=Crp PE=1 SV=2	35	7	182	7	25.3	6.2	3.33815e+07	3.15601e+07	3.83066e+07	2.9049e+07	3.02844e+07	2.49456e+07	4.48809e+07	1.6132e+07	2.90564e+07	2.65612e+07	3.73241e+07	1.72879e+07	2.7018e+07	2.30453e+07	1.9448e+07	1.98551e+07	4.95128e+07	1.80254e+07	2.63846e+07
O88569	Hnrnpa2b1	Heterogeneous nuclear ribonucleoproteins A2/B1 OS=Mus musculus OX=10090 GN=Hnrnpa2b1 PE=1 SV=2	29	11	126	11	37.4	8.95	1.80322e+07	1.15817e+07	1.16025e+07	1.75616e+07	1.10285e+07	1.63226e+07	2.1756e+07	2.81666e+07	1.77356e+07	2.05034e+07	1.91822e+07	2.37383e+07	1.99332e+07	2.41846e+07	2.48988e+07	2.50491e+07	2.19128e+07	1.99181e+07	1.87121e+07
Q6ZQ73	Cand2	Cullin-associated NEDD8-dissociated protein 2 OS=Mus musculus OX=10090 GN=Cand2 PE=1 SV=2	15	18	42	17	135.5	5.58	1.56881e+06	5.32044e+06	3.28667e+06	3.20306e+06	2.01323e+06	3.86703e+06	4.14965e+06	2.29664e+06	3.56032e+07	5.76535e+06	1.62132e+06	4.2579e+06	997943	928670	6.81144e+06	3.96781e+06	7.41697e+06	1.47309e+06	1.24399e+06
Q9DCH4	Eif3f	Eukaryotic translation initiation factor 3 subunit F OS=Mus musculus OX=10090 GN=Eif3f PE=1 SV=2	31	9	73	9	38	5.58	4.84371e+06	4.93475e+06	6.74106e+06	3.27036e+06	7.31836e+06	1.8213e+07	8.40579e+06	4.88403e+06	1.61719e+07	1.29634e+07	1.32519e+07	4.6101e+07	5.90091e+06	1.01518e+07	3.52635e+06	1.06438e+07	1.19253e+07	7.46111e+06	3.95521e+06
P25444	Rps2	40S ribosomal protein S2 OS=Mus musculus OX=10090 GN=Rps2 PE=1 SV=3	37	10	207	10	31.2	10.24	2.15146e+07	2.3051e+07	4.37688e+07	2.48823e+07	3.19703e+07	2.72591e+07	3.55247e+07	1.97526e+07	3.43409e+07	2.70192e+07	2.51703e+07	1.64848e+07	1.55728e+07	1.91816e+07	1.58561e+07	2.82634e+07	2.73551e+07	3.0047e+07	2.09713e+07
Q3UHX2	Pdap1	28 kDa heat- and acid-stable phosphoprotein OS=Mus musculus OX=10090 GN=Pdap1 PE=1 SV=1	45	9	212	9	20.6	7.39	3.39593e+07	4.26759e+07	4.24992e+07	4.24155e+07	6.08144e+07	6.24648e+07	4.24107e+07	3.06077e+07	6.32773e+07	6.68504e+07	3.5703e+07	5.41028e+07	2.53526e+07	4.36582e+07	2.43654e+07	4.93852e+07	4.67199e+07	4.64976e+07	2.94637e+07
Q91Z83	Myh7	Myosin-7 OS=Mus musculus OX=10090 GN=Myh7 PE=2 SV=1	22	41	179	1	222.7	5.76		5.3254e+06
Q9Z2M7	Pmm2	Phosphomannomutase 2 OS=Mus musculus OX=10090 GN=Pmm2 PE=1 SV=1	48	12	98	12	27.6	6.42	5.02064e+07	2.17596e+07	3.4358e+07	6.19505e+07	6.33446e+07	5.90224e+07	1.06638e+08	7.78276e+07	6.83615e+07	1.17845e+08	7.82778e+07	3.57521e+07	2.83614e+07	4.33196e+07	4.13707e+07	3.07611e+07	1.10471e+08	6.49592e+07	4.89116e+07
Q9R1E6	Enpp2	Ectonucleotide pyrophosphatase/phosphodiesterase family member 2 OS=Mus musculus OX=10090 GN=Enpp2 PE=1 SV=3	23	18	108	18	98.8	7.27	1.32364e+07	1.15446e+07	1.22317e+07	1.20549e+07	9.03526e+06	4.25074e+06	6.76487e+06	7.46774e+06	3.38703e+06	1.13876e+07	8.67942e+06	4.85232e+06	6.05377e+06	4.63266e+06	4.611e+06	2.98708e+06	2.97846e+06	4.73856e+06	7.636e+06
Q6A0A9	FAM120A	Constitutive coactivator of PPAR-gamma-like protein 1 OS=Mus musculus OX=10090 GN=FAM120A PE=1 SV=2	21	19	55	19	121.6	8.92	684925				1.06628e+06	322400	1.14769e+06	554392	9.77008e+06	8.11648e+06	4.60759e+06	4.84047e+06	4.57666e+06	4.46077e+06	6.78901e+06	1.06522e+07	2.10079e+06	700028	1.10451e+06
Q8VHM5	Hnrnpr	Heterogeneous nuclear ribonucleoprotein R OS=Mus musculus OX=10090 GN=Hnrnpr PE=1 SV=1	30	17	183	11	70.8	8.13	7.27005e+06	9.64004e+06	9.55393e+06	8.37523e+06	1.26039e+07	2.6118e+07	1.24634e+07	5.8386e+06	2.64805e+07	2.19468e+07	1.67349e+07	2.75856e+07	9.18788e+06	2.47152e+07	1.05117e+07	2.35746e+07	2.79789e+07	1.08935e+07	5.31577e+06
A0A0A6YWR2	Ighg1	Ig gamma-1 chain C region secreted form (Fragment) OS=Mus musculus OX=10090 GN=Ighg1 PE=1 SV=1	26	7	155	7	43.4	6.44	3.25235e+06	1.95785e+06	1.97252e+06	6.23132e+06	1.47528e+06	2.17489e+07	1.09701e+07	1.92843e+07	1.29137e+07	8.96237e+06	1.45694e+07	7.26054e+06	7.14669e+06	1.18589e+07	1.85924e+07	1.08451e+07	7.8732e+06	1.22341e+07	1.06212e+07
P34928	Apoc1	Apolipoprotein C-I OS=Mus musculus OX=10090 GN=Apoc1 PE=1 SV=1	35	6	794	6	9.7	9.09	3.82575e+09	3.33057e+09	3.26063e+09	2.82704e+09	2.02174e+09	1.43885e+09	2.82844e+09	2.56897e+09	1.47726e+09	2.46597e+09	2.24944e+09	1.44187e+09	2.61382e+09	2.05804e+09	4.27783e+09	2.14531e+09	1.33583e+09	2.13021e+09	2.62359e+09
O88451	Rdh7	Retinol dehydrogenase 7 OS=Mus musculus OX=10090 GN=Rdh7 PE=1 SV=1	39	13	134	7	35.6	8.09	664266	4.37625e+06	4.39993e+06	2.15785e+06	6.30947e+06	1.22394e+07	5.87655e+06	3.24892e+06	2.4892e+07	2.4331e+07	1.61219e+07	3.1248e+07	4.73601e+06	1.09086e+07	3.13033e+06	3.31208e+07	2.38189e+07	8.10363e+06	5.29255e+06
P17897	Lyz1	Lysozyme C-1 OS=Mus musculus OX=10090 GN=Lyz1 PE=1 SV=1	38	7	314	3	16.8	9.41	2.97732e+08	3.17431e+08	3.54001e+08	3.1977e+08	2.25733e+08	1.21044e+08	1.56941e+08	1.58739e+08	7.26732e+07	1.0016e+08	1.6847e+08	1.57495e+08	2.43588e+08	1.70322e+08	2.47986e+08	2.27592e+08	1.49353e+08	1.88624e+08	2.28385e+08
Q922B1	Macrod1	ADP-ribose glycohydrolase MACROD1 OS=Mus musculus OX=10090 GN=Macrod1 PE=1 SV=2	21	6	171	6	35.3	8.85	1.26009e+07	1.10164e+07	3.13373e+07	9.22867e+06	5.32854e+07	4.47745e+07	3.33475e+07	1.67362e+07	1.27017e+08	7.98398e+07	3.0686e+07	5.78312e+07	4.00163e+07	8.53867e+07	2.61111e+07	7.9233e+07	9.26873e+07	4.35049e+07	1.84081e+07
A0A1L1SQ41	Ate1	Arginyl-tRNA--protein transferase 1 OS=Mus musculus OX=10090 GN=Ate1 PE=1 SV=1	21	9	110	9	64.1	7.8	6.48516e+06	6.92794e+06	1.04555e+07	5.55451e+06	4.53217e+06	2.06642e+07	3.35343e+07	4.44565e+07	3.50233e+07	2.5879e+07	1.41207e+07	1.80985e+07	1.16207e+07	1.41903e+07	1.36884e+07	1.43135e+07	2.56706e+07	2.23729e+07	1.81553e+07
Q9WUM3	Coro1b	Coronin-1B OS=Mus musculus OX=10090 GN=Coro1b PE=1 SV=1	27	13	131	13	53.9	5.78	1.56295e+07	1.46106e+07	1.86758e+07	1.43206e+07	1.41991e+07	2.1584e+07	1.73061e+07	1.04923e+07	2.62134e+07	2.83158e+07	2.42769e+07	1.62793e+07	1.0578e+07	1.73108e+07	1.08643e+07	2.51681e+07	3.1395e+07	1.98997e+07	1.60713e+07
Q9JL26	Fmnl1	Formin-like protein 1 OS=Mus musculus OX=10090 GN=Fmnl1 PE=1 SV=1	27	24	91	24	122	5.82	9.96357e+06	1.11915e+07	1.08949e+07	9.44176e+06	5.14652e+06	5.99586e+06	3.76167e+06	5.50612e+06	1.40513e+07	9.43026e+06	8.92363e+06	7.17283e+06	7.77205e+06	8.74041e+06	1.02986e+07	6.63453e+06	9.26541e+06	5.77306e+06	5.2369e+06
Q1HFZ0	Nsun2	RNA cytosine C(5)-methyltransferase NSUN2 OS=Mus musculus OX=10090 GN=Nsun2 PE=1 SV=2	22	16	83	16	85.4	6.58	1.76474e+07	1.47837e+07	1.64409e+07	1.54773e+07	1.32822e+07	1.13671e+07	1.27471e+07	9.59005e+06	2.44126e+07	1.30526e+07	9.83799e+06	1.42119e+07	1.31994e+07	1.75115e+07	1.10547e+07	1.59904e+07	1.68038e+07	1.08039e+07	1.83397e+07
P70697	Urod	Uroporphyrinogen decarboxylase OS=Mus musculus OX=10090 GN=Urod PE=1 SV=2	37	12	98	12	40.7	6.65	1.2434e+07	1.15039e+07	2.23595e+07	1.20531e+07	1.52261e+07	1.36924e+07	5.29333e+06	7.35452e+06	7.32962e+06	7.0778e+06	1.45478e+07	1.38272e+07	1.58309e+07	1.38635e+07	1.00175e+07	1.30083e+07	2.79413e+07	2.02119e+07	1.50613e+07
P63254	Crip1	Cysteine-rich protein 1 OS=Mus musculus OX=10090 GN=Crip1 PE=1 SV=2	56	4	256	4	8.5	8.57	5.51395e+07	1.68353e+08	1.64449e+08	1.20963e+08	1.55138e+08	3.27752e+08	1.82471e+08	1.14236e+08	4.59883e+08	5.19539e+08	1.32101e+08	6.39082e+08	1.40772e+08	4.38466e+08	1.83539e+08	3.22887e+08	3.50514e+08	1.19557e+08	8.00318e+07
Q99P87	Retn	Resistin OS=Mus musculus OX=10090 GN=Retn PE=1 SV=1	59	5	200	5	12.5	7.75	1.02693e+08	2.74633e+08	2.34488e+08	5.73998e+08	7.81141e+07	9.18048e+07	6.01158e+07	5.66502e+07	8.4505e+07	6.18744e+07	4.93536e+07	7.12969e+07	7.59459e+07	9.19203e+07	8.12299e+07	9.07188e+07	1.53149e+08	7.5937e+07	8.75929e+07
Q8QZR4	Oaf	Out at first protein homolog OS=Mus musculus OX=10090 GN=Oaf PE=2 SV=1	33	8	294	8	31.5	7.37	1.0744e+08	3.70769e+07	4.70717e+07	8.34582e+07	5.61518e+07	4.54688e+07	5.08086e+07	6.5491e+07	3.05044e+07	2.8165e+07	9.33484e+07	2.67155e+07	4.78521e+07	2.24903e+07	7.29617e+07	2.71373e+07	3.06367e+07	7.70451e+07	7.97887e+07
P21614	Gc	Vitamin D-binding protein OS=Mus musculus OX=10090 GN=Gc PE=1 SV=2	29	11	142	11	53.6	5.5	2.97491e+07	2.01029e+07	2.43796e+07	2.88133e+07	2.01779e+07	1.30601e+07	8.63618e+06	1.23637e+07	4.4367e+06	4.65134e+06	1.55619e+07	7.40058e+06	1.56158e+07	1.17345e+07	1.29854e+07	1.62021e+07	1.05523e+07	1.83209e+07	2.7466e+07
P51660	Hsd17b4	Peroxisomal multifunctional enzyme type 2 OS=Mus musculus OX=10090 GN=Hsd17b4 PE=1 SV=3	25	16	33	16	79.4	8.57	901548	946693			429779	1.21219e+06	843527		5.10438e+06	3.65241e+06	2.4505e+06	4.48779e+06	708827	1.30447e+06	1.03389e+06	1.06446e+07	945369
Q61838	Pzp	Pregnancy zone protein OS=Mus musculus OX=10090 GN=Pzp PE=1 SV=3	15	20	179	20	165.7	6.68	5.98811e+07	4.59817e+07	4.82416e+07	4.67138e+07	1.72622e+07	2.49368e+07	3.10073e+07	2.88718e+07	3.89787e+07	2.90114e+07	2.24004e+07	2.20124e+07	2.97998e+07	3.52237e+07	2.71574e+07	3.49166e+07	3.01427e+07	2.70126e+07	2.81589e+07
Q8BFY9	Tnpo1	Transportin-1 OS=Mus musculus OX=10090 GN=Tnpo1 PE=1 SV=2	19	15	73	15	102.3	4.98	765183	1.55519e+06	597197	612892	1.93985e+06	1.3369e+07	2.25418e+06		8.88571e+06	4.79428e+06	2.58377e+06	1.60491e+07	649770	1.82574e+06	1.35748e+06	4.70576e+06	7.4522e+06	1.53924e+06	1.33159e+06
O88947	F10	Coagulation factor X OS=Mus musculus OX=10090 GN=F10 PE=1 SV=1	30	14	147	14	54	5.66	2.87967e+07	3.40913e+07	3.55534e+07	3.34149e+07	4.66045e+07	3.88831e+07	2.93318e+07	2.26279e+07	3.96301e+07	3.26627e+07	3.28753e+07	3.99258e+07	2.65294e+07	7.09114e+07	2.37682e+07	4.31009e+07	2.47306e+07	3.32714e+07	3.01623e+07
Q9CR86	Carhsp1	Calcium-regulated heat stable protein 1 OS=Mus musculus OX=10090 GN=Carhsp1 PE=1 SV=1	53	7	131	7	16.1	8.21	2.22134e+06	5.59969e+06	3.89058e+06	3.55749e+06	1.30045e+07	6.77783e+07	2.04568e+07	2.00975e+07	6.11624e+07	3.14703e+07	2.06818e+07	5.01033e+07	2.5758e+07	2.22905e+07	6.28741e+06	2.2793e+07	5.52461e+07	2.76807e+07	9.97944e+06	Acetyl [N-Term]
P01644	#N/A	Ig kappa chain V-V region HP R16.7 OS=Mus musculus OX=10090 PE=1 SV=1	51	5	104	5	11.9	7.97	5.43788e+06	4.68554e+06	5.03002e+06	1.34735e+07	5.26547e+06	1.47398e+07	1.81768e+07	6.57128e+06	4.37332e+06	1.61079e+06	1.53551e+07	8.47499e+06	8.52551e+06	1.00212e+07	1.53863e+07	5.44702e+06	1.00987e+07	8.64756e+06	8.2508e+06
Q64459	Cyp3a11	Cytochrome P450 3A11 OS=Mus musculus OX=10090 GN=Cyp3a11 PE=1 SV=1	26	13	112	13	57.8	8.82	2.60982e+06	7.4448e+06	9.62847e+06	6.04808e+06	1.89996e+07	2.12016e+07	1.51044e+07	6.2796e+06	5.79746e+07	7.02392e+07	1.52599e+07	2.68126e+07	1.06085e+07	2.3478e+07	5.57855e+06	4.39161e+07	1.51378e+07	7.59825e+06	4.78833e+06
G3X961	Klhdc4	Kelch domain-containing protein 4 OS=Mus musculus OX=10090 GN=Klhdc4 PE=1 SV=1	17	8	48	8	64.8	5.66		1.71091e+06	1.55428e+06	790890	3.2343e+06	1.05322e+07	4.52356e+06	1.29924e+06	1.50192e+07	1.04474e+07	4.92763e+06	1.03067e+07	1.55033e+06	1.03773e+07	2.6177e+06	7.12816e+06	8.20412e+06	4.49611e+06	623579
Q9QY06	Myo9b	Unconventional myosin-IXb OS=Mus musculus OX=10090 GN=Myo9b PE=1 SV=2	10	18	81	18	238.7	8.63	3.69593e+07	4.83724e+07	3.4478e+07	3.90747e+07	4.57452e+07	5.25333e+07	4.40413e+07	4.21976e+07	4.30434e+07	4.08918e+07	2.30446e+07	2.28173e+07	1.16724e+07	2.38659e+07	2.86344e+07	3.0247e+07	4.13207e+07	2.75668e+07	3.08439e+07
P80317	Cct6a	T-complex protein 1 subunit zeta OS=Mus musculus OX=10090 GN=Cct6a PE=1 SV=3	32	16	104	16	58	7.08	5.63127e+06	2.18031e+06	3.09678e+06	7.16887e+06	8.60518e+06	2.49739e+07	2.33853e+07	5.09299e+06	1.18297e+07	2.14738e+07	1.30109e+07	7.6519e+06	6.29471e+06	9.75098e+06	6.78737e+06	8.30319e+06	1.33628e+07	5.00965e+06	4.82392e+06
P55065	Pltp	Phospholipid transfer protein OS=Mus musculus OX=10090 GN=Pltp PE=1 SV=1	28	12	248	12	54.4	6.62	4.78332e+07	1.02501e+08	6.32923e+07	8.41357e+07	3.09434e+07	6.66012e+07	3.0457e+07	3.08441e+07	2.34941e+07	3.65327e+07	6.61155e+07	1.20755e+08	1.3693e+08	6.29066e+07	8.22461e+07	4.80364e+07	2.48512e+07	5.54334e+07	7.33263e+07
Q8CHH9	Septin8	Septin-8 OS=Mus musculus OX=10090 GN=Septin8 PE=1 SV=4	31	11	89	5	49.8	6	1.40709e+06		548998	2.28916e+06	664817	3.79739e+06	2.32386e+06		1.72604e+06	1.69144e+06	3.22822e+06	1.4964e+06	730120	2.64183e+06	944048	4.76806e+06	2.82498e+06
Q922H4	Gmppa	Mannose-1-phosphate guanyltransferase alpha OS=Mus musculus OX=10090 GN=Gmppa PE=1 SV=1	26	8	56	8	46.2	7.62	1.13846e+07	4.08774e+06	4.72371e+06	5.06007e+06	5.07033e+06	1.10006e+07	4.68464e+06	3.20456e+06	6.6042e+06	4.89036e+06	6.32902e+06	1.1942e+07	6.21504e+06	8.00561e+06	3.30379e+06	7.66372e+06	8.60039e+06	9.67298e+06	5.16772e+06
Q6NVF9	Cpsf6	Cleavage and polyadenylation specificity factor subunit 6 OS=Mus musculus OX=10090 GN=Cpsf6 PE=1 SV=1	21	9	41	9	59.1	7.15	842809	1.11787e+06	1.75401e+06	201758	2.44901e+06	5.12458e+06	1.26458e+06	1.13021e+06	1.3214e+07	5.29474e+06	1.43384e+06	4.85747e+06	1.79957e+06	5.54352e+06	1.24406e+06	5.34056e+06	5.89222e+06	3.16372e+06	1.70723e+06
Q8R1B4	Eif3c	Eukaryotic translation initiation factor 3 subunit C OS=Mus musculus OX=10090 GN=Eif3c PE=1 SV=1	21	19	79	19	105.5	5.78	5.34695e+06	4.87098e+06	5.12783e+06	3.16671e+06	6.02009e+06	1.46198e+07	5.32642e+06	4.07065e+06	1.26355e+07	1.42395e+07	5.67739e+06	1.30706e+07	6.06903e+06	9.39467e+06	5.81697e+06	1.06758e+07	5.15026e+06	4.94059e+06	3.77962e+06
P00186	Cyp1a2	Cytochrome P450 1A2 OS=Mus musculus OX=10090 GN=Cyp1a2 PE=1 SV=1	34	14	58	14	58.1	8.76	860560	1.22918e+06	619770	1.63108e+06	887318	1.48961e+06	1.89175e+06	1.6407e+06	5.66802e+06	5.5036e+06	1.49384e+06	9.52633e+06	570922	1.68237e+06	477010	7.44721e+06	1.4206e+06	1.29645e+06	419694
Q91VK1	Bzw2	Basic leucine zipper and W2 domain-containing protein 2 OS=Mus musculus OX=10090 GN=Bzw2 PE=1 SV=1	34	16	137	13	48	6.68	9.96801e+06	1.06702e+07	1.14485e+07	5.66491e+06	1.83511e+07	3.00013e+07	1.45853e+07	1.14185e+07	6.38836e+07	2.85862e+07	1.81476e+07	3.28966e+07	2.6418e+07	2.45753e+07	4.89847e+06	2.09768e+07	2.61603e+07	1.30163e+07	5.84112e+06
Q02257	Jup	Junction plakoglobin OS=Mus musculus OX=10090 GN=Jup PE=1 SV=3	21	13	74	13	81.7	6.14	1.53858e+07	1.52077e+07	5.18481e+07	2.45577e+07	4.55516e+07	3.61271e+07	4.90082e+07	5.0681e+07	3.02953e+07	3.1234e+07	3.88895e+07	3.68313e+07	4.85006e+07	4.37769e+07	4.10781e+07	3.88894e+07	3.68823e+07	4.17666e+07	4.57545e+07
Q99020	Hnrnpab	Heterogeneous nuclear ribonucleoprotein A/B OS=Mus musculus OX=10090 GN=Hnrnpab PE=1 SV=1	27	8	275	7	30.8	7.91	1.1695e+07	2.50702e+07	21646482	1.63204e+07	2.98921e+07	4.67032e+07	2.81137e+07	1.81622e+07	8.6974e+07	6.21619e+07	3.29037e+07	5.04785e+07	1.75634e+07	4.72194e+07	1.86819e+07	4.37799e+07	6.32539e+07	2.00026e+07	1.03826e+07
P13542	Myh8	Myosin-8 OS=Mus musculus OX=10090 GN=Myh8 PE=2 SV=2	26	51	139	6	222.6	5.83	6.43316e+06	2.0315e+07	5367267	5.92379e+06	6.00651e+06	2.85126e+06	3.73781e+06	4.29392e+06	1.12548e+06	1.40835e+06	3.5566e+06	1.81435e+06	3.98748e+06	2.22482e+06	4.77087e+06	6.08587e+06	3.52754e+06	6.40149e+06	5.27094e+06
Q9CQH7	Btf3l4	Transcription factor BTF3 homolog 4 OS=Mus musculus OX=10090 GN=Btf3l4 PE=1 SV=1	51	5	130	5	17.3	6.35	2.21975e+07	2.80799e+07	2.66868e+07	2.63492e+07	2.85494e+07	3.91035e+07	3.11863e+07	2.28746e+07	4.73388e+07	5.10776e+07	3.27974e+07	3.15017e+07	2.90934e+07	2.69056e+07	2.26301e+07	4.57835e+07	2.94611e+07	2.62206e+07	1.91582e+07
Q9QUR7	Pin1	Peptidyl-prolyl cis-trans isomerase NIMA-interacting 1 OS=Mus musculus OX=10090 GN=Pin1 PE=1 SV=1	41	4	30	4	18.4	8.79	1.12844e+06	530274	663632	669198	1.27409e+06	2.34148e+06	2.95975e+06	1.76605e+06	1.57179e+06		588852	3.48343e+06	1.71718e+06	1.96069e+06	692344	1.8935e+06	1.12125e+06	1.89275e+06
Q9QZD9	Eif3i	Eukaryotic translation initiation factor 3 subunit I OS=Mus musculus OX=10090 GN=Eif3i PE=1 SV=1	50	11	46	11	36.4	5.64			834448	583505		3.84928e+06	1.08552e+06		3.13268e+06	2.51598e+06	3.07487e+06	2.98278e+06	1.61874e+06	958126	628692	2.22302e+06	1.91274e+06	757327
Q8BML9	Qars1	Glutamine--tRNA ligase OS=Mus musculus OX=10090 GN=Qars1 PE=1 SV=1	22	14	73	14	87.6	7.31	3.77832e+06	2.40479e+06	3.88333e+06	1.92355e+06	2.82047e+06	5.1532e+06	2.16781e+06	1.01463e+06	9.39418e+06	2.98031e+06	1.78691e+06	5.21393e+06	1.53949e+06	4.34281e+06	1.59736e+06	6.94802e+06	5.00415e+06	2.86954e+06	6.69206e+06
O09049	Reg3g	Regenerating islet-derived protein 3-gamma OS=Mus musculus OX=10090 GN=Reg3g PE=1 SV=1	37	4	67	4	19.3	8.35	3.86827e+06	3.32198e+06	3.1566e+06	3.12984e+06	2.63528e+06	1.53221e+06	806580	1.84296e+06	1.26134e+06		1.24125e+06	1.76336e+06	2.84527e+06	2.75662e+06	4.75974e+06	1.42062e+06	1.71924e+06	3.01841e+06	6.02911e+06
P98063	Bmp1	Bone morphogenetic protein 1 OS=Mus musculus OX=10090 GN=Bmp1 PE=1 SV=2	18	17	140	17	111.6	6.95	2.55208e+08	2.69232e+07	1.46069e+07	1.54709e+07	1.08571e+07	6.44469e+06	9.34638e+06	8.87341e+06	3.84789e+06	1.65356e+06	1.55769e+07	4.71344e+06	9.3142e+06	4.2049e+06	1.14493e+07	8.2427e+06	9.72639e+06	8.36932e+06	1.13345e+07
P18654	Rps6ka3	Ribosomal protein S6 kinase alpha-3 OS=Mus musculus OX=10090 GN=Rps6ka3 PE=1 SV=2	26	18	106	11	83.6	6.89	1.32636e+07	2.75971e+07	2.22887e+07	3.1978e+07	4.79644e+07	8.40327e+07	4.7526e+07	4.04369e+07	7.09846e+07	7.64783e+07	7.40226e+06	7.08355e+07	4.56524e+07	6.41666e+07	3.45467e+07	6.15895e+07	1.5085e+07	4.70118e+07	3.87039e+07
P17751	Tpi1	Triosephosphate isomerase OS=Mus musculus OX=10090 GN=Tpi1 PE=1 SV=5	43	9	132	9	26.7	7.3	1.58565e+07	1.75783e+07	7.19371e+06	1.13015e+07	7.53756e+06	7.87372e+06	6.58006e+06	7.48091e+06	1.22267e+07	3.56621e+06	8.92994e+06	6.72953e+06	5.45737e+06	6.27409e+06	6.31803e+06	7.67945e+06	1.04126e+07	5.9361e+06	4.59349e+06
P10107	Anxa1	Annexin A1 OS=Mus musculus OX=10090 GN=Anxa1 PE=1 SV=2	30	10	107	10	38.7	7.37	2.41666e+07	1.32632e+07	2.09503e+07	9.51137e+06	7.01269e+06	1.02341e+07	3.08644e+07	8.33467e+06	1.40101e+07	1.46065e+07	7.34272e+06	1.47451e+07	1.56164e+07	1.40905e+07	1.33261e+07	1.12521e+07	2.30046e+07	9.05465e+06	1.1625e+07
O89086	Rbm3	RNA-binding protein 3 OS=Mus musculus OX=10090 GN=Rbm3 PE=1 SV=1	44	5	155	5	16.6	7.5	3.03573e+07	3.11918e+07	3.26557e+07	3.29931e+07	4.21525e+07	3.31181e+07	3.18938e+07	2.87149e+07	3.90478e+07	2.85223e+07	4.44981e+07	4.03766e+07	2.82069e+07	3.76792e+07	2.45379e+07	3.24483e+07	3.31295e+07	3.78097e+07	2.36797e+07
Q6IFX2	Krt42	Keratin, type I cytoskeletal 42 OS=Mus musculus OX=10090 GN=Krt42 PE=1 SV=1	40	25	366	11	50.1	5.16	3.43032e+08	2.92382e+08	3.53556e+08	2.47978e+08	2.0447e+08	2.18326e+08	2.31906e+08	1.75147e+08	1.4723e+08	1.1053e+08	1.38134e+08	1.86385e+08	3.03137e+08	3.28736e+08	2.40816e+08	1.87545e+08	1.70984e+08	2.69925e+08	3.767e+08
Q8K2H2	Otud6b	Deubiquitinase OTUD6B OS=Mus musculus OX=10090 GN=Otud6b PE=1 SV=1	31	8	124	8	33.7	5.53	5.38052e+06	3.47426e+06	8.65863e+06	9.5975e+06	1.4041e+07	2.79114e+07	1.1439e+07	1.00236e+07	3.67949e+07	2.50649e+07	2.01827e+07	2.27114e+07	1.00719e+07	2.33056e+07	9.12261e+06	1.94482e+07	2.30432e+07	1.24614e+07	6.85637e+06
Q9QUJ7	Acsl4	Long-chain-fatty-acid--CoA ligase 4 OS=Mus musculus OX=10090 GN=Acsl4 PE=1 SV=2	16	9	59	9	79	8.28	1.00616e+06	1.0268e+06		1.98505e+06		2.30731e+06	122285	997024	4.16368e+06	4.15393e+06	2.41611e+06	2.53544e+06		2.62037e+06	743282	225357	224376	403364	145183
A0A0B4J1I0	Igkv1-110	Immunoglobulin kappa variable 1-110 (Fragment) OS=Mus musculus OX=10090 GN=Igkv1-110 PE=4 SV=5	34	4	144	1	13.1	8.91	1.70066e+06	6.34347e+06	2.86688e+06	8.25538e+06	2.68293e+06	3.53335e+06	6.74414e+06	1.07363e+07		1.509e+07	5.76835e+06	2.83363e+06	3.75629e+06	4.48776e+06	5.16758e+06	2.0877e+06	1.13412e+06	1.60822e+06	3.25259e+06
E0CXN5	Gpd1	Glycerol-3-phosphate dehydrogenase [NAD(+)] OS=Mus musculus OX=10090 GN=Gpd1 PE=1 SV=1	40	12	44	12	35.2	7.59	901406	704347	1.07546e+06	2.18513e+06	4.89249e+06	8.93981e+06	3.22255e+06	2.77731e+06	1.13296e+07	1.34028e+07	3.29427e+06	2.181e+07	3.50498e+06	9.27612e+06	1.92853e+06	5.63761e+06	5.68995e+06	2.43851e+06
Q9JMG1	Edf1	Endothelial differentiation-related factor 1 OS=Mus musculus OX=10090 GN=Edf1 PE=1 SV=1	51	10	80	10	16.4	9.99	9.6993e+06	2.11223e+07	2.0303e+07	1.90666e+07	2.10514e+07	2.75024e+07	3.29782e+07	4.04872e+07	6.60945e+07	1.91545e+07	9.83835e+06	4.30922e+07	4.12421e+07	3.25086e+07	3.6408e+07	3.04636e+07	3.63574e+07	2.42734e+07	1.86607e+07	Acetyl [N-Term]
A0A140T8M3	Igkv8-30	Immunoglobulin kappa chain variable 8-30 (Fragment) OS=Mus musculus OX=10090 GN=Igkv8-30 PE=4 SV=2	38	4	65	3	13.3	6.49	2.03619e+07	2.83818e+07	2.03836e+07	2.50802e+07	2.55034e+07	3.47651e+07	4.38136e+07	4.74118e+07	1.99906e+07	3.81988e+07	5.28928e+07	3.72723e+07	6.40068e+07	4.48298e+07	5.73973e+07	2.6367e+07	1.98026e+07	4.34235e+07	4.83614e+07
Q148R4	Spink5	Serine peptidase inhibitor, Kazal type 5 OS=Mus musculus OX=10090 GN=Spink5 PE=1 SV=1	17	18	206	18	114.8	8.29	6.85466e+07	9.69219e+07	1.18031e+08	7.44218e+07	9.95596e+07	7.39351e+07	1.0292e+08	1.02116e+08	6.59586e+07	7.01126e+07	1.09968e+08	7.49576e+07	1.02214e+08	8.69656e+07	9.90383e+07	1.09302e+08	1.12164e+08	1.0452e+08	9.1703e+07
Q3TZY4	Tmcc2	Transmembrane and coiled-coil domains protein 2 OS=Mus musculus OX=10090 GN=Tmcc2 PE=1 SV=1	24	11	53	10	69.1	7.24	7.0497e+06	849816	3.15719e+06	4.99696e+06	7.19036e+06	8.39429e+06	3.4137e+06	1.48944e+06	7.94756e+06	1.85336e+07	6.93329e+06	8.69839e+06	7.3964e+06	1.08257e+07	692702	1.54064e+06	6.92374e+06	1.13476e+06	378330
Q8CHW4	Eif2b5	Translation initiation factor eIF-2B subunit epsilon OS=Mus musculus OX=10090 GN=Eif2b5 PE=1 SV=1	26	14	56	13	80	5.07	2.88995e+07	844251	5.13892e+07	1.12105e+06	1.34973e+06	7.91955e+06	1.36885e+06	778878	1.29163e+07	9.52456e+06	7.7547e+06	3.80523e+06	1.27541e+06	4.77024e+06	1.0279e+06	4.25628e+06	1.48665e+06	750501	664236	Acetyl [N-Term]
O55098	Stk10	Serine/threonine-protein kinase 10 OS=Mus musculus OX=10090 GN=Stk10 PE=1 SV=2	18	15	160	13	111.8	7.15	1.41481e+07	1.39673e+07	1.19152e+07	1.38829e+07	1.29135e+07	2.1971e+07	2.20918e+07	1.0193e+07	2.60205e+07	2.21727e+07	1.46906e+07	2.1595e+07	1.89973e+07	2.83013e+07	1.56825e+07	2.52052e+07	2.082e+07	1.48962e+07	7.50753e+06
P47934	Crat	Carnitine O-acetyltransferase OS=Mus musculus OX=10090 GN=Crat PE=1 SV=3	21	14	144	14	70.8	8.44	2.8762e+06	4.98582e+06	8.12121e+06	1.77871e+06	5.27371e+06	5.82672e+06	6.90965e+06	1.91263e+06	9.71488e+06	1.738e+07	3.67961e+06	5.66384e+06	2.85913e+06	1.19428e+07	1.94241e+06	1.06846e+07	1.12692e+07	1.96085e+06	2.87292e+06
P01806	#N/A	Ig heavy chain V region 441 OS=Mus musculus OX=10090 PE=4 SV=1	49	6	141	5	12.9	8.27	3.13596e+06	7.16207e+06	8.40194e+06	3.44788e+06	4.36491e+06	5.17283e+06	1.84144e+07	1.13047e+07	6.58961e+06	3.71374e+06	1.93488e+07	8.22908e+06	2.22554e+07	1.70309e+07	3.33585e+07	1.05589e+07	6.42841e+06	1.59695e+07	1.72508e+07
Q9CQD1	Rab5a	Ras-related protein Rab-5A OS=Mus musculus OX=10090 GN=Rab5a PE=1 SV=1	42	6	70	3	23.6	8.15			575178		739357	4.84013e+06	2.34188e+06	481487	7.18837e+06	2.70938e+06	1.16574e+06	3.73538e+06		1.39872e+06		3.43022e+06	5.57848e+06	2.10123e+06
Q921F2	Tardbp	TAR DNA-binding protein 43 OS=Mus musculus OX=10090 GN=Tardbp PE=1 SV=1	23	9	70	9	44.5	6.7	5.44371e+06	9.2875e+06	1.148e+07	5.86823e+06	1.85008e+07	4.22773e+07	2.03079e+07	1.28419e+07	4.77878e+07	3.84444e+07	3.54861e+07	3.80117e+07	1.64324e+07	3.75016e+07	1.31833e+07	5.9585e+07	7.91129e+07	4.49709e+07	1.20327e+07
Q8R116	Notum	Palmitoleoyl-protein carboxylesterase NOTUM OS=Mus musculus OX=10090 GN=Notum PE=1 SV=2	23	8	95	8	56.5	7.06	4.90964e+06	6.46702e+06	4.7658e+06	3.68969e+06	4.03446e+06	1.96748e+06	2.88646e+06	1.76579e+06	4.00097e+06	2.8959e+06	1.03697e+06	3.64835e+06	2.82198e+06	3.33859e+06	2.38221e+06	3.10727e+06	3.9222e+06	2.59059e+06	1.35718e+06
Q7TNC4	Luc7l2	Putative RNA-binding protein Luc7-like 2 OS=Mus musculus OX=10090 GN=Luc7l2 PE=1 SV=1	27	10	39	10	46.6	10.1	1.58092e+06	5.36806e+06	2.11695e+06	1.31663e+06	500909	1.96544e+06	2.92072e+07	2.76202e+07	1.04349e+07	3.80737e+06	1.39638e+07	4.86289e+07	1.42952e+06	3.43266e+06	2.49941e+06	5.94e+06	2.70803e+06		1.89e+06
P97855	G3bp1	Ras GTPase-activating protein-binding protein 1 OS=Mus musculus OX=10090 GN=G3bp1 PE=1 SV=1	32	11	85	11	51.8	5.59	1.85872e+06	3.40426e+06	1.56204e+06	2.72809e+06	5.69303e+06	8.00134e+06	2.72794e+06	3.05683e+06	1.00511e+07	9.20992e+06	6.99988e+06	9.00387e+06	3.56738e+06	7.23032e+06	2.04667e+06	9.24876e+06	1.34139e+07	6.24236e+06	3.40019e+06
P46467	Vps4b	Vacuolar protein sorting-associated protein 4B OS=Mus musculus OX=10090 GN=Vps4b PE=1 SV=2	34	12	102	8	49.4	7.11		543772	524949	1.70034e+06	3.1879e+06	5.87521e+06	2.80596e+06	2.14291e+06	6.58192e+06	7.39054e+06	6.18219e+06	5.84633e+06	3.6916e+06	4.39734e+06	1.37265e+06	7.51275e+06	5.71851e+06	4.06899e+06	612704
P56528	Cd38	ADP-ribosyl cyclase/cyclic ADP-ribose hydrolase 1 OS=Mus musculus OX=10090 GN=Cd38 PE=1 SV=2	39	10	47	10	34.4	8.29	895317	1.05848e+06	1.34969e+06	1.57075e+06		3.22007e+06	2.24595e+06	1.67143e+06	1.21127e+07	3.41582e+06	3.51416e+06	6.56985e+06	2.17841e+06	6.46289e+06	3.14499e+06	8.07044e+06	2.93119e+06	2.07674e+06	3.02328e+06
Q61029	Tmpo	Lamina-associated polypeptide 2, isoforms beta/delta/epsilon/gamma OS=Mus musculus OX=10090 GN=Tmpo PE=1 SV=4	20	6	20	6	50.3	9.45	19793.9		2.04365e+06	390759		1.80971e+06	2.0952e+06		9.57507e+06	4.77832e+06	566453	3.92906e+06	521345	6.01014e+06	1.92718e+06	2.59196e+06	1.19361e+06		457312
Q78ZA7	Nap1l4	Nucleosome assembly protein 1-like 4 OS=Mus musculus OX=10090 GN=Nap1l4 PE=1 SV=1	31	9	105	7	42.7	4.67	2.77371e+06	5.2733e+06	6.66356e+06	3.45567e+06	8.06109e+06	2.3619e+07	1.25793e+07	5.08446e+06	2.07967e+07	1.51667e+07	1.51535e+07	2.09009e+07	6.04912e+06	2.22071e+07	4.97485e+06	1.2173e+07	2.43497e+07	5.37866e+06	3.29646e+06	Acetyl [N-Term]
P01635	Igkv12-41	Ig kappa chain V-V region K2 (Fragment) OS=Mus musculus OX=10090 PE=1 SV=1	41	4	184	2	12.6	8.31	2.66402e+07	1.99396e+07	2.51626e+07	3.15699e+07	1.63661e+07	6.17627e+07	4.92566e+07	3.90065e+07	4.59655e+07	2.4015e+07	5.28121e+07	1.0155e+08	5.06186e+07	6.69777e+07	8.51895e+07	5.49669e+07	2.42429e+07	3.24442e+07	3.22005e+07
A0A1L1STE4	Ilf3	Interleukin enhancer-binding factor 3 OS=Mus musculus OX=10090 GN=Ilf3 PE=1 SV=1	12	7	40	7	97.4	8.92	4.96975e+06	5.82015e+06	4879346	7.49269e+06	5.17881e+06	4.32809e+06	5.32281e+06	5.53169e+06	7.50128e+06	2.02074e+06	628173	4.90811e+06	2.52786e+06	3.21471e+06	2.05543e+06	5.23182e+06	4.65252e+06	2.95872e+06	4.62524e+06
Q922Q8	Lrrc59	Leucine-rich repeat-containing protein 59 OS=Mus musculus OX=10090 GN=Lrrc59 PE=1 SV=1	27	8	162	8	34.9	9.52	3.35831e+06	4.23344e+07	4.3761e+07	4.59497e+07	5.83107e+07	7.30982e+07	5.74555e+07	4.68318e+07	9.61912e+07	8.61355e+07	2.37721e+07	1.11261e+08	4.89765e+07	6.86518e+07	8.15818e+06	9.48526e+07	4.72717e+07	5.06061e+07	4.5885e+07
B1AZP2	Dlgap4	Disks large-associated protein 4 OS=Mus musculus OX=10090 GN=Dlgap4 PE=1 SV=1	8	8	72	8	108	7.08	1.24625e+07	1.22481e+07	9875625	1.20874e+07	1.19768e+07	6.58743e+06	1.32373e+07	8.79708e+06	7.0284e+06	5.7122e+07	7.02352e+06	8.86791e+06	1.30482e+07	1.10011e+07	8.58164e+06	1.01305e+07	6.25459e+06	8.48272e+06	1.0584e+07
Q8BPM2	Map4k5	Mitogen-activated protein kinase kinase kinase kinase 5 OS=Mus musculus OX=10090 GN=Map4k5 PE=1 SV=2	17	12	74	12	95	7.83	2.07145e+06	3.98914e+06	6.71945e+06	3.22233e+06	8.12081e+06	2.10569e+07	1.52272e+07	7.3193e+06	2.58681e+07	1.29724e+07	2.30998e+07	1.31247e+07	4.25221e+06	1.67035e+07	5.11549e+06	1.03072e+07	2.32706e+07	7.83074e+06	6.66812e+06	Acetyl [N-Term]
P62245	Rps15a	40S ribosomal protein S15a OS=Mus musculus OX=10090 GN=Rps15a PE=1 SV=2	60	8	142	8	14.8	10.13	3.6009e+07	3.39984e+07	4.52225e+07	3.96065e+07	4.8262e+07	5.64504e+07	3.86958e+07	3.6195e+07	8.21661e+07	6.94533e+07	8.45169e+06	4.91843e+07	5.49604e+06	3.59686e+07	8.53618e+06	6.67078e+07	3.39892e+07	2.57571e+07	3.17939e+07
Q6PGC1	Dhx29	ATP-dependent RNA helicase DHX29 OS=Mus musculus OX=10090 GN=Dhx29 PE=1 SV=1	13	16	80	16	153.9	7.94	1.58403e+07	1.25058e+07	1.51169e+07	1.30117e+07	1.32609e+07	1.24534e+07	1.09088e+07	8.48279e+06	8.53771e+06	1.26011e+07	1.12308e+07	9.97545e+06	8.66041e+06	1.04835e+07	7.2126e+06	1.16917e+07	9.53179e+06	7.4887e+06	1.03928e+07
Q9CQW2	Arl8b	ADP-ribosylation factor-like protein 8B OS=Mus musculus OX=10090 GN=Arl8b PE=1 SV=1	39	8	57	8	21.5	8.43	1.06715e+06	723201	785763	1.36277e+06	1.45334e+06	1.08809e+07	6.49025e+06	1.0567e+06	3.22098e+07	4.6294e+06	6.74762e+06	1.09015e+08	6.83126e+06	1.43299e+07	4.13056e+06	4.16569e+06	7.21936e+06	2.82995e+06	325864
P01727	#N/A	Ig lambda-1 chain V region S43 OS=Mus musculus OX=10090 PE=1 SV=1	33	4	46	4	13.5	5.78	3.0543e+06	913793	1.4545e+06	3.18361e+06	2.38928e+06	8.98833e+06	1.25583e+07	3.89237e+06	1.99864e+06	1.66891e+06	7.86845e+06	3.69946e+06	6.02699e+06	4.19133e+06	6.23284e+06	4.31821e+06	2.10044e+06	2.52686e+06	4.43385e+06
A0A1Y7VJZ2	Gstz1	Maleylacetoacetate isomerase OS=Mus musculus OX=10090 GN=Gstz1 PE=1 SV=1	34	7	39	7	24.2	7.24	4.72837e+06	6.95501e+06	7.0508e+06	9.26128e+06	1.60434e+07	3.22742e+07	1.76554e+07	1.39302e+07	2.88155e+07	2.85039e+07	1.66475e+07	4.26725e+07	1.39141e+07	2.13485e+07	7.55233e+06	3.15053e+07	4.84384e+07	2.55581e+07	1.21606e+07	Acetyl [N-Term]
D3YTQ3	Hnrnpdl	Heterogeneous nuclear ribonucleoprotein D-like OS=Mus musculus OX=10090 GN=Hnrnpdl PE=1 SV=1	22	9	103	7	46.2	9.57	2.67464e+06	2.76353e+06	3.72576e+06	2.94273e+06	4.98746e+06	7.90828e+06	5.27064e+06	2.42456e+06	2.15139e+07	8.23273e+06	2.73429e+06	1.03318e+07	2.60267e+06	9.01345e+06	1.76733e+06	6.717e+06	7.29587e+06	1.80701e+06	1.34405e+06
Q7M753	Pank2	Pantothenate kinase 2, mitochondrial OS=Mus musculus OX=10090 GN=Pank2 PE=1 SV=1	17	7	90	7	50.2	8.88	792910	1.44662e+06	386117	321665	795707	4.62363e+06	1.30662e+06	1.34798e+06	4.59122e+06	4.4557e+06	4.47466e+06	2.2106e+06	1.36385e+06	3.02167e+06	676024	2.74656e+06	6.06917e+06	1.7951e+06	1.09122e+06
A0A0B4J1H7	Igkv1-135	Immunoglobulin kappa variable 1-135 (Fragment) OS=Mus musculus OX=10090 GN=Igkv1-135 PE=4 SV=1	46	6	132	2	13.3	7.12	7.44624e+06	8.48276e+06	5.90718e+06	1.38998e+07	8.74403e+06	2.41357e+07	2.51965e+07	3.06548e+07	4.06563e+06	5.21761e+06	1.62043e+07	9.30449e+06	2.52895e+07	1.50261e+07	2.68163e+07	1.37757e+07	6.56432e+06	6.2865e+07	2.58339e+07
O09110	Map2k3	Dual specificity mitogen-activated protein kinase kinase 3 OS=Mus musculus OX=10090 GN=Map2k3 PE=1 SV=2	30	9	39	7	39.3	7.43	4.03842e+06	5.98386e+06	5.74289e+06	4.82905e+06	4.80132e+06	7.71936e+06	8.52563e+06	6.41077e+06	1.61784e+07	1.05975e+07	4.75541e+06	5.17401e+06	4.47452e+06	7.14274e+06	6.08639e+06	8.56836e+06	4.06284e+06	2.49389e+06	2.16711e+06	Acetyl [N-Term]
Q80ZP8	Manf	Armet protein OS=Mus musculus OX=10090 GN=Manf PE=1 SV=1	40	8	180	8	19	8.13	1.1214e+07	1.27077e+07	1.6039e+07	8.24577e+06	1.59497e+07	3.19284e+07	2.8879e+07	1.09089e+07	5.02045e+07	3.98429e+07	1.56559e+07	2.97127e+07	1.53105e+07	4.77868e+07	1.72633e+07	2.68288e+07	1.96975e+07	1.01847e+07	9.65643e+06
E9PXI0	Vav1	Proto-oncogene vav OS=Mus musculus OX=10090 GN=Vav1 PE=1 SV=1	24	18	95	18	95.5	6.58	1.21902e+06	909337	1.58232e+06	1831.59	2.46022e+06	7.45406e+06	3.95424e+06	566287	9.14261e+06	8.6619e+06	4.74651e+06	2.96779e+06	1.60164e+06	5.30658e+06	2.11705e+06	2.47477e+06	1.52013e+06	835534	926033
Q60787	Lcp2	Lymphocyte cytosolic protein 2 OS=Mus musculus OX=10090 GN=Lcp2 PE=1 SV=2	21	10	97	10	60.2	6.21	4.75764e+07	5.10196e+07	4.75355e+07	5.98024e+07	5.21273e+07	2.84286e+07	3.6548e+07	4.94669e+07	3.75464e+07	4.51415e+07	2.59915e+07	3.64149e+07	3.84338e+07	5.12291e+07	5.20363e+07	3.5069e+07	3.90294e+07	3.29211e+07	3.6972e+07
P28667	Marcksl1	MARCKS-related protein OS=Mus musculus OX=10090 GN=Marcksl1 PE=1 SV=2	35	4	74	4	20.2	4.61	1.03566e+06	1.71185e+06	5.10518e+06	2.34751e+06	4.1482e+06	6.53464e+06	7.81725e+06	8.78506e+06	8.70781e+06	8.88249e+06	5.07902e+06	7.52465e+06	1.00499e+07	1.18881e+07	1.0152e+07	8.7794e+06	9.9292e+06	6.69306e+06	8.12709e+06
Q9Z2Y8	Plpbp	Pyridoxal phosphate homeostasis protein OS=Mus musculus OX=10090 GN=Plpbp PE=1 SV=1	32	9	55	9	30	8.27	947106	3.55724e+06	2.3813e+06	3.13388e+06	5.31334e+06	1.28523e+07	1.07724e+07	6.67517e+06	3.07349e+07	2.36292e+07	9.3925e+06	1.8592e+07	4.86185e+06	1.5265e+07	4.8637e+06	1.08941e+07	1.68767e+07	8.37179e+06	3.69433e+06
Q60676	Ppp5c	Serine/threonine-protein phosphatase 5 OS=Mus musculus OX=10090 GN=Ppp5c PE=1 SV=3	30	11	41	11	56.8	6.2	3.42979e+06	1.82508e+06	2.50575e+06	2.7197e+06	5.50226e+06	8.483e+06	7.56066e+06	7.53754e+06	6.33814e+06	5.61833e+06	5.70043e+06	6.87332e+06	1.09365e+06	2.77464e+06	3.30037e+06	6.29729e+06	6.90181e+06	6.39924e+06	4.89755e+06
Q9CZR2	Naalad2	N-acetylated-alpha-linked acidic dipeptidase 2 OS=Mus musculus OX=10090 GN=Naalad2 PE=1 SV=2	18	11	45	11	82.7	8.37	69177.3	712357		94088.8	834952	2.78505e+06	2.43249e+06	2.18631e+06	5.22464e+06	1.61013e+06	682004	3.69263e+06	1.12328e+06	6.34352e+06	1.47887e+06	3.23644e+06	942801	154930	181053
Q9QYY9	Adh4	All-trans-retinol dehydrogenase [NAD(+)] ADH4 OS=Mus musculus OX=10090 GN=Adh4 PE=1 SV=4	34	10	51	10	40.2	7.83	592793	1.32432e+06	1.38681e+06	1.88211e+06	2.16777e+06	3.90654e+06	5.68676e+06	4.18624e+06	5.27182e+06	1.70594e+07	4.3523e+06	1.1799e+07	2.7575e+06	6.74814e+06	1.86538e+06	1.2251e+07	6.60809e+06	4.48005e+06	1.98997e+06
Q63886	Ugt1a1	UDP-glucuronosyltransferase 1A1 OS=Mus musculus OX=10090 GN=Ugt1a1 PE=1 SV=2	25	12	91	8	60	8.62	1.5276e+06	1.92557e+06	9.09764e+06	5.31693e+06	2.23795e+06	1.64186e+07	8.63229e+06	9.50986e+06	4.85763e+07	4.67693e+07	6.84298e+06	4.13111e+07	2.77865e+06	1.3066e+07	4.62029e+06	4.61105e+07	1.6919e+07	1.0856e+07	5.60836e+06
Q91YE6	Ipo9	Importin-9 OS=Mus musculus OX=10090 GN=Ipo9 PE=1 SV=3	15	14	59	14	116	4.81	2.62497e+07	1.9429e+07	3.25778e+07	2.86391e+07	3.81829e+07	2.78465e+07	2.32329e+07	2.25367e+07	2.94749e+07	2.75174e+07	2.93704e+07	2.70892e+07	2.57705e+07	2.27599e+07	2.4298e+07	2.41918e+07	3.75469e+07	2.49513e+07	2.5743e+07	Acetyl [N-Term]
P62317	Snrpd2	Small nuclear ribonucleoprotein Sm D2 OS=Mus musculus OX=10090 GN=Snrpd2 PE=1 SV=1	48	5	102	5	13.5	9.91	2.07686e+06	2.26221e+06	5.0435e+06	598112	1.69413e+06	5.07375e+06	8.24084e+06	524765	1.84676e+07	5.693e+06	872332	7.61018e+06	1.41222e+06	8.09726e+06	1.51272e+06	7.27846e+06	7.3356e+06	2.44989e+06	1.9698e+06
A2A6U3	Septin9	Septin-9 OS=Mus musculus OX=10090 GN=Septin9 PE=1 SV=1	16	10	83	10	63.7	8.32	4.28631e+06	6.81512e+06	7.91521e+06	9.55732e+06	1.01311e+07	1.72467e+07	1.94599e+07	9.63579e+06	1.82949e+07	1.93463e+07	1.70578e+07	1.91539e+07	1.14951e+07	1.60941e+07	9.20165e+06	1.88311e+07	1.74348e+07	1.10788e+07	4.22656e+06
A6X935	Itih4	Inter alpha-trypsin inhibitor, heavy chain 4 OS=Mus musculus OX=10090 GN=Itih4 PE=1 SV=2	42	33	910	2	104.6	6.4	3.82091e+07	4.07424e+07	4.83869e+07	4.88681e+07	4.04465e+07	2.82496e+07	2.28147e+07	2.16126e+07	1.82712e+07	1.48318e+07	2.04711e+07	2.21182e+07	2.04687e+07	2.5376e+07	1.91438e+07	4.51106e+07	4.73339e+07	3.16279e+07	3.47575e+07
Q91VA7	Idh3b	Isocitrate dehydrogenase [NAD] subunit, mitochondrial OS=Mus musculus OX=10090 GN=Idh3b PE=1 SV=1	27	9	76	9	42.2	8.6	5.68914e+06	5.06973e+06	3.14473e+06	2.97719e+06	5.12897e+06	5.86889e+06	3.42633e+06	3.59498e+06	2.09027e+07	6.03671e+06	4.86723e+06	6.36586e+06	3.69286e+06	9.9572e+06	4.02692e+06	5.5206e+06	7.83849e+06	1.00072e+06	3.88773e+06
P61027	Rab10	Ras-related protein Rab-10 OS=Mus musculus OX=10090 GN=Rab10 PE=1 SV=1	49	10	154	7	22.5	8.38	5.81189e+06	9.82008e+06	7.94382e+06	1.02891e+07	7.47335e+06	2.01075e+07	1.66102e+07	9.66691e+06	2.96533e+07	3.68056e+07	3.05815e+07	2.02187e+07	1.29136e+07	2.97579e+07	1.19985e+07	2.13544e+07	2.57484e+07	1.22158e+07	5.06275e+06
Q9Z1P8	Angptl4	Angiopoietin-related protein 4 OS=Mus musculus OX=10090 GN=Angptl4 PE=1 SV=1	19	5	40	5	45.5	8.13	7.58699e+06	6.24883e+06	5.00292e+06	5.20339e+06	1.3095e+06		1.48404e+06	1.35191e+06	721192	356215	692297	792417	589739	1.03809e+06	1.18509e+06	1.0881e+06		412102	2.11945e+06
Q9JLV5	Cul3	Cullin-3 OS=Mus musculus OX=10090 GN=Cul3 PE=1 SV=1	23	15	73	15	88.9	8.46	1.47379e+06	837492	1.01131e+06	1.15763e+06	1.32536e+06	6.11853e+06	2.18417e+06	2.0444e+06	2.8896e+06	5.70047e+06	3.41578e+06	4.57566e+06	1.25194e+06	3.27248e+06		3.49569e+06	1.33623e+08	2.5558e+06	2.01885e+06
Q4VAA2	Cdv3	Protein CDV3 OS=Mus musculus OX=10090 GN=Cdv3 PE=1 SV=2	31	6	78	6	29.7	6.1	2.01126e+06	3.16331e+06	3342120	3.72844e+06	7.8953e+06	1.07802e+07	6.12289e+06	3.76681e+06	1.01891e+07	1.05645e+07	7.91413e+06	7.12351e+06	2.3345e+06	6.70777e+06	2.30077e+06	7.46046e+06	1.32624e+07	8.34248e+06	2.85137e+06
Q76I26	Methig1	Methyltransferase hypoxia-inducible domain-containing 1 OS=Mus musculus OX=10090 GN=Methig1 PE=2 SV=1	21	6	47	1	30	9.22	634554			4.2756e+06					6.11302e+06	9.57989e+06
Q9EQC5	Scyl1	N-terminal kinase-like protein OS=Mus musculus OX=10090 GN=Scyl1 PE=1 SV=1	12	9	38	9	89.1	6.44		140404	1.38106e+06	484581	499053	4.91666e+06		583795	8.84602e+06	6.17499e+06	1.31824e+06	4.82898e+06	389674	3.90572e+06		5.14137e+06	2.81847e+06	1.48361e+06	675577
P56212	Arpp19	cAMP-regulated phosphoprotein 19 OS=Mus musculus OX=10090 GN=Arpp19 PE=1 SV=2	62	8	77	8	12.3	9.09	2.00545e+06	2.95581e+06	3.51156e+06	3.48037e+06	6.47139e+06	6.71469e+06	6.5102e+06	5.81059e+06	1.27746e+07	3.0763e+07	6.84311e+06	1.06843e+07	5.00837e+06	1.14168e+07	4.09321e+06	1.48512e+07	1.13402e+07	6.78862e+06	3.17709e+06	Acetyl [N-Term]
A0A075B5M7	Igkv5-39	Immunoglobulin kappa variable 5-39 OS=Mus musculus OX=10090 GN=Igkv5-39 PE=1 SV=7	47	3	75	2	10.3	6.25	4.02845e+06	3.14333e+06	2.63649e+06	2.16402e+06	1.39419e+06	1.86622e+06	3.97848e+06	2.09866e+06	1.45846e+06		4.83377e+06	1.43721e+06	5.65973e+06	3.24751e+06	1.50619e+07	1.61445e+06	1.5643e+06	2.55281e+06	3.21064e+06
Q9DD20	Mettl7b	Methyltransferase-like protein 7B OS=Mus musculus OX=10090 GN=Mettl7b PE=1 SV=2	28	9	68	9	28	8.59	4.97704e+07	3.88375e+07	4.49212e+07	5.0937e+07	4.21267e+07	5.69976e+07	6.06272e+07	5.14316e+07	5.7264e+07	6.5558e+07	3.94124e+06	2.04406e+07	2.55717e+06	2.24473e+06	1.7201e+06	7.48259e+07	4.11293e+07	2.55551e+07	4.93237e+07
Q9CWW6	Pin4	Peptidyl-prolyl cis-trans isomerase NIMA-interacting 4 OS=Mus musculus OX=10090 GN=Pin4 PE=1 SV=1	42	6	134	6	13.8	9.77	1.02207e+07	1.43235e+07	1.5629e+07	1.35902e+07	1.64913e+07	2.11442e+07	1.40201e+07	1.34343e+07	3.50145e+07	3.62073e+07	1.7269e+07	2.85457e+07	1.53227e+07	2.6342e+07	1.10226e+07	2.50136e+07	1.47413e+07	1.25079e+07	9.18714e+06
D3Z2H9	Tpm3-rs7	Tropomyosin 3, related sequence 7 OS=Mus musculus OX=10090 GN=Tpm3-rs7 PE=3 SV=1	41	12	56	5	29	4.81	1.73136e+07	3.9165e+07	1.89724e+07	1.46182e+07	1.15276e+07	8.9384e+06	1.45727e+07	1.17823e+07	2.06545e+07	9.11356e+06	5.76128e+07	1.89918e+07	3.44794e+07	3.86778e+07	3.74687e+07	2.13116e+07	7.43167e+06	1.00414e+07	1.24807e+07	Acetyl [N-Term]
Q8VDF3	Dapk2	Death-associated protein kinase 2 OS=Mus musculus OX=10090 GN=Dapk2 PE=1 SV=1	29	9	60	9	42.8	7.28	1.68686e+06	1.72155e+06	2.36587e+06	1.24216e+06	3.38768e+06	5.71313e+06	3.18841e+06	1.96729e+06	4.44445e+06	9.26803e+06	4.53777e+06	5.14182e+06	2.05919e+06	4.09472e+06	2.11275e+06	9.66537e+06	1.19315e+07	4.69446e+06	2.13561e+06
P98064	Masp1	Mannan-binding lectin serine protease 1 OS=Mus musculus OX=10090 GN=Masp1 PE=1 SV=2	16	9	87	9	79.9	5.55	1.59313e+06	1.41326e+06	1.86613e+06	2.62486e+06	3.71093e+06	3.91243e+06	4.5225e+06	3.14237e+06	3.6656e+06	4.28012e+06	4.43398e+06	4.57081e+06	1.7379e+06	4.78131e+06	2.97391e+06	2.72355e+06	3.67965e+06	2.49599e+06	1.9153e+06
Q99MR6	Srrt	Serrate RNA effector molecule homolog OS=Mus musculus OX=10090 GN=Srrt PE=1 SV=1	19	14	74	14	100.4	5.97	1.54433e+06	5.95889e+06	8.40908e+06	5.72519e+06	2.02504e+06	1.00197e+07	1.29429e+07	7.72902e+06	1.16931e+07	1.43502e+07	7.20113e+06	7.98829e+06	4.96007e+06	7.60041e+06	4.95697e+06	7.75456e+06	2.06607e+07	8.3345e+06	7.43276e+06
Q3UKV0	Eif2b3	Eukaryotic translation initiation factor 2B, subunit 3 OS=Mus musculus OX=10090 GN=Eif2b3 PE=1 SV=1	28	10	50	10	49.8	8.09	1.8709e+06	1.21271e+06	1.52053e+06	1.5515e+06	378724	6.27067e+06	2.28571e+06	2.32001e+06	1.15405e+07	1.85214e+07	8.97471e+06	9.46865e+06	3.61792e+06	6.66513e+06	5.88469e+06	6.61529e+06	2.75077e+06	1.22574e+06	1.37278e+06
Q9WV69	Dmtn	Dematin OS=Mus musculus OX=10090 GN=Dmtn PE=1 SV=1	26	9	52	9	45.4	8.41	1.51906e+06	1.42653e+06	3.22284e+06	1.39568e+06	2.00837e+06	3.1514e+06	3.0956e+06	3.73453e+06	1.28944e+07	3.14055e+06	1.53414e+07	1.43022e+07	3.437e+06	8.99286e+06	6.39376e+06	1.27373e+06	2.71411e+06	1.87909e+06	1.9067e+06
Q61990	Pcbp2	Poly(rC)-binding protein 2 OS=Mus musculus OX=10090 GN=Pcbp2 PE=1 SV=1	31	8	93	5	38.2	6.79	1.85044e+06	2.85099e+06	2.04192e+06	2.55547e+06	5.30416e+06	1.83836e+06	3.5103e+06	1.46224e+06	6.80195e+06	7.86656e+06	3.63558e+06	4.84693e+06	1.30879e+06	5.98176e+06	3.25899e+06	6.34358e+06	2.49127e+06	1.99781e+06	526870
Q6PDN3	Mylk	Myosin light chain kinase, smooth muscle OS=Mus musculus OX=10090 GN=Mylk PE=1 SV=3	7	12	39	12	212.8	6.25	544293	2.87605e+06	4.19604e+06	3.92873e+06	3.11903e+06	4.45016e+06	6.66037e+06	5.15944e+06	6.93931e+06	3.19772e+06	1.12155e+07	1.17392e+07	5.81542e+06	3.8569e+06	8.33625e+06	4.15378e+06	3.311e+06	3.06199e+06	5.99261e+06
Q61545	Ewsr1	RNA-binding protein EWS OS=Mus musculus OX=10090 GN=Ewsr1 PE=1 SV=2	9	4	20	4	68.4	9.33						510656			9.4667e+06	1.42969e+06		2.21308e+06	792506			1.66197e+06	2.08651e+06
P07309	Ttr	Transthyretin OS=Mus musculus OX=10090 GN=Ttr PE=1 SV=1	35	5	211	5	15.8	6.16	9.5589e+06	1.03497e+07	1.2733e+07	2.03162e+07	2.31173e+07	3.35319e+07	3.03575e+07	2.41032e+07	3.45482e+07	2.80802e+07	2.27856e+07	3.28891e+07	1.38568e+07	2.41685e+07	1.40427e+07	3.81521e+07	2.07013e+07	2.37736e+07	1.49185e+07
Q8K0Q5	Arhgap18	Rho GTPase-activating protein 18 OS=Mus musculus OX=10090 GN=Arhgap18 PE=1 SV=1	20	14	130	14	74.9	6.73	5.75073e+06	3.5446e+06	5.64382e+06	1.97525e+06	1.23879e+06	4.31024e+06	7.24977e+06	4.15453e+06	5.06129e+06	6.09753e+06	1.47434e+06	5.61372e+06	3.04625e+06	7.67314e+06	4.24761e+06	4.86522e+06	3.73901e+06	1.14316e+06	3.72519e+06
Q8BMA6	Srp68	Signal recognition particle subunit SRP68 OS=Mus musculus OX=10090 GN=Srp68 PE=1 SV=2	23	14	42	14	70.5	8.57	1.90672e+06	667345	1.03266e+06	1.29857e+06	1.16663e+06	7.60707e+06	2.18011e+06	3.56128e+06	1.27388e+07	7.33089e+06	5.53119e+06	1.01648e+07	2.2777e+06	4.81982e+06	2.97661e+06	9.05591e+06	4.96414e+06	3.4813e+06	349369
P11152	Lpl	Lipoprotein lipase OS=Mus musculus OX=10090 GN=Lpl PE=1 SV=3	20	10	173	10	53.1	7.87	4.30932e+07	2.57304e+07	2.35345e+07	2.67104e+07	2.94084e+07	1.76499e+07	3.84748e+07	4.05612e+07	2.48172e+07	3.54439e+07	3.23993e+07	2.37484e+07	2.20461e+07	3.5853e+07	3.19444e+07	3.1559e+07	1.66776e+07	4.3233e+07	4.06068e+07
Q8VCG4	C8g	Complement component C8 gamma chain OS=Mus musculus OX=10090 GN=C8g PE=1 SV=1	44	7	125	7	22.5	9.25	2.20661e+07	2.02348e+07	1.89359e+07	2.44922e+07	1.63986e+07	8.17805e+06	1.16292e+07	1.38964e+07	6.55724e+06	1.03959e+07	1.0183e+07	1.02085e+07	1.6917e+07	1.96195e+07	1.73632e+07	1.30768e+07	8.28072e+06	6.72804e+06	1.23695e+07
Q9ES28	Arhgef7	Rho guanine nucleotide exchange factor 7 OS=Mus musculus OX=10090 GN=Arhgef7 PE=1 SV=2	15	10	46	10	97	6.8	1.16674e+07	8.38607e+06	9.07318e+06	1.11342e+07	6.31669e+06	1.16446e+07	1.00082e+07	1.33828e+07	5.72922e+06	8.09651e+06	1.1877e+07	1.01734e+07	1.02882e+07	9.21616e+06	2.09387e+06	6.64894e+06	7.95405e+06	6.93642e+06	7.29253e+06
Q9CY58	Serbp1	Plasminogen activator inhibitor 1 RNA-binding protein OS=Mus musculus OX=10090 GN=Serbp1 PE=1 SV=2	33	13	81	13	44.7	8.54	6.91284e+06	5.02023e+06	6.02469e+06	6.19859e+06	5.15647e+06	5.13338e+06	5.1873e+06	3.90121e+06	3.36334e+07	9.99677e+06	4.53263e+06	1.29441e+07	841498	1.11811e+07	2.81919e+06	1.46061e+07	8.75235e+06	4.63428e+06	3.70326e+06
Q9CPR4	Rpl17	60S ribosomal protein L17 OS=Mus musculus OX=10090 GN=Rpl17 PE=1 SV=3	37	5	75	5	21.4	10.18			648152	676325	681648	7.6888e+06	1.97365e+06		1.07467e+07	3.16514e+06	2.65267e+06	1.18145e+07	763452	6.27548e+06	813600	4.55018e+06	4.13766e+06	3.67715e+06	3.43633e+06
P08074	Cbr2	Carbonyl reductase [NADPH] 2 OS=Mus musculus OX=10090 GN=Cbr2 PE=1 SV=1	44	10	45	10	25.9	9.01	1.50009e+07	2.28112e+07	16469340	2.53112e+07	2.27178e+07	2.95664e+07	2.59093e+07	2.5309e+07	2.61869e+07	1.79446e+07	3.70431e+07	4.5598e+07	2.00606e+07	5.7886e+07	2.5776e+07	3.42565e+07	4.53299e+07	3.12562e+07	2.6056e+07
Q9Z121	Ccl8	C-C motif chemokine 8 OS=Mus musculus OX=10090 GN=Ccl8 PE=3 SV=1	59	5	212	5	11	8.35	1.67868e+07	8.67169e+06	8.47973e+06	1.425e+07	1.28543e+07	2.13585e+07	2.25171e+07	1.55593e+07	1.73759e+07	7.73813e+06	1.07111e+07	1.88217e+07	1.10726e+07	1.17045e+07	1.2727e+07	1.33621e+07	1.77982e+07	3.14271e+07	5.56461e+06
Q99LC5	Etfa	Electron transfer flavoprotein subunit alpha, mitochondrial OS=Mus musculus OX=10090 GN=Etfa PE=1 SV=2	37	10	46	10	35	8.38	3.2172e+07	3.55442e+07	3.59321e+07	2.93568e+07	3.41594e+07	1.5824e+07	2.38495e+07	1.99779e+07	2.2233e+07	2.25873e+07	1.54819e+07	2.09879e+07	1.30319e+07	2.62733e+07	1.67598e+07	3.15781e+07	1.79799e+07	2.18227e+07	1.85759e+07
Q8C1C1	Psapl1	Proactivator polypeptide-like 1 OS=Mus musculus OX=10090 GN=Psapl1 PE=1 SV=2	18	7	59	7	57	6.44	2.4338e+07	1.94447e+07	1.64965e+07	1.73852e+07	1.42702e+07	8.1245e+06	1.5301e+07	1.22879e+07	3.74565e+06	1.11934e+07	1.02043e+07	3.48066e+06	1.466e+07	8.72651e+06	2.08338e+07	8.80372e+06	9.23004e+06	8.6704e+06	1.3011e+07
P54310	Lipe	Hormone-sensitive lipase OS=Mus musculus OX=10090 GN=Lipe PE=1 SV=2	26	16	53	16	83.3	6.95	1.27473e+06	344327	706379	978229	738277	3.70111e+06	736767	783809	1.45927e+07	1.98238e+06	384278	6.6573e+06		5.64824e+06		6.22975e+06	6.35216e+06	392646	275183
P84084	Arf5	ADP-ribosylation factor 5 OS=Mus musculus OX=10090 GN=Arf5 PE=1 SV=2	48	8	142	3	20.5	6.79	8.79881e+06	5.85475e+06	3.06482e+06	6.57625e+06	7.72491e+06	2.63534e+07	1.18465e+07	2.95558e+06	2.48594e+07	1.63981e+07	1.5409e+07	2.08203e+07	6.82576e+06	1.4995e+07	7.30525e+06	1.08298e+07	2.0433e+07	1.02419e+07	7.28688e+06
P70182	Pip5k1a	Phosphatidylinositol 4-phosphate 5-kinase type-1 alpha OS=Mus musculus OX=10090 GN=Pip5k1a PE=1 SV=2	24	11	44	11	60.4	8.59						3.16972e+06	750427	267343	4.25244e+06	564886	997979	5.18236e+06		9.17988e+06	763135	439831	441017
V9GXG1	Slfn14	Protein SLFN14 OS=Mus musculus OX=10090 GN=Slfn14 PE=1 SV=1	19	17	82	16	101.6	7.9	1.47014e+07	1.8654e+07	2.16963e+07	2.57595e+07	4.63284e+07	3.76372e+07	1.32801e+07	8.23364e+06	4.01417e+07	3.97858e+07	5.68763e+07	4.10382e+07	2.50152e+07	4.73488e+07	1.18379e+07	3.7052e+07	2.96776e+07	1.94446e+07	2.84107e+07
P70429	Evl	Ena/VASP-like protein OS=Mus musculus OX=10090 GN=Evl PE=1 SV=2	19	5	33	5	44.3	8.85	9874.55				55454.1	108340	33059.5		57863.1		339532	60542.6			73679.2	89489.2	361372	224863
Q9ESP1	Sdf2l1	Stromal cell-derived factor 2-like protein 1 OS=Mus musculus OX=10090 GN=Sdf2l1 PE=1 SV=2	40	7	48	7	23.6	7.42	1.38838e+07	1.06888e+07	9.86198e+06	8.78166e+06	1.00988e+07	5.23805e+06	5.71799e+06	4.59391e+06	1.2228e+07	8.73462e+06	3.63291e+06	6.24574e+06	5.90606e+06	1.04321e+07	6.98906e+06	1.17208e+07	9.60434e+06	5.19659e+06	8.91828e+06
Q99PT1	Arhgdia	Rho GDP-dissociation inhibitor 1 OS=Mus musculus OX=10090 GN=Arhgdia PE=1 SV=3	35	8	42	8	23.4	5.2		1.27164e+06		727840	2.16254e+06	5.11597e+06	3.02581e+06	2.24978e+06	6.16265e+06	4.07867e+06	2.46821e+06	4.8648e+06	439935	6.18331e+06	8.54553e+06	3.04412e+06	8.22043e+06	2.40311e+06	1.29875e+06
B2RUR8	Otud7b	OTU domain-containing protein 7B OS=Mus musculus OX=10090 GN=Otud7b PE=1 SV=1	11	5	27	5	91.9	6.86	416465			122775		1.44132e+06	2.81766e+06	205796	2.86337e+06	1.04706e+06	196648	1.41386e+06	731647	2.90171e+06	1.3536e+06	1.07905e+06	1.32389e+06	147508	741511
Q62093	Srsf2	Serine/arginine-rich splicing factor 2 OS=Mus musculus OX=10090 GN=Srsf2 PE=1 SV=4	31	6	65	6	25.5	11.85	8.03347e+06	8.91298e+06	8.45829e+06	1.04753e+07	8.24397e+06	1.452e+07	1.05059e+07	3.94686e+06	2.37483e+07	1.60907e+07	5.27449e+06	2.09759e+07	6.4001e+06	1.50534e+07	5.33267e+06	2.0609e+07	1.66376e+07	3.69677e+06	3.24821e+06	Acetyl [N-Term]
Q8CBE3	Wdr37	WD repeat-containing protein 37 OS=Mus musculus OX=10090 GN=Wdr37 PE=1 SV=1	31	12	73	12	55	7.23	4.54653e+06	4.9558e+06	3.88553e+06	6.1597e+06	1.36357e+07	4.96315e+07	1.84297e+07	1.24861e+07	3.70031e+07	4.35217e+07	2.11801e+07	3.40139e+07	9.53114e+06	3.69896e+07	1.76358e+06	2.40878e+07	4.24831e+07	1.79379e+07	8.8172e+06
Q8QZY1	Eif3l	Eukaryotic translation initiation factor 3 subunit L OS=Mus musculus OX=10090 GN=Eif3l PE=1 SV=1	16	10	42	10	66.6	6.44	1.27287e+06	2.27091e+06	1.21169e+06	1.48004e+06	2.01193e+06	5.57822e+06	1.46182e+06	2.96512e+06	7.96506e+06	3.37443e+06	1.91309e+06	5.01448e+06	2.19419e+07	5.00707e+06	2.13208e+07	4.72747e+06	3.57961e+06	3.37447e+06	2.43653e+06
Q8R550	Sh3kbp1	SH3 domain-containing kinase-binding protein 1 OS=Mus musculus OX=10090 GN=Sh3kbp1 PE=1 SV=1	20	12	142	5	78.1	7.55	2.55106e+09	2.54359e+09	2.34945e+09	2.58826e+09	2.68255e+09	2.72218e+09	2.93846e+09	2.73271e+09	2.3802e+09	2.03667e+09	1.73737e+09	2.72871e+09	2.38229e+09	1.70738e+09	2.52782e+09	2.15065e+09	1.98396e+09	2.485e+09	2.24828e+09
O54879	Hmgb3	High mobility group protein B3 OS=Mus musculus OX=10090 GN=Hmgb3 PE=1 SV=3	36	7	30	7	23	8.37		696639	1.48489e+06	412497				1.33366e+06	8.48167e+06	3.08491e+06		2.06118e+06	2.52939e+06	1.33493e+06	460196	2.57278e+06	4.87014e+06	3.51772e+06
Q6XVG2	Cyp2c54	Cytochrome P450 2C54 OS=Mus musculus OX=10090 GN=Cyp2c54 PE=1 SV=1	30	15	45	6	55.8	7.47	1.64933e+07	1.13866e+07	13153956	1.61823e+07	5.57782e+06	9.68761e+06	9.69611e+06	7.10799e+06	5.74279e+06	5.85219e+06	9.30145e+06	4.96457e+06	1.71846e+07	2.49795e+07	4.96021e+07	1.03114e+07	6.79481e+06	1.14894e+07	3.36636e+07
P04918	Saa3	Serum amyloid A-3 protein OS=Mus musculus OX=10090 GN=Saa3 PE=1 SV=1	39	6	210	6	13.8	9.88	1.95669e+08	1.84843e+08	2.27253e+08	1.64839e+08	1.56061e+08	1.56323e+08	1.40667e+08	2.21142e+08	8.70416e+07	1.24089e+08	1.06547e+08	2.4597e+08	1.19624e+08	2.77663e+08	1.4051e+08	1.73468e+08	1.21792e+08	1.33679e+08	1.35691e+08
P0DOV1	Mnda	Interferon-activable protein 205-B OS=Mus musculus OX=10090 GN=Mnda PE=1 SV=1	29	11	78	3	46.9	8	1.94702e+06	1.14352e+07	1.05133e+07	1.19285e+07	2.25598e+07	4.31015e+07	2.08404e+07	1.26803e+07	5.37505e+07	4.0434e+07	2.59735e+07	2.71137e+07	1.45261e+07	3.71345e+07	1.157e+07	2.37311e+07	4.37972e+07	2.54264e+07	7.21847e+06
A0A0B4J1I3	Igkv4-74	Immunoglobulin kappa variable 4-74 (Fragment) OS=Mus musculus OX=10090 GN=Igkv4-74 PE=4 SV=1	59	3	57	2	12.9	8.02				649488				1.78227e+06										1.04745e+06	2.34589e+06
A0A7N9VR94	Ahnak2	AHNAK nucleoprotein 2 OS=Mus musculus OX=10090 GN=Ahnak2 PE=4 SV=1	24	10	36	10	368.2	5.88	609505	1.42089e+06	889500	3.22911e+06		1.33861e+06	1.08668e+06	630387	2.4548e+06	7.14184e+06		424349	2.66797e+06	1.46903e+06	1.61762e+06	1.5823e+06	811117	1.24198e+06	1.25944e+06
P97457	Mylpf	Myosin regulatory light chain 2, skeletal muscle isoform OS=Mus musculus OX=10090 GN=Mylpf PE=1 SV=3	41	7	33	7	18.9	4.92	2.88624e+07	4.83437e+07	2.9e+07	2.85694e+07	3.72475e+07	3.38351e+07	3.4647e+07	3.58636e+07	4.76822e+07	3.13993e+07	5.09548e+07	2.42504e+07	3.6813e+07	3.54755e+07	3.2925e+07	2.6554e+07	2.90657e+07	2.72907e+07	2.92411e+07
P68037	Ube2l3	Ubiquitin-conjugating enzyme E2 L3 OS=Mus musculus OX=10090 GN=Ube2l3 PE=1 SV=1	31	4	223	4	17.9	8.51	3.36126e+07	3.50969e+07	4.23088e+07	4.51645e+07	9.87503e+07	1.51797e+08	8.00128e+07	6.01924e+07	7.3277e+07	9.49694e+07	9.62908e+07	6.64198e+07	6.85317e+07	9.72123e+07	6.99514e+07	8.12637e+07	1.20426e+08	7.72309e+07	5.08029e+07
P70236	Map2k6	Dual specificity mitogen-activated protein kinase kinase 6 OS=Mus musculus OX=10090 GN=Map2k6 PE=1 SV=1	30	8	25	6	37.4	7.39	9.36394e+06	8.69004e+06	8169552	1.0383e+07	3.95557e+06	1.00368e+07	1.36917e+07	1.41899e+07	1.68536e+07	4.81959e+06	3.79935e+06	4.03568e+06	5.60038e+06	4.0292e+06	5.10365e+06	7.53592e+06	6.72481e+06	2.78679e+06	4.08482e+06
O35488	Slc27a2	Very long-chain acyl-CoA synthetase OS=Mus musculus OX=10090 GN=Slc27a2 PE=1 SV=2	17	11	88	11	70.4	8.9	1.01463e+08	8.18391e+07	8.79663e+07	7.93062e+07	6.79956e+07	3.05432e+07	4.0463e+07	4.8919e+07	5.32609e+07	7.33471e+07	4.86034e+07	4.14918e+07	5.28875e+07	7.55821e+07	6.64193e+07	1.17178e+08	4.17697e+07	5.41038e+07	7.03942e+07
Q9CZU6	Cs	Citrate synthase, mitochondrial OS=Mus musculus OX=10090 GN=Cs PE=1 SV=1	16	8	68	8	51.7	8.57	9.10415e+06	1.18355e+07	6.61831e+06		7.19238e+06	1.22053e+06			7.04892e+06	1.78467e+06		1.49109e+06		678909		5.30484e+06	5.1843e+06	4.09332e+06	5.99138e+06
P62270	Rps18	40S ribosomal protein S18 OS=Mus musculus OX=10090 GN=Rps18 PE=1 SV=3	63	15	162	15	17.7	10.99	2.32975e+07	1.77241e+07	5.3579e+06	2.30584e+07	2.03175e+07	4.33679e+07	2.68029e+07	6.11896e+06	6.4297e+07	3.07061e+07	4.00712e+06	4.56278e+07	5.10544e+06	2.36296e+07	3.99411e+06	3.8482e+07	2.42249e+07	1.59797e+07	1.0615e+07	Acetyl [N-Term]
O35382	Exoc4	Exocyst complex component 4 OS=Mus musculus OX=10090 GN=Exoc4 PE=1 SV=2	14	11	37	11	110.5	6.49		5.51724e+06	7438980		1.85279e+07	8.49264e+07	1.76693e+07	6.86597e+06	1.02201e+08	4.86768e+07	2.07412e+07	4.29252e+07	1.07213e+07	4.52502e+07	9.56e+06	2.81871e+07	3.87134e+07	1.32887e+07	6.3328e+06
Q99PG4	Rgs18	Regulator of G-protein signaling 18 OS=Mus musculus OX=10090 GN=Rgs18 PE=1 SV=1	37	7	56	7	27.6	8.48	2.49173e+06	628230	1.73501e+06	692687	1.19378e+06	1.35139e+06	3.72382e+06	1.29152e+06	965979	1.01491e+06	751674	3.09504e+06	2.52339e+06	1.09299e+07	7.508e+06	726088	2.00134e+06	846254	1.60472e+06
P01867	Ighg2b	Ig gamma-2B chain C region OS=Mus musculus OX=10090 GN=Igh-3 PE=1 SV=3	32	11	422	11	44.2	6.52	2.66648e+08	3.44619e+08	2.82006e+08	5.28831e+08	3.6877e+08	6.89091e+08	8.51889e+08	8.86107e+08	4.54794e+08	3.25467e+08	6.59436e+08	5.81576e+08	7.27169e+08	6.86811e+08	9.56775e+08	4.78426e+08	5.54726e+08	5.89998e+08	5.3288e+08
Q9CYL5	Glipr2	Golgi-associated plant pathogenesis-related protein 1 OS=Mus musculus OX=10090 GN=Glipr2 PE=1 SV=3	48	5	13	5	17.1	9.51
Q99P72	Rtn4	Reticulon-4 OS=Mus musculus OX=10090 GN=Rtn4 PE=1 SV=2	6	5	43	5	126.5	4.54		1.47769e+06	684774	2.26719e+06		509499	2.0109e+06	1.45288e+06	6.77533e+06	1.88967e+06	2.59486e+06	2.73271e+06	339019	1.15073e+06	1.76548e+06	2.5155e+06	629677	1.21752e+06	568136
O35295	Purb	Transcriptional activator protein Pur-beta OS=Mus musculus OX=10090 GN=Purb PE=1 SV=3	25	8	69	8	33.9	5.43	5.39748e+06	5.03783e+06	6.00609e+06	5.2521e+06	3.04726e+06	2.97981e+06	1.04842e+07	7.58932e+06	716342	2.79927e+06	1.19309e+06	1.32978e+06	1.63698e+06	1.98943e+06	190009	565295	3.66026e+06	1.63184e+06	2.44977e+06
Q60936	Coq8a	Atypical kinase COQ8A, mitochondrial OS=Mus musculus OX=10090 GN=Coq8a PE=1 SV=2	16	7	15	7	71.7	6.54	2.70091e+06	2.35646e+06	3292681	2.468e+06	2.06162e+06	4.77982e+06	3.69525e+06	3.4986e+06	1.10541e+07	5.08892e+06	2.19091e+06	635736	2.12265e+06	2.83763e+06	2.06053e+06	1.66035e+06	3.93277e+06	2.863e+06	1.53344e+06
P60229	Eif3e	Eukaryotic translation initiation factor 3 subunit E OS=Mus musculus OX=10090 GN=Eif3e PE=1 SV=1	36	16	108	16	52.2	6.04	1.77287e+07	1.32084e+07	14057289	1.34373e+07	1.32143e+07	2.9944e+07	1.30657e+07	9.47139e+06	2.49372e+07	1.8189e+07	1.53292e+07	1.84587e+07	7.15444e+06	1.51643e+07	7.97077e+06	2.16773e+07	1.38776e+07	1.0879e+07	6.90053e+06	Acetyl [N-Term]
Q80XU3	Nucks1	Nuclear ubiquitous casein and cyclin-dependent kinase substrate 1 OS=Mus musculus OX=10090 GN=Nucks1 PE=1 SV=1	22	3	38	3	26.3	5.14	2.35407e+07	1.85934e+07	1.81975e+07	1.87042e+07	2.15891e+07	1.05535e+07	1.26367e+07	1.52191e+07	3.20605e+07	2.2606e+07	8.89021e+06	2.26233e+07	1.14902e+07	1.63863e+07	1.18197e+07	2.23327e+07	1.4632e+07	1.5827e+07	1.2901e+07
A0A5F8MPH8	Tnxb	Tenascin XB OS=Mus musculus OX=10090 GN=Tnxb PE=1 SV=1	5	18	132	18	473.8	5.39	8.50408e+06	5.58569e+06	9.91372e+06	5.26883e+06	7.29568e+06	9.60845e+06	1.15027e+07	1.31663e+07	1.77859e+07	8.67612e+06	1.37804e+07	1.92214e+07	1.91832e+07	1.52156e+07	1.85154e+07	1.45645e+07	1.64891e+07	1.4219e+07	1.45373e+07
P08121	Col3a1	Collagen alpha-1(III) chain OS=Mus musculus OX=10090 GN=Col3a1 PE=1 SV=4	7	9	43	9	138.9	6.52	6.49547e+06	1.1355e+07	6.08152e+06	7.95192e+06	5.20658e+06	6.61467e+06	6.81854e+06	3.32131e+06	1.09865e+07	1.45491e+07	3.4771e+06	1.55232e+07	4.47773e+06	1.66058e+07	7.43266e+06	1.15414e+07	7.839e+06	4.76813e+06	2.84758e+06
P10639	Txn	Thioredoxin OS=Mus musculus OX=10090 GN=Txn PE=1 SV=3	61	6	107	6	11.7	4.92	1.01665e+08	9.66979e+07	8.39017e+07	9.52818e+07	9.09688e+07	1.0531e+08	1.1486e+08	1.14034e+08	1.2069e+08	1.3292e+08	8.03169e+07	8.34165e+07	9.94751e+07	7.29943e+07	9.59189e+07	8.4508e+07	9.28288e+07	9.98089e+07	9.74423e+07
Q99J36	Thumpd1	THUMP domain-containing protein 1 OS=Mus musculus OX=10090 GN=Thumpd1 PE=1 SV=1	32	12	73	12	38.9	6.07	1.08538e+07	1.02699e+07	9.53976e+06	9.55355e+06	1.17423e+07	7.06616e+06	8.57939e+06	8.26058e+06	1.13908e+07	1.04882e+07	4.72211e+06	1.36626e+07	9.55492e+06	6.98031e+06	9.36916e+06	1.58478e+07	1.09684e+07	8.92277e+06	1.0609e+07	Acetyl [N-Term]
P56593	Cyp2a12	Cytochrome P450 2A12 OS=Mus musculus OX=10090 GN=Cyp2a12 PE=1 SV=2	25	11	53	7	56.1	9.19	1.54847e+06	3.39851e+06	973763			7.14675e+08	6.18011e+08	6.0328e+08	4.16142e+08	6.55395e+08	155378	3.11998e+06	4.46289e+06	1.81989e+06	1.6903e+06	4.30724e+06	157706	524796	2.82058e+06
Q80WJ7	Mtdh	Protein LYRIC OS=Mus musculus OX=10090 GN=Mtdh PE=1 SV=1	18	9	87	9	63.8	9.33	5.6495e+07	3.75791e+07	4.13725e+07	5.15262e+07	3.80252e+07	2.02397e+07	2.97892e+07	3.71176e+07	2.75215e+07	2.35822e+07	2.89017e+07	2.52394e+07	3.55372e+07	2.83827e+07	4.26371e+07	3.06794e+07	2.904e+07	2.55887e+07	3.14092e+07
A0A075B5T5	Ighv1-5	Immunoglobulin heavy variable V1-5 OS=Mus musculus OX=10090 GN=Ighv1-5 PE=4 SV=1	45	3	38	3	10.8	9.07	1.15573e+06	1.20732e+06	788666	2.49149e+06	595329	1.37262e+07	5.43957e+06	1.72559e+06	1.09449e+06		3.02644e+06	2.95513e+06	5.6365e+06	2.29585e+06	6.11923e+06	1.80115e+06	870686	1.15819e+06	5.92605e+06
Q9WUM5	Suclg1	Succinate--CoA ligase [ADP/GDP-forming] subunit alpha, mitochondrial OS=Mus musculus OX=10090 GN=Suclg1 PE=1 SV=4	25	7	40	7	36.1	9.39	3.68738e+06	7.57062e+06	6748735	8.55279e+06	1.63525e+07	2.66202e+07	1.74725e+07	1.68499e+07	3.0111e+07	1.75905e+07	9.99333e+06	3.35116e+07	5.57086e+06	1.39666e+07	3.93374e+06	1.91316e+07	2.75498e+07	1.96686e+07	8.6881e+06
Q80U95	Ube3c	Ubiquitin-protein ligase E3C OS=Mus musculus OX=10090 GN=Ube3c PE=1 SV=2	15	15	67	15	123.9	6.39	2.37987e+06	2.34652e+06	3.01339e+06	2.61921e+06	2.71528e+06	1.19363e+07	4.45719e+06	2.57696e+06	1.9304e+07	1.78997e+07	1.23038e+07	1.10284e+07	1.65497e+07	1.29017e+07	9.64369e+06	1.10795e+07	5.30609e+06	2.61646e+06	2.87213e+06
Q8BK64	Ahsa1	Activator of 90 kDa heat shock protein ATPase homolog 1 OS=Mus musculus OX=10090 GN=Ahsa1 PE=1 SV=2	28	9	83	9	38.1	5.53		651296	520600	1.80102e+06	3.81116e+06	1.06015e+07	6.86748e+06	3.24441e+06	6.81303e+06	8.51789e+06	1.18681e+07	8.4401e+06	2.86234e+06	8.67127e+06	1.94259e+06	6.87219e+06	8.00328e+06	4.71777e+06	526674
P01676	#N/A	Ig kappa chain V-VI region XRPC 24 OS=Mus musculus OX=10090 PE=1 SV=1	50	4	86	3	11.6	8.44	1.75872e+06	1.98838e+06	909882	1.75006e+06	1.44851e+06	1.13733e+07	1.18147e+07	2.1735e+07	9.45952e+06	6.70102e+07	1.063e+08	2.64665e+06	1.80245e+07	1.94806e+07	2.76029e+07	7.19049e+06	7.04068e+06	1.43785e+07	1.8506e+07
P13864	Dnmt1	DNA (cytosine-5)-methyltransferase 1 OS=Mus musculus OX=10090 GN=Dnmt1 PE=1 SV=5	8	9	50	9	183.1	7.74	340994	311991	342267	214425	292773	379832	489305	2.06241e+06	2.82535e+06	1.05299e+08		509814		834866	269453	526245	1.2386e+06	1.64548e+06	2.2372e+06
P17742	Ppia	Peptidyl-prolyl cis-trans isomerase A OS=Mus musculus OX=10090 GN=Ppia PE=1 SV=2	62	8	122	8	18	7.9	9.03585e+06	2.63755e+07	2.03246e+07	1.69921e+07	2.60706e+07	2.57411e+07	2.10021e+07	1.21713e+07	2.42183e+07	3.21432e+07	2.50565e+07	3.87814e+07	4.19742e+07	3.82878e+07	1.6848e+07	4.2054e+07	3.40839e+07	1.55463e+07	2.00052e+07	Acetyl [N-Term]
P68040	Rack1	Receptor of activated protein C kinase 1 OS=Mus musculus OX=10090 GN=Rack1 PE=1 SV=3	35	12	77	12	35.1	7.69	4.89329e+08	3.761e+08	3.78075e+08	4.54166e+08	3.5242e+08	6.17607e+06	7.34706e+06	1.26758e+07	7.17315e+06	4.74136e+06	4.38581e+08	2.50232e+08	5.8937e+08	4.64159e+08	6.03214e+08	4.85737e+08	2.24164e+08	1.96285e+08	4.2827e+08
P01801	#N/A	Ig heavy chain V-III region J606 OS=Mus musculus OX=10090 PE=1 SV=1	52	6	104	2	12.8	7.12	1.53889e+07	2.17485e+07	1.14719e+07	1.37451e+07	7.44186e+06	1.36084e+07	2.03662e+07	1.57609e+07	8.26324e+06	1.57526e+07	1.8808e+07	8.50941e+06	2.28425e+07	1.83788e+07	5.34886e+07	1.17329e+07	1.57196e+07	1.72988e+07	1.87018e+07
Q9CPQ8	Atp5mg	ATP synthase subunit g, mitochondrial OS=Mus musculus OX=10090 GN=Atp5mg PE=1 SV=1	48	4	46	4	11.4	9.74	1.55424e+07	2.28407e+07	2.24786e+07	2.04645e+07	1.53592e+07	1.69378e+07	1.17341e+07	1.18016e+07	1.58733e+07	1.50516e+07	1.44735e+07	1.3693e+07	1.58077e+07	1.71531e+07	1.62982e+07	1.65933e+07	1.11583e+07		1.23951e+07
Q99KQ4	Nampt	Nicotinamide phosphoribosyltransferase OS=Mus musculus OX=10090 GN=Nampt PE=1 SV=1	23	9	31	9	55.4	7.15	4.39737e+06	1.73724e+06	1.8281e+06	816309	2.66733e+06	2.74478e+06	1.51702e+06	928364	1.7063e+06	2.20133e+06	1.09142e+06	1.25334e+06	1.52792e+06	1.22089e+06	821018	3.8759e+06	3.61581e+06		1.78557e+06
A0A1W2P6F6	Myl6	Myosin light polypeptide 6 OS=Mus musculus OX=10090 GN=Myl6 PE=1 SV=1	51	7	146	5	17	4.5	4.39685e+07	2.89575e+07	4.5824e+07	3.49466e+07	2.07729e+07	3.8188e+07	4.56311e+07	4.1119e+07	6.53614e+07	4.54553e+07	8.86582e+07	2.96219e+08	1.38666e+08	2.89039e+08	1.27404e+08	3.21335e+07	4.31018e+07	3.18274e+07	5.15422e+07	Acetyl [N-Term]
P70372	Elavl1	ELAV-like protein 1 OS=Mus musculus OX=10090 GN=Elavl1 PE=1 SV=2	17	6	70	6	36.1	9.04	25886.2	5.96995e+06	4.97205e+06	1.28643e+06	5.29849e+06	1.40248e+06	1.005e+06	132591	923155	1.56294e+06	733842	776134	357177	699651	240072	1.78756e+06	665104	772584	125009
Q8VE97	Srsf4	Serine/arginine-rich splicing factor 4 OS=Mus musculus OX=10090 GN=Srsf4 PE=2 SV=1	14	7	58	6	55.9	11.4	3.88218e+06	5.28548e+06	4.05138e+06	5.41338e+06	639481	2.09632e+06	5.92412e+06	5.02294e+06	1.0688e+07	1.00663e+07	4.75342e+06	7.9125e+06	5.46461e+06	8.57072e+06	4.65834e+06	8.72265e+06	7.40047e+06	4.57169e+06	1.7553e+06
Q61210	Arhgef1	Rho guanine nucleotide exchange factor 1 OS=Mus musculus OX=10090 GN=Arhgef1 PE=1 SV=2	23	17	62	17	102.7	5.6	1.39533e+06	2.71839e+06	1.61797e+06	2.07469e+06	1.39444e+06	3.93662e+06	4.14689e+06	3.35726e+06	2.89979e+06	3.08854e+06	6.8985e+06	2.50603e+06	1.21842e+07	8.20482e+06	4.98399e+06	2.74456e+06	2.71561e+06	1.70545e+07	2.87201e+06	Acetyl [N-Term]
Q7TNV0	Dek	Protein DEK OS=Mus musculus OX=10090 GN=Dek PE=1 SV=1	28	11	73	11	43.1	6.86	2.1449e+06	2.55444e+06	1.24682e+06	728165	907910	7.33208e+06	2.89905e+06	1.90019e+06	2.68346e+07	9.85942e+06	787743	1.39986e+07	769427	8.35967e+06	2.40698e+06	7.38384e+06	7.65361e+06	3.03576e+06	3.73095e+06
Q9JKB3	Ybx3	Y-box-binding protein 3 OS=Mus musculus OX=10090 GN=Ybx3 PE=1 SV=2	45	9	52	6	38.8	9.69	818897	635999		525748	1.48236e+06	3.30573e+06	418741		3.26461e+06	2.39935e+06	1.81201e+06	2.53097e+06		2.70629e+06			2.70175e+06	1.11219e+06	366764	Acetyl [N-Term]
E9Q748	Slpi	Antileukoproteinase OS=Mus musculus OX=10090 GN=Slpi PE=1 SV=1	33	5	200	5	11.9	8.85	1.77367e+07	1.26436e+08	1.03214e+08	1.70858e+07	3.5575e+07	6.00006e+07	5.96192e+07	1.92724e+07	1.00834e+08	5.81956e+07	2.60128e+07	7.01759e+07	1.42257e+08	2.00121e+08	9.44363e+07	1.01078e+08	5.17152e+07	1.5313e+07	1.95676e+07
P62751	Rpl23a	60S ribosomal protein L23a OS=Mus musculus OX=10090 GN=Rpl23a PE=1 SV=1	47	9	158	9	17.7	10.45	2.94495e+07	3.11689e+07	3.41603e+07	1.23982e+07	3.48945e+07	3.93584e+07	1.56684e+07	1.14747e+07	4.78755e+07	1.02632e+07	1.20523e+07	9.22082e+07	2.16775e+07	4.59751e+07	1.79717e+07	5.90977e+07	3.11616e+07	3.24349e+07	1.40273e+07
A8Y5N4	Hsd17b13	17-beta-hydroxysteroid dehydrogenase 13 OS=Mus musculus OX=10090 GN=Hsd17b13 PE=1 SV=1	42	10	33	9	29.4	9.58		3.99121e+07			3.33921e+07	3.03784e+06	2.60921e+06		1.8975e+06	3.97998e+06	7.83277e+07	4.87647e+07	8.35689e+07	6.48748e+07	7.98303e+07	5.61476e+06	1.33611e+07
P97379	G3bp2	Ras GTPase-activating protein-binding protein 2 OS=Mus musculus OX=10090 GN=G3bp2 PE=1 SV=2	16	6	57	6	54.1	5.62	381222	20460.2	26112.8	342697	1.71304e+06	2.51338e+06	1.45613e+06	395338	6.32955e+06	4.63599e+06	889785	3.0326e+06		2.12637e+06		6.16782e+06	5.58118e+06	1.11908e+06	403541
P47880	Igfbp6	Insulin-like growth factor-binding protein 6 OS=Mus musculus OX=10090 GN=Igfbp6 PE=2 SV=2	32	7	144	7	25.3	8.19	1.05145e+07	1.14434e+07	1.65067e+07	1.30141e+07	1.13047e+07	2.01979e+07	1.56849e+07	1.37252e+07	1.65369e+07	4.02079e+07	1.57084e+07	2.43704e+07	1.58392e+07	4.60133e+07	1.55232e+07	2.43837e+07	2.29148e+07	9.38304e+06	7.52207e+06
Q8R1L8	Angptl8	Angiopoietin-like protein 8 OS=Mus musculus OX=10090 GN=Angptl8 PE=2 SV=2	39	7	76	7	22.1	6.89	1.24332e+07	6.80338e+06	7.25668e+06	7.09391e+06	3.55649e+06	1.13786e+06	5.9781e+06	5.7127e+06	5.79157e+06	1.02232e+06	1.21588e+06		2.08657e+06	2.45404e+06	6.20011e+06	2.99885e+06	1.1685e+06	1.93136e+06	3.9534e+06
P01878	#N/A	Ig alpha chain C region OS=Mus musculus OX=10090 PE=1 SV=1	34	8	51	8	36.9	5.06	4.52561e+06	3.36398e+06	2.67223e+06	5.45862e+06	3.41749e+06	1.4741e+07	4.89643e+06	2.9289e+06	9.58573e+06	5.67093e+06	4.49136e+06	4.26183e+06	3.74823e+06	7.52322e+06	5.92564e+06	8.4259e+06	3.79346e+06	8.12551e+06	5.73305e+06
Q7TSC1	Prrc2a	Protein PRRC2A OS=Mus musculus OX=10090 GN=Prrc2a PE=1 SV=1	8	11	53	10	229.1	9.39	4.54748e+06	3.51125e+06	3.92291e+06	4.1474e+06	2.38324e+06	3.26879e+06	3.05818e+06	3.26255e+06	8.4552e+06	5.35123e+06	5.6695e+06	1.79095e+06	4.9592e+06	3.1975e+06	1.98234e+06	2.82721e+06	4.3435e+06	2.28284e+06	2.16759e+06
Q99NB9	Sf3b1	Splicing factor 3B subunit 1 OS=Mus musculus OX=10090 GN=Sf3b1 PE=1 SV=1	13	13	28	13	145.7	7.09	4.21969e+06	2.6388e+06	4.7143e+06	3.20961e+06	3.74745e+06	3.77802e+07	2.02967e+06	6.66631e+06	1.10706e+07	2.32075e+06	267499	1.41216e+07		556057	77851.6	2.47642e+06	927848	406350	3.24309e+06
Q9QWY8	Asap1	Arf-GAP with SH3 domain, ANK repeat and PH domain-containing protein 1 OS=Mus musculus OX=10090 GN=Asap1 PE=1 SV=2	15	15	41	15	127.3	7.64	4.57434e+06	3.94119e+06	2905747	5.13884e+06	3.07806e+06	7.63111e+06	7.33583e+06	3.12615e+06	7.57906e+06	7.82388e+06	3.52259e+06	8.25738e+06	5.74466e+06	4.48685e+06	4.2825e+06	7.12209e+06	6.91153e+06	6.79637e+06	5.27092e+06
Q6S9I3	Kng2	Bradykinin OS=Mus musculus OX=10090 GN=Kng2 PE=1 SV=1	19	9	320	5	71.2	6.52	6.96028e+06	6.23758e+06	4.37554e+06	4.73583e+06	4.30562e+06	2.86159e+06	2.9874e+06	3.505e+06	427325	2.82821e+06	2.80171e+06	1.84663e+06	4.23458e+06	3.19057e+06	2.04489e+06	5.89686e+06	4.71338e+06	5.19023e+06	5.88901e+06
Q6ZWZ6	Rps12	40S ribosomal protein S12 OS=Mus musculus OX=10090 GN=Rps12 PE=1 SV=1	54	7	114	7	14.5	7.21	1.08146e+06	736214	2.11567e+06	1.32963e+06	6.94044e+06	3.44338e+07	8.92405e+06	2.32626e+06	2.91721e+07	2.07127e+07	8.85311e+06	1.49643e+07	1.5891e+06	1.15579e+07	1.30214e+06	1.14163e+07	1.40797e+07	3.75408e+06	2.13586e+06
P62320	Snrpd3	Small nuclear ribonucleoprotein Sm D3 OS=Mus musculus OX=10090 GN=Snrpd3 PE=1 SV=1	48	4	53	4	13.9	10.32	3.70607e+06	1.94294e+06	2.69056e+06	1.94533e+06	2.78141e+06	5.88289e+06	2.82271e+06		2.82433e+07	4.46512e+06	1.46507e+06	1.15767e+07		1.32012e+07	983016	1.00444e+07	8.19508e+06	3.75078e+06	2.94509e+06
Q3U0A6	Hbq1b	Globin d1 OS=Mus musculus OX=10090 GN=Hbq1b PE=1 SV=1	60	5	36	5	15.8	7.65	2.10665e+06	4.14241e+06	2299022	4.98616e+06	3.39256e+06	1.27738e+07	3.61482e+06	4.07331e+06	8.42374e+06	6.55427e+06	5.80467e+06	6.84834e+06	4.0344e+06	5.24284e+06	3.22374e+06	3.10506e+06	7.00642e+06	4.23804e+06	2.33616e+06
Q9Z204	Hnrnpc	Heterogeneous nuclear ribonucleoproteins C1/C2 OS=Mus musculus OX=10090 GN=Hnrnpc PE=1 SV=1	29	8	100	8	34.4	5.05	4.77684e+06	7.29028e+06	5.40414e+06	8.49567e+06	8.26533e+06	1.59633e+07	7.81475e+06	2.76645e+06	1.38473e+07	1.57463e+07	1.0105e+07	1.34967e+07	9.18642e+06	1.46294e+07	8.39859e+06	7.65304e+06	1.14234e+07	3.48226e+06	1.89095e+06
P21460	Cst3	Cystatin-C OS=Mus musculus OX=10090 GN=Cst3 PE=1 SV=2	33	3	72	3	15.5	9	6.86543e+06	3.68911e+06	3.95381e+06	4.98721e+06	2.83404e+06	2.29865e+06	3.29006e+06	4.51786e+06	1.19683e+06	1.0228e+06	2.87836e+06	3.16156e+06	3.91894e+06	3.74342e+06	5.20428e+06	4.6965e+06	3.30899e+06	5.13639e+06	5.06546e+06
P01655	#N/A	Ig kappa chain V-III region PC 7132 OS=Mus musculus OX=10090 PE=1 SV=1	58	3	64	1	12	5.34	530658	579844	374044	736253	481289			583493					356099		764975				560653
P45952	Acadm	Medium-chain specific acyl-CoA dehydrogenase, mitochondrial OS=Mus musculus OX=10090 GN=Acadm PE=1 SV=1	28	12	70	12	46.5	8.37	1.795e+06	1.25863e+06	4.05166e+06	3.50105e+06	5.26272e+06	1.31407e+07	3.56172e+06	2.47544e+06	2.32869e+07	1.5776e+07	8.33065e+06	9.7226e+06	2.58469e+06	9.7805e+06	1.91765e+06	1.90233e+07	1.52696e+07	6.31571e+06	4.54787e+06
P15864	H1-2	Histone H1.2 OS=Mus musculus OX=10090 GN=H1-2 PE=1 SV=2	27	6	153	3	21.3	11	1.76517e+07	2.4449e+07	2.66424e+07	2.10014e+07	1.63941e+07	3.92834e+07	7.0382e+07	3.09602e+07	7.84626e+07	3.44946e+07	1.65307e+07	4.89828e+07	1.61864e+07	6.85991e+07	3.31612e+07	3.8077e+07	2.50713e+07	2.71032e+07	2.61415e+07	Acetyl [N-Term]
Q61704	Itih3	Inter-alpha-trypsin inhibitor heavy chain H3 OS=Mus musculus OX=10090 GN=Itih3 PE=1 SV=3	14	9	84	9	99.3	6.05	1.85224e+07	1.37461e+07	1.31999e+07	1.44208e+07	1.73306e+07	3.23674e+07	1.72619e+07	1.32136e+07	6.33918e+07	1.96266e+07	1.0667e+07	1.08261e+07	1.06894e+07	1.51024e+07	5.38187e+06	2.20007e+07	1.63382e+07	1.27351e+07	1.35974e+07
P49586	Pcyt1a	Choline-phosphate cytidylyltransferase A OS=Mus musculus OX=10090 GN=Pcyt1a PE=1 SV=1	32	10	23	10	41.6	7.03	500591	1.70584e+06		508845	448152	1.34041e+06	3.0504e+06	1.32601e+06	3.10684e+06	3.77227e+06		5.06716e+06	4.42015e+06	1.21653e+06	2.85444e+06	3.72853e+06	1.67723e+06	1.78017e+06	347399
Q8CCJ3	Ufl1	E3 UFM1-protein ligase 1 OS=Mus musculus OX=10090 GN=Ufl1 PE=1 SV=2	19	14	46	14	89.5	6.67	3.19472e+06	5.92075e+06	6.81735e+06	1.02065e+07	1.4845e+07	3.3227e+07	1.94688e+07	1.64172e+07	1.47282e+07	1.80436e+07	4.37888e+06	5.05715e+06			1.72423e+07	2.04147e+07	2.11478e+07	1.83834e+07	1.79751e+07	Acetyl [N-Term]
Q99LL5	Pwp1	Periodic tryptophan protein 1 homolog OS=Mus musculus OX=10090 GN=Pwp1 PE=1 SV=1	20	6	29	6	55.6	4.82	358050	545935	681518	1.41966e+06	1.27898e+06	2.36595e+06			2.79475e+06	8.38087e+06	664514	1.77407e+06	175492	2.85222e+06	187623	991468	1.05416e+06	287192
P84104	Srsf3	Serine/arginine-rich splicing factor 3 OS=Mus musculus OX=10090 GN=Srsf3 PE=1 SV=1	41	7	108	7	19.3	11.65	1.1378e+06	5.86715e+06	6.01379e+06	2.38072e+06	5.69555e+06	1.6262e+07	8.28635e+06	2.25214e+06	5.39669e+07	1.33206e+07	2.29794e+06	2.42493e+07	8.1358e+06	1.96607e+07	6.94754e+06	2.70848e+07	1.68072e+07	1.18455e+07	9.31362e+06
Q9WV03	Fam50a	Protein FAM50A OS=Mus musculus OX=10090 GN=Fam50a PE=1 SV=1	37	12	93	12	40.2	6.83	6.77126e+06	1.6656e+07	4.12294e+06	4.87595e+06	7.71049e+06	1.33111e+07	8.77755e+06	6.1482e+06	2.16206e+07	2.03193e+07	7.18598e+06	1.22853e+07	4.16292e+06	1.71001e+07	4.62593e+06	1.13602e+07	1.25258e+07	5.59231e+06	6.35077e+06
P08003	Pdia4	Protein disulfide-isomerase A4 OS=Mus musculus OX=10090 GN=Pdia4 PE=1 SV=3	26	14	75	14	71.9	5.31	4.89831e+06	4.53424e+06	6.30648e+06	5.57233e+06	6.68815e+06	6.94439e+06	7.63248e+06	2.15169e+06	9.20418e+06	7.09508e+06	5.75874e+06	5.63794e+06	5.18411e+06	9.35406e+06	4.12393e+07	1.14688e+07	1.38279e+07	4.75601e+06	5.88777e+06
Q8K4Z5	Sf3a1	Splicing factor 3A subunit 1 OS=Mus musculus OX=10090 GN=Sf3a1 PE=1 SV=1	11	9	54	9	88.5	5.22	723213	697271	1.34266e+06	3.32931e+06	1.10167e+06	5.79168e+06	4.35282e+06	2.95761e+06	1.1364e+07	7.5703e+06	5.04645e+06	6.81611e+06	4.57574e+06	6.85784e+06	4.17684e+06	9.22928e+06	1.21576e+07	6.48364e+06	5.00981e+06
G3X9Q0	Mbnl1	Muscleblind-like protein 1 OS=Mus musculus OX=10090 GN=Mbnl1 PE=1 SV=1	21	7	83	7	40.9	8.75	367033	907097	5.20774e+06	2.9389e+06	4.16269e+06	1.76356e+07	9.53918e+06	4.78681e+06	1.95318e+07	1.44591e+07	6.85404e+06	2.38029e+07	6.07703e+06	1.48589e+07	5.71136e+06	9.23776e+06	7.69489e+06	5.67335e+06	3.28395e+06	Acetyl [N-Term]
Q64105	Spr	Sepiapterin reductase OS=Mus musculus OX=10090 GN=Spr PE=1 SV=1	34	7	24	7	27.9	5.74	559822	572300	693267			285196			1.10483e+06	348354	1.01881e+06			297856		3.27669e+06	1.57084e+06	201413	590534
P05480	Src	Neuronal proto-oncogene tyrosine-protein kinase Src OS=Mus musculus OX=10090 GN=Src PE=1 SV=5	21	11	76	10	59.9	7.42	1.79094e+07	2.2969e+07	8.25512e+06	1.07916e+07	2.66011e+07	4.21087e+07	2.78837e+07	2.08366e+07	3.04579e+07	4.81956e+07	2.52796e+07	4.06203e+07	1.36052e+07	2.99829e+07	2.82981e+07	5.04767e+07	3.05696e+07	3.47043e+07	3.86273e+07
P25785	Timp2	Metalloproteinase inhibitor 2 OS=Mus musculus OX=10090 GN=Timp2 PE=1 SV=2	31	6	114	6	24.3	7.49	1.46028e+07	1.31142e+07	1.51403e+07	1.11917e+07	1.51597e+07	8.98714e+06	8.38358e+06	7.55158e+06	5.71474e+06	5.84522e+06	1.39215e+07	1.07609e+07	1.37989e+07	1.26668e+07	1.41034e+07	1.51361e+07	2.00337e+07	1.75061e+07	1.42251e+07
Q9R1T4	Septin6	Septin-6 OS=Mus musculus OX=10090 GN=Septin6 PE=1 SV=4	36	14	83	7	49.6	6.43		555339	3.19581e+06		1.43641e+06	6.83101e+06	6.54641e+06	489699	7.224e+06	1.08076e+07	6.88704e+06	5.02226e+06	3.65753e+06	2.44592e+06	337870	4.79319e+06	3.90749e+06	4.85867e+06	532637
A2A5V2	Sh3bp1	SH3 domain-binding protein 1 OS=Mus musculus OX=10090 GN=Sh3bp1 PE=1 SV=1	20	9	67	9	64.7	5.67	4.02925e+06	1.05674e+07	3.07258e+06	3.56198e+06	3.81929e+06	6.10187e+06	1.29731e+06	1.73718e+06	3.06137e+06	7.135e+06	6.54939e+06	6.31077e+06	3.68406e+06	6.73002e+06	5.53015e+06	6.1877e+06	1.80774e+06	2.19853e+06	2.93035e+06
Q9WTX5	Skp1	S-phase kinase-associated protein 1 OS=Mus musculus OX=10090 GN=Skp1 PE=1 SV=3	27	4	63	4	18.7	4.54					628329	6.51085e+06	4.54432e+06	2.64111e+06	1.12896e+07	5.39545e+06	6.23887e+06	4.05598e+06	1.27817e+06	3.13355e+06	1.24907e+06	1.13044e+07	9.68736e+06	3.25458e+06	4.62854e+06
P50172	Hsd11b1	Corticosteroid 11-beta-dehydrogenase isozyme 1 OS=Mus musculus OX=10090 GN=Hsd11b1 PE=1 SV=3	23	6	28	6	32.3	8.46	1.95699e+07	1.25314e+07	1.60285e+07	1.58315e+07	1.96682e+07	1.92141e+07	1.79504e+07	1.72264e+07	2.41628e+07	1.90527e+07	1.22019e+07	2.07533e+07	1.10957e+07	1.09478e+07	1.08267e+07	2.82784e+07	1.46148e+07	1.86324e+07	2.0935e+07
P06797	Ctsl	Procathepsin L OS=Mus musculus OX=10090 GN=Ctsl PE=1 SV=2	22	5	40	5	37.5	6.83	7.36036e+06	2.83841e+06	3.66207e+06	3.12368e+06	2.5894e+06	2.05377e+06	2.00885e+06	2.33428e+06	2.25922e+06	613018	791174	880293	939691	837815	3.11676e+06	1.44958e+06		2.69716e+06	1.54656e+06
Q9D379	Ephx1	Epoxide hydrolase 1 OS=Mus musculus OX=10090 GN=Ephx1 PE=1 SV=2	33	14	54	14	52.5	8.35	9.83816e+06	1.61311e+07	11667881	1.68231e+07	1.91499e+07	1.87791e+07	7.46924e+07	8.27635e+07	8.03458e+07	1.92014e+07	1.81931e+07	8.78124e+07	2.88693e+07	2.97563e+07	1.37732e+07	4.0393e+07	2.04139e+07	3.37438e+07	3.12404e+07
P54869	Hmgcs2	Hydroxymethylglutaryl-CoA synthase, mitochondrial OS=Mus musculus OX=10090 GN=Hmgcs2 PE=1 SV=2	23	12	79	12	56.8	8.41	9.97717e+06	1.70571e+07	3.59988e+07	1.51058e+07	2.24959e+07	2.50082e+07	6.33701e+07	2.68023e+07	4.09365e+07	7.99612e+07	2.23971e+07	2.94648e+07	1.68458e+07	2.52983e+07	1.827e+07	4.29805e+07	3.19137e+07	2.06155e+07	1.85009e+07
Q8BMS1	Hadha	Trifunctional enzyme subunit alpha, mitochondrial OS=Mus musculus OX=10090 GN=Hadha PE=1 SV=1	19	15	56	15	82.6	9.14	1.74131e+06	1.13528e+06	3.0202e+06	2.38672e+06	1.80073e+06	9.57593e+06	1.25911e+07	1.53281e+07	1.57915e+07	8.96262e+06	1.07123e+07	8.22344e+06	1.2817e+07	1.71809e+07	1.45603e+07	1.42543e+07	8.43942e+06	1.31328e+07	1.42203e+07
Q9CZX8	Rps19	40S ribosomal protein S19 OS=Mus musculus OX=10090 GN=Rps19 PE=1 SV=3	47	8	111	8	16.1	10.4	761990	1.99715e+06	6.93939e+06	5.14805e+06	9.72452e+06	3.90095e+07	7.3697e+06	2.10534e+06	4.43212e+07	3.35961e+07	1.46094e+07	3.58161e+07	3.65283e+06	1.92069e+07	1.96611e+06	3.36885e+07	2.21643e+07	1.31288e+07	2.2204e+06
P47963	Rpl13	60S ribosomal protein L13 OS=Mus musculus OX=10090 GN=Rpl13 PE=1 SV=3	27	7	82	7	24.3	11.55		781771	1.64591e+06	2.16663e+06	2.14722e+06	1.56011e+07	4.6322e+06	376517	4.49359e+07	1.52552e+07	4.77255e+06	2.50224e+07	1.46951e+06	1.97515e+07	702257	2.50954e+07	5.98326e+06	4.29972e+06	585880
P62918	Rpl8	60S ribosomal protein L8 OS=Mus musculus OX=10090 GN=Rpl8 PE=1 SV=2	24	6	72	6	28	11.03	3.15108e+06	2.79305e+06	5.11047e+06	5.21714e+06	3.92028e+06	1.54537e+07	7.18201e+06	2.05534e+06	2.94941e+07	1.45142e+07	4.78486e+06	3.22036e+07	5.18793e+06	1.7657e+07	4.63514e+06	2.89931e+07	8.2881e+06	6.54114e+06	2.28993e+06
P63321	Rala	Ras-related protein Ral-A OS=Mus musculus OX=10090 GN=Rala PE=1 SV=1	39	7	78	5	23.5	7.11	2.0663e+06	4.86473e+06	5.88889e+06	4.92497e+06	8.18496e+06	5.81961e+06	6.40924e+06	1.12207e+06	1.62157e+07	6.48213e+06	3.78905e+06	5.52397e+06	1.36537e+06	1.18996e+07	3.42512e+06	8.97801e+06	5.32475e+06	792272	1.4632e+06
P56656	Cyp2c39	Cytochrome P450 2C39 OS=Mus musculus OX=10090 GN=Cyp2c39 PE=1 SV=2	27	12	73	9	55.8	7.93	1.60583e+06	1.40105e+06	1.16038e+06	941931	976116	1.97528e+06	5.62314e+06	6.07457e+06	1.30229e+07	1.95955e+07	2.21244e+06	1.17035e+07			652109	1.86794e+07	9.00016e+06	6.12983e+06	6.18692e+06
A0A0G2JFH2	Map4	Microtubule-associated protein (Fragment) OS=Mus musculus OX=10090 GN=Map4 PE=1 SV=1	22	25	86	13	152.7	9.28	7.068e+06	6.03963e+06	6.77052e+06	6.35426e+06	4.80212e+06	4.5159e+06	8.84728e+06	5.08291e+06	9.26828e+06	4.76927e+06	8.211e+06	5.95094e+06	5.24306e+06	7.87256e+06	7.0681e+06	8.25823e+06	5.34988e+06	4.41824e+06	4.97634e+06
Q60710	Samhd1	Deoxynucleoside triphosphate triphosphohydrolase SAMHD1 OS=Mus musculus OX=10090 GN=Samhd1 PE=1 SV=3	19	12	56	12	75.8	7.93	1.00348e+06	804089	2.35638e+06		417221	2.69798e+06	1.48091e+06	727137	7.58844e+06	4.83306e+06	953215	3.79756e+06	511609	5.08024e+06		2.94238e+06	1.65384e+06	872478	1.0609e+06
Q80W65	Pcsk9	Proprotein convertase subtilisin/kexin type 9 OS=Mus musculus OX=10090 GN=Pcsk9 PE=1 SV=2	15	8	117	8	74.8	6.96	6.48615e+06	3.22638e+06	4.28488e+06	4.20812e+06	4.01559e+06	3.05893e+06	3.16147e+06	5.45865e+06	2.02287e+06	2.03244e+06	2.02288e+06	1.9279e+06	7.19918e+06	2.72905e+06	4.29551e+06	3.64271e+06	2.82083e+06	6.06293e+06	3.90954e+06
Q6PD03	Ppp2r5a	Serine/threonine-protein phosphatase 2A 56 kDa regulatory subunit alpha isoform OS=Mus musculus OX=10090 GN=Ppp2r5a PE=1 SV=1	25	12	102	11	56.3	7.03	2.34936e+07	2.18833e+07	2.22031e+07	2.20145e+07	2.14304e+07	2.44849e+07	1.81348e+07	2.26503e+07	2.71456e+07	2.20009e+07	1.08543e+07	2.48286e+07	2.25261e+07	2.24921e+07	2.10085e+07	3.01156e+07	1.9943e+07	1.27329e+07	2.29841e+07
Q8BL97	Srsf7	Serine/arginine-rich splicing factor 7 OS=Mus musculus OX=10090 GN=Srsf7 PE=1 SV=1	29	7	86	7	30.8	11.9	3.00499e+06	2.25489e+06	4.16559e+06	3.1839e+06	3.37994e+06	6.37597e+06	5.55879e+06	5.39356e+06	1.22518e+07	3.83507e+06	663430	6.98045e+06	3.3349e+06	6.14253e+06	1.79913e+06	6.95815e+06	7.9324e+06	4.98126e+06	4.08497e+06
P15532	Nme1	Nucleoside diphosphate kinase A OS=Mus musculus OX=10090 GN=Nme1 PE=1 SV=1	48	8	98	3	17.2	7.37	5.88168e+06	2.95557e+06	1.9468e+06	5.97409e+06	1.29141e+07	1.75064e+07	1.86394e+07	2.26263e+06	2.38494e+07	1.99598e+07	1.25178e+07	2.64055e+07	3.81277e+06	1.27775e+07	1.30339e+06	8.895e+06	1.93184e+07	6.8311e+06	1.32276e+06
Q91WP0	Masp2	Mannan-binding lectin serine protease 2 OS=Mus musculus OX=10090 GN=Masp2 PE=1 SV=1	15	9	79	9	75.5	6.07	2.00906e+08	1.39734e+08	2.08405e+08	1.20538e+08	7.79553e+07	2.11546e+08	1.10473e+08	7.95506e+07	9.49509e+07	5.01668e+07	1.22106e+08	9.66998e+07	1.82976e+08	1.94856e+08	1.73447e+08	1.34283e+08	1.20345e+08	1.85053e+08	3.2116e+08
Q6PGB6	Naa50	N-alpha-acetyltransferase 50 OS=Mus musculus OX=10090 GN=Naa50 PE=1 SV=1	50	8	74	8	19.4	8.81		1.69888e+06	2.12761e+06	2.1604e+06	4.85666e+06	1.13386e+07	5.94125e+06	949744	2.45987e+07	1.9289e+07	4.6669e+06	1.10189e+07	1.51985e+06	1.05327e+07	1.08473e+06	1.03152e+07	1.17146e+07	4.25779e+06
P63276	Rps17	40S ribosomal protein S17 OS=Mus musculus OX=10090 GN=Rps17 PE=1 SV=2	40	6	88	6	15.5	9.85	2.47028e+06	3.4698e+06	1.92852e+06	1.82759e+06	9.07318e+06	1.47969e+07	4.05433e+06	2.79347e+06	4.53485e+07	2.33188e+07	2.19012e+07	2.28069e+07	4.10899e+06	1.58097e+07	4.20055e+06	1.51974e+07	1.26229e+07	3.41789e+06	1.3482e+06
Q9D7S9	Chmp5	Charged multivesicular body protein 5 OS=Mus musculus OX=10090 GN=Chmp5 PE=1 SV=1	23	5	96	5	24.6	4.79			1.76313e+06		2.77263e+06	5.36645e+06	3.77036e+06	2.46526e+06	1.08436e+07	1.62395e+07	5.07374e+06	6.53156e+06	2.27908e+06	6.65247e+06	2.71466e+06	5.09263e+06	6.09514e+06	2.86026e+06	792999
Q6P8J7	Ckmt2	Creatine kinase S-type, mitochondrial OS=Mus musculus OX=10090 GN=Ckmt2 PE=1 SV=1	18	6	20	6	47.4	8.4	5.94452e+06	1.90387e+06	2.82775e+06	7.7742e+06	3.53789e+06	2.59357e+06	2.46427e+06	3.55577e+06	7.09861e+06	1.23758e+06	5.07707e+06	3.23277e+06	3.42404e+06	2.90647e+06	3.88472e+06	3.31692e+06	1.82207e+06	3.81409e+06	5.11117e+06
Q8R0S2	Iqsec1	IQ motif and SEC7 domain-containing protein 1 OS=Mus musculus OX=10090 GN=Iqsec1 PE=1 SV=2	20	19	85	17	107.9	7.14	637792	830070	726843	652077	1.94216e+06	1.02253e+07	6.91836e+06	1.46905e+06	9.48696e+06	1.37642e+07	8.84522e+06	1.18313e+07	2.80614e+06	1.20931e+07		2.48647e+06	1.01165e+07	1.83162e+06	780945
Q8BGQ7	Aars1	Alanine--tRNA ligase, cytoplasmic OS=Mus musculus OX=10090 GN=Aars1 PE=1 SV=1	14	10	54	10	106.8	5.67	164721		365033		2.07712e+06	8.42107e+06	1.72306e+06	96868.6	2.29324e+07	1.8121e+06		2.62045e+07				1.55748e+06	4.18231e+07	3.42779e+07	4.31211e+07
Q9DB77	Uqcrc2	Cytochrome b-c1 complex subunit 2, mitochondrial OS=Mus musculus OX=10090 GN=Uqcrc2 PE=1 SV=1	18	6	35	6	48.2	9.25	396921		426165				1.1046e+06	1.52028e+06	3.2055e+06	2.05139e+06			1.06864e+06			818635			527730
P26231	Ctnna1	Catenin alpha-1 OS=Mus musculus OX=10090 GN=Ctnna1 PE=1 SV=1	15	12	37	12	100	6.23	2.14884e+06	6.97504e+06	1.62911e+06	4.18711e+06	7.36964e+06	4.52398e+06	6.87465e+06	4.31683e+06	3.52397e+06	4.61113e+07	7.59854e+07	1.5886e+07	505871	1.06916e+07	2.25332e+06	7.88593e+06	1.43498e+07	6.10748e+06	55396.8	Acetyl [N-Term]
P13541	Myh3	Myosin-3 OS=Mus musculus OX=10090 GN=Myh3 PE=2 SV=2	19	38	101	7	223.7	5.81	1.48006e+06	1.17339e+07			406925	2.81913e+06		221489	1.67887e+06	3.17289e+06	1.03232e+06	1.89582e+06	900935	1.91299e+06	269344	1.06502e+06	1.07302e+06	376465	354473
Q9CWK8	Snx2	Sorting nexin-2 OS=Mus musculus OX=10090 GN=Snx2 PE=1 SV=2	31	14	57	13	58.4	5.12	548154	238866	767130		1.06686e+06	2.42202e+06	1.44707e+06	487785	2.95061e+06	1.84815e+06	3.06928e+06	2.82424e+06		1.85976e+06	459293	5.13194e+06	3.7391e+06	953250
Q6NVE8	Wdr44	WD repeat-containing protein 44 OS=Mus musculus OX=10090 GN=Wdr44 PE=1 SV=1	16	13	54	13	101.5	5.24	246247	4.38869e+06	4.75313e+06	3.22714e+06	8.36573e+06	2.13238e+07	7.99457e+06	4.91237e+06	4.22489e+07	1.71729e+07	8.74664e+06	1.96385e+07	5.47306e+06	1.76766e+07	5.7331e+06	1.32758e+07	2.12049e+07	1.01447e+07	4.16901e+06
Q06185	Atp5me	ATP synthase subunit e, mitochondrial OS=Mus musculus OX=10090 GN=Atp5me PE=1 SV=2	73	6	64	6	8.2	9.35	1.13398e+07	8.89613e+06	1.02156e+07	6.98197e+06	5.46235e+06	1.60084e+07	1.40653e+07	4.21326e+07	1.93602e+07	3.54897e+07	7.66822e+06	1.56752e+07	6.75097e+06	3.29379e+07	9.66437e+06	9.04753e+06	5.70896e+06	2.65778e+06	2.38655e+06
O35901	Lsm2	G7b alternative form OS=Mus musculus OX=10090 GN=Lsm2 PE=1 SV=1	29	4	53	4	14.8	7.34	3.38025e+06	1.13971e+06	1.11891e+06	523570	2.60792e+06	3.99578e+06	2.24265e+06	2.0203e+06	1.26579e+07	5.27021e+06	2.95448e+06	3.3772e+06	1.61175e+06	4.56217e+06	3.60824e+06	7.58666e+06	6.94378e+06	3.45215e+06	2.40965e+06
Q9D8E6	Rpl4	60S ribosomal protein L4 OS=Mus musculus OX=10090 GN=Rpl4 PE=1 SV=3	14	7	60	7	47.1	11	1.53457e+06		523892	610490	1.18171e+06	6.06857e+06	1.98382e+06	1.86609e+06	2.06904e+07	4.56738e+06	2.90234e+06	1.49654e+07	1.81982e+06	6.21005e+06	1.05926e+06	8.31057e+06		1.47861e+06	611199
O35226	Psmd4	26S proteasome non-ATPase regulatory subunit 4 OS=Mus musculus OX=10090 GN=Psmd4 PE=1 SV=1	19	7	65	7	40.7	4.79	1.13418e+06	2.81916e+06	4.84776e+06	6.6076e+06	1.39327e+07	1.30189e+07	7.93613e+06	1.99723e+07	1.09855e+07	1.02238e+07	2.1287e+07	1.29008e+07	2.44866e+07	1.4493e+07	1.40846e+07	1.08092e+07	2.83846e+07	8.44387e+06	1.5344e+07
P27005	S100a8	Protein S100-A8 OS=Mus musculus OX=10090 GN=S100a8 PE=1 SV=3	58	3	197	3	10.3	5.68	9.28832e+06	1.81046e+07	4.31292e+07	1.01179e+07	3.23047e+07	8.12915e+07	2.05488e+07	1.73636e+07	7.61303e+07	6.81651e+07	2.73564e+07	5.00011e+07	1.59659e+07	5.4437e+07	2.06721e+07	4.42736e+07	7.12351e+07	4.74371e+07	4.59537e+07
P97501	Fmo3	Dimethylaniline monooxygenase [N-oxide-forming] 3 OS=Mus musculus OX=10090 GN=Fmo3 PE=1 SV=1	16	6	19	6	60.5	8.37									3.71724e+06	6.58522e+06		2.27196e+06				3.97309e+06	193700
P54320	Eln	Elastin OS=Mus musculus OX=10090 GN=Eln PE=1 SV=2	5	3	24	3	71.9	10.43	2.40514e+06	718533	1.91144e+06	1.26347e+06	1.03971e+06	827968	484932		1.16622e+06		580687	638055		2.29599e+06	965875	1.18646e+06	978620	619479
Q6ZWU9	Rps27	40S ribosomal protein S27 OS=Mus musculus OX=10090 GN=Rps27 PE=1 SV=3	39	4	61	2	9.5	9.45	1.39528e+06	961066	615946	789583	2.75793e+06	2.24366e+06	4.23063e+06	3.51996e+06	1.13524e+07	5.96625e+06	2.16099e+06	2.35091e+06	689297	7.62647e+06		1.00948e+07	613457	5.11703e+06	1.03565e+06
O08749	Dld	Dihydrolipoyl dehydrogenase, mitochondrial OS=Mus musculus OX=10090 GN=Dld PE=1 SV=2	15	6	44	6	54.2	7.9	5.48297e+06	3.61294e+06	4.26204e+06	4.84354e+06	5.09457e+06	934047	439881	521763	941435		2.44313e+06	666255	488403		471515	1.65683e+06	5.69378e+06	4.79971e+06	6.91303e+06
Q8R379	Gimap7	GTPase, IMAP family member 7 OS=Mus musculus OX=10090 GN=Gimap7 PE=1 SV=1	34	9	108	9	33.8	8.19	147810	1.65072e+06	1.36089e+06	341387	1.47831e+06	3.50043e+06	2.97972e+06	227940	1.66038e+06	3.49435e+06	4.0515e+06	1.35713e+06	1.37408e+06	1.10934e+06	471653	4.98548e+06	1.89058e+06	3.59817e+06	182107
Q9CR16	Ppid	Peptidyl-prolyl cis-trans isomerase D OS=Mus musculus OX=10090 GN=Ppid PE=1 SV=3	31	12	166	12	40.7	7.43	2.06e+07	1.87494e+07	1.56481e+07	2.53273e+07	2.27341e+07	3.38482e+07	3.47107e+07	4.49393e+07	1.95633e+07	2.7574e+07	4.08246e+07	1.75771e+07	2.49283e+07	2.30887e+07	2.58789e+07	2.58646e+07	2.17529e+07	2.44332e+07	1.9704e+07
B1AUY8	Naa10	N-alpha-acetyltransferase 10 OS=Mus musculus OX=10090 GN=Naa10 PE=1 SV=1	31	6	36	3	24.8	5.52	3.07303e+06	3.53532e+06	5.09514e+06	5.2118e+06	3.37527e+06	3.98477e+07	1.70809e+07	4.0161e+07	4.33915e+07	7.96513e+06	8.64822e+06	5.98706e+07	1.40465e+07	3.84567e+07	2.73404e+07	9.10207e+06	5.76695e+07	3.96092e+07	3.99527e+07
Q99MZ7	Pecr	Peroxisomal trans-2-enoyl-CoA reductase OS=Mus musculus OX=10090 GN=Pecr PE=1 SV=1	37	8	32	8	32.4	8.29	5.70672e+06	4.15169e+06	5.299e+06	4.09061e+06	4.44484e+06	2.79022e+06	6.15469e+06	4.41627e+06	1.33187e+06	4.79458e+06	6.08516e+06	1.01471e+07	4.66007e+06	4.66972e+06	3.40222e+06	1.3268e+07	2.84121e+06	4.52718e+06	2.42157e+06
Q9CQW3	Proz	Vitamin K-dependent protein Z OS=Mus musculus OX=10090 GN=Proz PE=1 SV=1	19	6	57	6	44.3	5.9				1.06513e+06	3.24109e+06	2.488e+06	1.05583e+06	1.02239e+06	1.30446e+06	2.04315e+06	2.02875e+06	3.54827e+06	3.07969e+06	3.6762e+06	1.47125e+06	4.18092e+06	2.00785e+06	3.87847e+06	700167
P39039	Mbl1	Mannose-binding protein A OS=Mus musculus OX=10090 GN=Mbl1 PE=1 SV=1	25	7	139	7	25.4	7.61	2.27315e+07	1.69747e+07	1.6306e+07	2.05758e+07	2.28773e+07	5.87672e+06	1.13465e+07	1.2242e+07	5.6998e+06	5.19865e+06	1.94221e+07	1.08813e+07	1.66645e+07	8.09695e+06	1.4636e+07	1.04133e+07	9.22421e+06	9.22904e+06	1.11265e+07
Q6PAM1	Txlna	Alpha-taxilin OS=Mus musculus OX=10090 GN=Txlna PE=1 SV=1	18	8	34	8	62.3	6.74	5.58046e+06	6.57735e+06	7.07203e+06	4.53934e+06	5.20325e+06	3.65054e+06	3.2292e+06	2.12189e+06	7.32909e+06	5.37695e+06	8.01451e+06	5.28573e+06	1.20583e+07	1.01171e+07	9.87922e+06	5.29148e+06	5.61154e+06	3.48573e+06	5.68207e+06
Q7TPV4	Mybbp1a	Myb-binding protein 1A OS=Mus musculus OX=10090 GN=Mybbp1a PE=1 SV=2	10	10	43	10	151.9	8.95	5.51484e+06	515701	1.44246e+06	3.38713e+06	3.2331e+06	2.96778e+06	5.02462e+06	7.83128e+06	1.29361e+07	1.63555e+06	2.82165e+06	3.1163e+06	3.0496e+06	9.66509e+06	2.92623e+06	4.08812e+06	5.87329e+06	3.11242e+06	6.36681e+06
Q9R0P3	Esd	S-formylglutathione hydrolase OS=Mus musculus OX=10090 GN=Esd PE=1 SV=1	30	7	62	7	31.3	7.12	2.37242e+06	5.05833e+06	4.38293e+06	1.92962e+06	6.76834e+06	2.63915e+06	9.02137e+06	5.39077e+06	5.47041e+06	4.40312e+06	1.0866e+07	3.24204e+06	5.58664e+06	3.29045e+06	2.70461e+06	1.0457e+07	7.62858e+06	1.02037e+07	2.541e+06
P67778	Phb1	Prohibitin OS=Mus musculus OX=10090 GN=Phb PE=1 SV=1	38	10	69	10	29.8	5.76	5.36708e+06	1.7405e+07	6.71119e+06	1.41735e+07	1.02131e+07	2.62246e+06	2.7666e+06	1.69355e+06	2.81805e+07	2.32678e+07	1.09992e+07	2.34111e+07	1.6657e+07	2.02811e+07	2.05559e+07	8.95722e+06	3.95691e+06	3.21657e+06	3.93244e+06
Q9CX86	Hnrnpa0	Heterogeneous nuclear ribonucleoprotein A0 OS=Mus musculus OX=10090 GN=Hnrnpa0 PE=1 SV=1	27	6	33	6	30.5	9.31	228215	1.85614e+06	1.21741e+06	671352	1.90611e+06	2.38853e+06	1.95556e+06	1.35582e+06	5.57889e+06	7.31456e+06	1.31702e+07	3.40747e+06	1.70907e+06	3.45762e+06	1.80346e+06	3.39943e+06	3.23568e+06	430623	1.79173e+06
P10637	Mapt	Microtubule-associated protein tau OS=Mus musculus OX=10090 GN=Mapt PE=1 SV=3	14	9	17	9	76.2	6.79				1.55785e+06					4.61764e+06	6.22913e+06		222543				432119	595255
Q9CQ10	Chmp3	Charged multivesicular body protein 3 OS=Mus musculus OX=10090 GN=Chmp3 PE=1 SV=3	35	10	135	10	25.2	5.06	7.61231e+06	1.5127e+07	2.25242e+07	1.74634e+07	4.34795e+07	5.6322e+07	3.19082e+07	2.75775e+07	4.91888e+07	3.70146e+07	3.02669e+07	2.53177e+07	1.55431e+07	3.52461e+07	1.2554e+07	3.12028e+07	3.5849e+07	3.28699e+07	1.4305e+07
P01791	#N/A	Ig heavy chain V region HPCM6 OS=Mus musculus OX=10090 PE=1 SV=1	40	4	62	4	13.9	6.06	7.76292e+06	1.09812e+07	4.7543e+06	6.26025e+06	2.2691e+06	2.45073e+06	2.744e+06	1.19292e+06	2.75679e+06		5.94368e+06		6.54986e+06	7.34669e+06	5.83862e+06	3.65358e+06		3.72904e+06	5.69679e+06
Q80VD1	Fam98b	Protein FAM98B OS=Mus musculus OX=10090 GN=Fam98b PE=1 SV=1	10	4	20	4	45.3	8.5	1.15635e+06	1.14073e+06	941793	1.36148e+06	1.24304e+06	2.74118e+06	3.51734e+06	2.65469e+06	3.81748e+06	2.76244e+06	1.74665e+06	3.16117e+06	4.38912e+06	3.79615e+06	3.27438e+06	3.79608e+06	2.86083e+06	3.65758e+06	3.07591e+06
A0A140T8N9	Igkv6-32	Immunoglobulin kappa variable 6-32 (Fragment) OS=Mus musculus OX=10090 GN=Igkv6-32 PE=4 SV=2	34	4	71	4	12.6	7.85	1.6289e+07	1.63443e+07	2.25138e+07	1.21967e+07	1.08198e+07	1.19469e+07	2.05177e+07	1.71008e+07	5.82448e+06	5.22441e+06	1.25675e+07	8.17209e+06	1.76097e+07	1.41439e+07	3.29278e+07	1.19448e+07	6.97248e+06	1.33907e+07	1.59295e+07
P63325	Rps10	40S ribosomal protein S10 OS=Mus musculus OX=10090 GN=Rps10 PE=1 SV=1	29	6	112	6	18.9	10.15	1.05622e+07	1.52642e+07	1.28502e+07	1.12937e+07	3.09109e+07	1.31371e+07	1.23452e+07	7.4184e+06	2.3524e+07	3.09476e+07	1.40754e+07	1.52294e+07	1.55264e+07	1.64624e+07	1.12609e+07	2.13716e+07	1.41938e+07	1.42597e+07	9.39734e+06
Q62425	Ndufa4	Cytochrome c oxidase subunit NDUFA4 OS=Mus musculus OX=10090 GN=Ndufa4 PE=1 SV=2	56	6	123	6	9.3	9.52	5.41449e+06	6.30004e+06	9.14423e+06	4.56882e+06	5.43404e+06	1.84645e+07	1.14944e+07	6.1706e+06	2.61756e+07	1.81797e+07	7.3191e+06	1.75855e+07	6.88329e+06	1.59345e+07	6.10267e+06	8.46209e+06	1.30383e+07	6.38994e+06	2.5918e+06
A0A075B5M1	Igkv4-63	Immunoglobulin kappa variable 4-63 OS=Mus musculus OX=10090 GN=Igkv4-63 PE=1 SV=1	57	4	68	4	10.2	5.87	650989	2.20499e+06	718895	1.43642e+06		3.3103e+06	3.60305e+06	3.19012e+06	306456	520777	6.56846e+06	1.85539e+06	3.83101e+06	1.71941e+06	5.25962e+06	2.00803e+06	585273	1.97785e+06	3.14994e+06
P09813	Apoa2	Apolipoprotein A-II OS=Mus musculus OX=10090 GN=Apoa2 PE=1 SV=2	33	3	69	3	11.3	7.18	7.0604e+07	1.13364e+08	115989791	1.31693e+08	3.14511e+08	5.19134e+08	4.31481e+08	2.95102e+08	3.79474e+08	4.2167e+08	4.45472e+08	4.24778e+08	1.83162e+08	3.74982e+08	1.36791e+08	3.15384e+08	3.58742e+08	5.07668e+08	2.70265e+08
Q62318	Trim28	Transcription intermediary factor 1-beta OS=Mus musculus OX=10090 GN=Trim28 PE=1 SV=3	12	6	13	6	88.8	5.77						608020			1.34545e+06	410058		1.49216e+06								Acetyl [N-Term]
P97953	Vegfc	Vascular endothelial growth factor C OS=Mus musculus OX=10090 GN=Vegfc PE=1 SV=1	21	9	129	9	46.4	7.75	1.11386e+07	6.15982e+06	8.5371e+06	1.02786e+07	8.87448e+06	8.39362e+06	1.03778e+07	1.09392e+07	5.58138e+06	4.72266e+07	1.00841e+07	6.99822e+06	1.14243e+07	6.99345e+06	1.27444e+07	6.83427e+06	6.91673e+06	1.06252e+07	1.48098e+07
Q8BLX7	Col16a1	Collagen alpha-1(XVI) chain OS=Mus musculus OX=10090 GN=Col16a1 PE=1 SV=2	3	5	95	5	155.7	7.91	7.50992e+06	5.9456e+06	8.60337e+06	9.17191e+06	1.19735e+07	2.58449e+07	1.23823e+07	9.03416e+06	1.64364e+07	1.48106e+07	1.37989e+07	1.92738e+07	8.18129e+06	1.94268e+07	1.11097e+07	1.22564e+07	1.64767e+07	2.00899e+07	2.10865e+07
Q64685	St6gal1	Beta-galactoside alpha-2,6-sialyltransferase 1 OS=Mus musculus OX=10090 GN=St6gal1 PE=1 SV=2	29	12	72	12	46.6	8.87	9.46486e+06	6.75451e+06	7.46867e+06	1.00642e+07	1.11866e+07	1.74012e+07	1.1162e+07	9.63919e+06	1.53725e+07	1.50555e+07	1.30914e+07	2.22563e+07	1.30683e+07	2.16144e+07	1.4952e+07	1.56749e+07	1.51469e+07	1.37123e+07	1.04489e+07
Q61543	Glg1	Golgi apparatus protein 1 OS=Mus musculus OX=10090 GN=Glg1 PE=1 SV=1	13	14	122	14	133.6	6.84	1.61564e+06	4.04431e+06	3.48074e+06	4.45684e+06	2.209e+06	4.43646e+06	3.22533e+06	2.43677e+06	4.96365e+06	6.42828e+06	3.51376e+06	4.86678e+06	3.71061e+06	9.02303e+06	7.55402e+06	5.39149e+06	5.77065e+06	2.81314e+06	4.61199e+06
O35685	Nudc	Nuclear migration protein nudC OS=Mus musculus OX=10090 GN=Nudc PE=1 SV=1	32	10	75	10	38.3	5.26	1.77805e+07	1.11089e+07	1.38954e+07	8.70448e+06	1.53692e+07	1.28479e+07	1.04343e+07	7.30945e+06	1.87146e+07	1.12397e+07	8.74121e+06	8.90013e+06	7.5204e+06	8.31453e+06	5.59557e+06	7.58789e+07	2.22939e+07	1.28968e+07	1.27429e+07
Q64739	Col11a2	Collagen alpha-2(XI) chain OS=Mus musculus OX=10090 GN=Col11a2 PE=2 SV=3	7	13	142	13	171.4	6.48	1.09673e+07	7.54694e+06	1.13799e+07	1.26518e+07	1.17188e+07	9.71718e+06	1.06339e+07	6.81832e+06	1.40018e+07	5.96342e+06	8.32942e+06	7.8134e+06	1.50432e+07	1.45301e+07	1.19645e+07	7.95663e+06	9.62124e+06	7.32199e+06	7.47792e+06
Q8CGF7	Tcerg1	Transcription elongation regulator 1 OS=Mus musculus OX=10090 GN=Tcerg1 PE=1 SV=2	10	10	17	10	123.7	8.65	3.10656e+06	3.01836e+06	4.00008e+06	2.81283e+06	2.88642e+06	3.77392e+06	2.75467e+06	3.46288e+06	5.50266e+06	913135	4.15062e+06	4.60325e+06	4.61246e+06	3.25434e+06	4.74696e+06	3.85027e+06	3.70731e+06	5.3792e+06	4.11078e+06
O54950	Prkag1	5'-AMP-activated protein kinase subunit gamma-1 OS=Mus musculus OX=10090 GN=Prkag1 PE=1 SV=2	37	11	35	11	37.5	7.14		305047	1.9259e+06	579324	1.51255e+06	4.02652e+06	2.02826e+06	945068	6.84327e+06	6.15476e+06	8.20013e+06	3.29843e+06	380459	4.11202e+06	1.4352e+06	4.983e+06	2.74892e+06	566117
P55302	Lrpap1	Alpha-2-macroglobulin receptor-associated protein OS=Mus musculus OX=10090 GN=Lrpap1 PE=1 SV=1	27	8	74	8	42.2	7.87	8.35011e+06	7.94547e+06	1.20332e+07	6.98093e+06	6.19179e+06	5.85521e+06	1.05657e+07	7.32964e+06	1.02129e+07	1.07406e+07	1.11011e+07	1.17719e+07	1.4894e+07	1.64936e+07	1.47285e+07	1.28124e+07	2.30567e+07	1.38191e+07	1.42411e+07
P62830	Rpl23	60S ribosomal protein L23 OS=Mus musculus OX=10090 GN=Rpl23 PE=1 SV=1	50	6	75	6	14.9	10.51	881715	1.35188e+07	1.52732e+07	1.02648e+07	3.47114e+07	1.24061e+07	5.59992e+06	7.28766e+06	2.13788e+07	9.34041e+06	3.97834e+06	2.19858e+07	5.72058e+06	2.90534e+07	6.34569e+06	3.50086e+07	9.53815e+06	9.54441e+06	7.0113e+06
Q8CHT0	Aldh4a1	Delta-1-pyrroline-5-carboxylate dehydrogenase, mitochondrial OS=Mus musculus OX=10090 GN=Aldh4a1 PE=1 SV=3	19	10	49	10	61.8	8.24	3.68036e+06	3.91678e+06	4.35446e+06	5.00592e+06	4.88353e+06	3.1223e+06	2.82634e+06	3.1479e+06	8.12203e+06	1.99738e+07	4.60053e+06	1.04037e+07	4.90099e+06	3.1451e+06	3.53281e+06	1.52057e+07	4.29036e+06	3.39167e+06	2.25053e+06
Q9CXY6	Ilf2	Interleukin enhancer-binding factor 2 OS=Mus musculus OX=10090 GN=Ilf2 PE=1 SV=1	21	7	35	7	43	5.26	1.62629e+06	1.62628e+06	2.64703e+06	1.3535e+06	2.29838e+06	1.77415e+06	1.44929e+06	1.82873e+06	4.83685e+06	687628	4.05551e+06	2.91424e+06	392122	2.97532e+06	844200	1.73209e+06	2.54501e+06	66982.8	1.15438e+06
Q03141	Mark3	MAP/microtubule affinity-regulating kinase 3 OS=Mus musculus OX=10090 GN=Mark3 PE=1 SV=2	16	10	63	9	84.3	9.51	2.40138e+06	2.55924e+07	1.97255e+07	2.62886e+07	7.6422e+07	2.9795e+08	1.22673e+08	5.03427e+07	2.16415e+08	2.72307e+08	1.31943e+08	2.20516e+08	7.09499e+07	2.3768e+08	4.90227e+07	1.08397e+08	2.86648e+08	7.82897e+07	1.21305e+07
O08692	Ngp	Neutrophilic granule protein OS=Mus musculus OX=10090 GN=Ngp PE=1 SV=1	47	6	85	6	19.3	5.31	1.91988e+07	2.3957e+07	1.43034e+07	1.8081e+07	1.53321e+07	1.28372e+07	1.71973e+07	1.87598e+07	1.34961e+07	2.8804e+06	3.73265e+06	7.37653e+06	7.04004e+06	1.08999e+07	8.76825e+06	1.75143e+07	1.09243e+07	1.43085e+07	9.89173e+06
P26516	Psmd7	26S proteasome non-ATPase regulatory subunit 7 OS=Mus musculus OX=10090 GN=Psmd7 PE=1 SV=2	28	7	24	7	36.5	6.77		1.02528e+06	568488		283624	919517				1.20471e+06	1.08644e+06	318794	916407	384320		953494	1.54836e+06
P21570	Ang	Angiogenin OS=Mus musculus OX=10090 GN=Ang PE=1 SV=1	39	6	174	6	16.2	9.41	3.37129e+07	2.20628e+07	2.86443e+07	3.35818e+07	1.83966e+07	1.03457e+07	2.31933e+07	3.20845e+07	7.23355e+06	5.59119e+07	2.72867e+07	9.029e+06	1.84973e+07	2.18245e+07	1.79041e+07	2.06695e+07	1.33737e+07	1.71471e+07	2.1161e+07
Q9D0B6	Pbdc1	Protein PBDC1 OS=Mus musculus OX=10090 GN=Pbdc1 PE=1 SV=1	41	7	72	7	22.2	4.55	1.87653e+07	1.2262e+07	1.26091e+07	2.11669e+07	1.56438e+07	3.22141e+07	2.07023e+07	2.63561e+07	1.54624e+07	2.61615e+07	2.06403e+07	2.58731e+07	1.35376e+07	1.73431e+07	1.93461e+07	1.35747e+07	1.95866e+07	1.91981e+07	1.43684e+07
P09411	Pgk1	Phosphoglycerate kinase 1 OS=Mus musculus OX=10090 GN=Pgk1 PE=1 SV=4	24	8	43	8	44.5	7.9	2.09398e+06	4.06585e+06	2.28998e+06	1.20705e+06	1.87526e+06	3.75706e+06	9.56756e+06	1.53897e+06	3.6009e+06	237534	2.85761e+06	3.50967e+06	2.77691e+06	1.78424e+06	1.61719e+06	1.36981e+07	5.08846e+06	2.90494e+06	1.52868e+06
P12382	Pfkl	ATP-dependent 6-phosphofructokinase, liver type OS=Mus musculus OX=10090 GN=Pfkl PE=1 SV=4	21	13	64	9	85.3	7.17		2.78674e+06	2.24482e+06	2.11161e+06	1.37853e+06	3.98442e+06	3.15052e+06	3.05759e+06	1.82834e+06	2.69318e+06	4.05706e+06	4.92308e+06	1.6085e+06	5.87998e+06	2.32608e+06	4.65191e+06	1.65852e+06	3.02486e+06	2.05084e+06
O35643	Ap1b1	AP-1 complex subunit beta-1 OS=Mus musculus OX=10090 GN=Ap1b1 PE=1 SV=2	17	15	69	15	103.9	5.17						2.81296e+06	1.06503e+06		4.54839e+06	7.63907e+06	8.09622e+06	1.86919e+06		4.18313e+06		2.00935e+06	1.3679e+06	2.22614e+06
O35129	Phb2	Prohibitin-2 OS=Mus musculus OX=10090 GN=Phb2 PE=1 SV=1	25	7	49	7	33.3	9.83	980460	911735	5.82804e+06	393701	273073	1.15406e+06	1.15092e+06	1.36399e+06	8.39655e+06	6.69347e+06	1.85013e+06	5.55412e+06	2.86045e+06	4.36012e+06	2.75305e+06	5.02397e+06	2.46981e+06	618078	790303
P50228	Cxcl5	C-X-C motif chemokine 5 OS=Mus musculus OX=10090 GN=Cxcl5 PE=1 SV=2	39	4	88	4	14.2	9.73	2.21842e+07	4.35893e+07	3.51603e+07	2.28445e+07	2.58633e+07	3.26325e+07	3.15798e+07	2.30783e+07	3.49906e+07	2.40145e+07	3.42773e+07	2.91551e+07	5.08136e+07	1.93642e+07	4.17097e+07	4.07494e+07	2.00949e+07	1.48357e+07	1.38876e+07
Q9CXW4	Rpl11	60S ribosomal protein L11 OS=Mus musculus OX=10090 GN=Rpl11 PE=1 SV=4	44	7	57	7	20.2	9.6	4.48587e+06	7.04159e+06	3.46077e+06	3.3327e+06	5.13949e+06	7.25971e+06	3.64785e+06	3.99275e+06	7.8693e+06	1.30576e+07	8.68181e+06	6.18828e+06	7.30318e+06	7.67328e+06	3.4472e+06	6.08358e+06	5.57769e+06	6.07595e+06	5.43271e+06
Q8R0A0	Gtf2f2	General transcription factor IIF subunit 2 OS=Mus musculus OX=10090 GN=Gtf2f2 PE=1 SV=1	43	9	20	9	28.4	9.22	1.33264e+06	1.17358e+06	2.64264e+06	643121	1.70444e+06	5.26117e+06	1.93073e+06	1.73709e+06	7.39028e+06	7.1711e+06	2.40684e+06	7.2221e+06		5.45356e+06	666325	3.04368e+06	4.41735e+06			Acetyl [N-Term]
A0A0B4J1H6	Igkv2-137	Immunoglobulin kappa chain variable 2-137 (Fragment) OS=Mus musculus OX=10090 GN=Igkv2-137 PE=4 SV=1	43	4	36	4	13.1	7.24	5.63006e+06	4.73777e+06	700898	1.13887e+06	3.4899e+06	1.07045e+06	1.11525e+07	1.93881e+06		2.97787e+06	6.3042e+06	845457	7.43563e+06	7.72695e+06	1.28348e+07	3.90311e+06		1.72668e+06	6.73042e+06
Q8BRN9	Cc2d1b	Coiled-coil and C2 domain-containing protein 1B OS=Mus musculus OX=10090 GN=Cc2d1b PE=1 SV=1	17	12	45	12	93	5.41			847272	1.0042e+06	1.39396e+06	2.4186e+06	2.00404e+06	1.48383e+06	5.22388e+06	6.04078e+06	7.86664e+06	1.77068e+06	2.85063e+06	4.88376e+06	2.05041e+06	1.74212e+06	4.58859e+06	2.14833e+06	3.14498e+06
P11087	Col1a1	Collagen alpha-1(I) chain OS=Mus musculus OX=10090 GN=Col1a1 PE=1 SV=4	14	13	25	13	137.9	5.85	1.7391e+06	6.53336e+06		618069	1.42119e+06	2.09588e+06		818548	1.64093e+06	2.89702e+06	1.89641e+06	3.59023e+06		1.70151e+06	353809	2.62361e+06	2.70844e+06	3.45837e+06	1.47871e+06
A0A0G2JGQ8	Iglc3	Ig lambda-3 chain C region (Fragment) OS=Mus musculus OX=10090 GN=Iglc3 PE=1 SV=1	33	2	14	2	11.5	5.33				1.03902e+06		2.64208e+06	1.12865e+06	337619	451792		3.0628e+06	554478	3.09934e+06	893236	4.47332e+06	463848		364087	479584
A0A075B666	Igkv13-85	Immunoglobulin kappa chain variable 13-85 (Fragment) OS=Mus musculus OX=10090 GN=Igkv13-85 PE=4 SV=5	27	2	54	2	12.7	8.29	1.16296e+06	2.79219e+06	3.35173e+06	3.85614e+06	1.32672e+06	5.10616e+06	6.21254e+06	9.63947e+06	529350	1.30999e+06	4.18229e+06	2.76416e+06	5.28672e+06	3.20161e+06	6.19715e+06	3.96447e+06	2.47814e+06	4.28377e+06	1.19217e+07
P18526	#N/A	Ig heavy chain V region 345 OS=Mus musculus OX=10090 PE=1 SV=1	44	4	73	1	12.9	9.1	358203	907357			672054					596452	983063							6.00297e+06
Q91V89	Ppp2r5d	Serine/threonine-protein phosphatase 2A 56 kDa regulatory subunit OS=Mus musculus OX=10090 GN=Ppp2r5d PE=1 SV=1	14	5	28	4	69	7.96	333670	688340		576030	547449	1.25457e+06	767109		2.37214e+06	1.51602e+06	868717	1.58053e+06	259016	1.43636e+06	843308	1.07997e+06	1.40877e+06	154587	422257
Q923U0	Tom1l1	TOM1-like protein 1 OS=Mus musculus OX=10090 GN=Tom1l1 PE=1 SV=1	13	5	65	5	52.7	5.36		681502	567814		2.60102e+06	7.94568e+06	2.27796e+06	1.19532e+06	8.61968e+06	5.96861e+06	4.10938e+06	4.37198e+06	505866	4.64513e+06	451136	3.08866e+06	1.28388e+07	6.59608e+06	2.88794e+06
Q62241	Snrpc	U1 small nuclear ribonucleoprotein C OS=Mus musculus OX=10090 GN=Snrpc PE=1 SV=1	19	2	28	2	17.4	9.67			459585			1.554e+06			5.05037e+06	1.47354e+06		2.37968e+06		1.81372e+06		2.27756e+06	1.2997e+06
Q922R8	Pdia6	Protein disulfide-isomerase A6 OS=Mus musculus OX=10090 GN=Pdia6 PE=1 SV=3	15	6	59	6	48.1	5.14	2.7798e+06	423634	1.24159e+06	1.23237e+06	3.44369e+06	6.58486e+06	4.47461e+06	1.3844e+06	8.6224e+06	7.32382e+06	4.17724e+06	7.46227e+06	1.10626e+06	7.20091e+06	3.88744e+06	8.0253e+06	3.10284e+06	1.69186e+06	2.3387e+06
Q8K558	Treml1	Trem-like transcript 1 protein OS=Mus musculus OX=10090 GN=Treml1 PE=1 SV=2	33	5	22	5	33.5	5.25						709493	638441		1.54574e+06	299295	768041		1.08653e+06	2.05064e+06	3.05252e+06
Q9Z1R3	Apom	Apolipoprotein M OS=Mus musculus OX=10090 GN=Apom PE=1 SV=1	26	5	180	5	21.3	6.52	3.84552e+07	4.30779e+07	4.70666e+07	2.48233e+07	5.51173e+07	5.71214e+07	5.27461e+07	3.35955e+07	4.23382e+07	3.90243e+07	6.64992e+07	3.34702e+07	5.61031e+07	4.69917e+07	6.83874e+07	4.33321e+07	3.98366e+07	3.03475e+07	3.71748e+07
Q8CIE0	Serpina11	Serpin A11 OS=Mus musculus OX=10090 GN=Serpina11 PE=2 SV=1	12	4	58	4	47.2	7.03	7.79312e+06	1.2733e+07	1.47149e+07	1.06744e+07	1.30982e+07	2.794e+06	3.61472e+06	3.86217e+06	2.15365e+06	9.61538e+06	9.35397e+06	3.68896e+06	6.00186e+06	2.02394e+07	2.3386e+06	5.46271e+06	5.00472e+06	5.46018e+06	5.96032e+06
A0A075B5V1	Ighv1-31	Immunoglobulin heavy variable 1-31 OS=Mus musculus OX=10090 GN=Ighv1-31 PE=4 SV=1	53	4	122	1	11	8.73		448922		611041			747687	494235					1.0616e+06	411999	496306	399976		684296	924108
A0A6I8MWX8	Dnajc7	DnaJ homolog subfamily C member 7 OS=Mus musculus OX=10090 GN=Dnajc7 PE=1 SV=1	15	9	48	9	65.4	8.15	1.11421e+06	715441	6.36502e+06	689297	387999	2.13166e+06	1.6644e+06	2.97735e+06	7.10899e+06	2.88484e+06	163725	4.70839e+06	31232.8	2.24816e+06	5.54042e+06	5.38345e+06	3.24393e+06	678529	857049
Q91Z50	Fen1	Flap endonuclease 1 OS=Mus musculus OX=10090 GN=Fen1 PE=1 SV=1	24	9	37	9	42.6	8.34		958254	305166		545855	3.24372e+06	2.94842e+06	471797	1.03982e+07	3.47731e+06	1.09378e+06	5.0121e+06	753621	5.01813e+06		2.67026e+06	3.56506e+06	1.05724e+06	265406
Q3UQ28	Pxdn	Peroxidasin homolog OS=Mus musculus OX=10090 GN=Pxdn PE=1 SV=2	5	6	25	6	165	7.14	5.85323e+06	4.28801e+06	4.75827e+06	1.08489e+06	4.50907e+06	681997	845114	505083	487836		644936	901089	1.56763e+06	2.60156e+06	2.94713e+06	1.99014e+06	659613	1.47988e+06	1.47901e+06
Q8BHD7	Ptbp3	Polypyrimidine tract-binding protein 3 OS=Mus musculus OX=10090 GN=Ptbp3 PE=1 SV=1	15	7	40	5	56.7	9.13	1.04548e+06	1.28483e+06	1.42757e+06	399789	655355	2.7971e+06	864991	842801	2.30444e+06	4.0615e+06		3.4102e+06	1.93366e+06	1.6963e+06	471560	1.89211e+06	1.34103e+06	621141	451067
Q6Q899	Ddx58	Antiviral innate immune response receptor RIG-I OS=Mus musculus OX=10090 GN=Ddx58 PE=1 SV=2	20	18	56	18	105.9	6.65	3.98843e+06	3.28013e+06	3.31351e+06	2.37629e+06	1.65868e+06	3.74941e+06	3.54932e+06	1.96769e+06	6.89099e+06	7.15309e+06	508718	6.8064e+06	4.27428e+06	7.06863e+06	4.09041e+06	8.4039e+06	2.91319e+06	1.5554e+06	5.33575e+06
Q91WK2	Eif3h	Eukaryotic translation initiation factor 3 subunit H OS=Mus musculus OX=10090 GN=Eif3h PE=1 SV=1	27	9	50	9	39.8	6.67			232680			5.10114e+06	2.17596e+06	980185	3.26164e+06	5.05339e+06	2.44509e+06	1.66178e+06		2.54959e+06	1.30815e+06	1.83825e+06	2.43026e+06
Q8CC86	Naprt	Nicotinate phosphoribosyltransferase OS=Mus musculus OX=10090 GN=Naprt PE=1 SV=1	15	7	16	7	58.2	6.46	586487	3.61144e+06	1.55506e+06	2.22817e+06	1.96061e+06	8.84235e+06	3.48212e+06	1.07882e+07	1.72605e+07	4.0957e+06	3.03471e+06	1.37671e+07	686510	8.00005e+06		6.73438e+06	1.32482e+07	8.68412e+06	8.99413e+06
Q5XJY5	Arcn1	Coatomer subunit delta OS=Mus musculus OX=10090 GN=Arcn1 PE=1 SV=2	30	15	129	15	57.2	6.21	987979	1.96351e+06	3.39564e+06	1.85029e+06	6.12639e+06	1.13001e+07	6.88508e+06	2.766e+06	1.28053e+07	2.41793e+07	1.09544e+07	1.11e+07	3.24858e+06	1.46957e+07	3.42942e+06	7.81403e+06	1.2755e+07	6.14579e+06	1.89724e+06
D3YWB8	Rps6kb2	Non-specific serine/threonine protein kinase OS=Mus musculus OX=10090 GN=Rps6kb2 PE=1 SV=1	19	5	6	4	43.5	5.88
O35728	Cyp4a14	Cytochrome P450 4A14 OS=Mus musculus OX=10090 GN=Cyp4a14 PE=1 SV=1	21	9	25	9	58.7	8.78				515016					731060	1.29677e+06		4.18307e+06				8.08241e+06	604479
A0A140T8N7	Igkv6-25	Immunoglobulin kappa chain variable 6-25 (Fragment) OS=Mus musculus OX=10090 GN=Igkv6-25 PE=4 SV=2	29	3	139	1	12.7	6.27	1.21919e+06	1.53728e+06	1.24613e+06	1.43034e+06	1.99046e+06	3.46204e+06	3.88409e+06	2.0463e+06	765759	2.86072e+06	2.87036e+06	1.42601e+06	2.05263e+06	3.46235e+06	3.51725e+06	2.0618e+06	1.20326e+06	1.08131e+06	2.64994e+06
P62889	Rpl30	60S ribosomal protein L30 OS=Mus musculus OX=10090 GN=Rpl30 PE=1 SV=2	57	5	45	5	12.8	9.63			456592		3.34143e+06	3.36751e+06	564449		6.60401e+06	3.14812e+06	692243	7.03557e+06		4.99502e+06		4.88096e+06	1.86878e+06	2.28788e+06	724661
P68372	Tubb4b	Tubulin beta-4B chain OS=Mus musculus OX=10090 GN=Tubb4b PE=1 SV=1	41	14	87	3	49.8	4.89	7.87775e+06	7.1636e+06	3.51597e+06	6.44262e+06	1.03368e+07	1.54813e+07	1.05754e+07	3.10444e+06	4.18155e+07	1.58548e+07	1.16669e+07	1.41431e+07	6.49246e+06	1.54336e+07	1.04047e+07	2.24418e+07	1.63278e+07	9.29849e+06	8.11962e+06
P53996	Cnbp	Cellular nucleic acid-binding protein OS=Mus musculus OX=10090 GN=Cnbp PE=1 SV=2	31	4	121	2	19.6	7.58	781145	3.3365e+06	4279707	3.34989e+06	1.03306e+07	1.50001e+07	5.9233e+06	1.76837e+06	2.90934e+07	7.05696e+06	5.4518e+06	2.17721e+07	1.09913e+06	7.33117e+06	1.66866e+06	1.47241e+07	4.37508e+06	5.38443e+06
A0A1L1SSA8	Tmem205	Transmembrane protein 205 (Fragment) OS=Mus musculus OX=10090 GN=Tmem205 PE=1 SV=1	16	3	15	3	19.6	9.41									2.94916e+06	2.74322e+06		2.03157e+06				3.88656e+06	844558
O35609	Scamp3	Secretory carrier-associated membrane protein 3 OS=Mus musculus OX=10090 GN=Scamp3 PE=1 SV=3	15	5	35	5	38.4	7.64				339729	375683	3.96221e+06	1.48013e+06	1.44954e+06	5.97421e+06	4.78387e+06	585569	2.43541e+06		1.80392e+06	1.14389e+06	1.91408e+06	923658	769652
Q8K0C5	Zg16	Zymogen granule membrane protein 16 OS=Mus musculus OX=10090 GN=Zg16 PE=1 SV=1	38	4	89	4	18.2	9.23	1.45008e+07	1.15142e+07	1.42216e+07	1.46609e+07	1.07776e+07	7.26134e+06	6.2877e+06	9.17442e+06	5.28805e+06	2.78279e+06	1.14088e+07	9.48851e+06	7.1373e+06	1.15412e+07	1.95884e+07	8.23743e+06	1.17366e+07	5.98775e+06	1.03257e+07
P62911	Rpl32	60S ribosomal protein L32 OS=Mus musculus OX=10090 GN=Rpl32 PE=1 SV=2	33	4	41	4	15.9	11.33	2.02175e+07	1.54018e+07	15237814	1.83817e+07	1.22455e+07	5.15044e+06	5.73358e+06	1.15379e+07	7.8345e+06	2.53265e+06	6.25874e+06	7.11528e+06	1.07191e+07	6.06174e+06	1.18204e+07	1.00318e+07	3.02518e+06	7.62413e+06	8.96922e+06
A2AVZ9	Slc43a3	Solute carrier family 43 member 3 OS=Mus musculus OX=10090 GN=Slc43a3 PE=1 SV=1	6	1	2	1	56	8.56
P31240	Pdgfb	Platelet-derived growth factor subunit B OS=Mus musculus OX=10090 GN=Pdgfb PE=2 SV=1	21	4	44	4	27.4	9.39	900110	2.84527e+06	6.28891e+06	1.50409e+06	2.38019e+06	5.14328e+06	4.16362e+06	1.98403e+06	9.7032e+06	6.69331e+06	2.80204e+06	1.03134e+07	3.17506e+06	9.53475e+06	3.21456e+06	4.50814e+06	3.86741e+06	2.65735e+06	2.30145e+06
Q6PDM2	Srsf1	Serine/arginine-rich splicing factor 1 OS=Mus musculus OX=10090 GN=Srsf1 PE=1 SV=3	28	8	67	8	27.7	10.36	1.63397e+07	1.78106e+07	8.0408e+06	9.90994e+06	1.97303e+07	2.1053e+07	1.17662e+07	9.15343e+06	2.03172e+07	2.43539e+07	1.31467e+07	1.31537e+07	7.16189e+06	1.69149e+07	8.84997e+06	1.74274e+07	1.17782e+07	9.87755e+06	6.9287e+06
Q9CR51	Atp6v1g1	V-type proton ATPase subunit G 1 OS=Mus musculus OX=10090 GN=Atp6v1g1 PE=1 SV=3	36	3	28	3	13.7	7.97					914855	1.21148e+06	909155		884804	1.61372e+06	723652	985749	376756	3.26003e+06	518159	1.82339e+06	3.29005e+06	1.24102e+06		Acetyl [N-Term]
P70441	Slc9a3r1	Na(+)/H(+) exchange regulatory cofactor NHE-RF1 OS=Mus musculus OX=10090 GN=Slc9a3r1 PE=1 SV=3	23	7	17	7	38.6	5.9			386363			905734	180506		1.25145e+06	2.2689e+06		1.36639e+06		796514		4.39894e+06	1.87969e+06	701835	214347	Acetyl [N-Term]
Q99JI6	Rap1b	Ras-related protein Rap-1b OS=Mus musculus OX=10090 GN=Rap1b PE=1 SV=2	32	6	138	2	20.8	5.78	1.76866e+07	1.30952e+06	1.28052e+07	1.78155e+07	1.32579e+07	9.45415e+06	1.73395e+07	8.5259e+06	2.76735e+07	2.43584e+07	7.57831e+06	3.22917e+07	8.8911e+06	1.11013e+07	3.02451e+06	8.66427e+06	7.36093e+06	7.93034e+06	8.98455e+06
A2AMW0	Capzb	F-actin-capping protein subunit beta OS=Mus musculus OX=10090 GN=Capzb PE=1 SV=1	32	7	38	7	29.3	6.92		744967	827906		631528	357659	540995	501362	828969	865096	6.27584e+06	4.29112e+06	3.30485e+06	6.36728e+06		5.7491e+06	5.98548e+06	6.12237e+06	6.42616e+06
P83510	Tnik	Traf2 and NCK-interacting protein kinase OS=Mus musculus OX=10090 GN=Tnik PE=1 SV=2	11	15	51	9	150.3	7.27	3.69279e+07	3.70499e+07	3.76211e+07	3.60411e+07	4.0896e+07	4.99279e+07	4.95259e+07	4.32851e+07	5.08613e+07	3.92189e+07	3.89678e+07	4.33224e+07	3.17469e+07	3.7576e+07	3.16182e+07	3.95972e+07	3.24246e+07	4.98849e+07	4.6731e+07
Q5YD48	A1cf	APOBEC1 complementation factor OS=Mus musculus OX=10090 GN=A1cf PE=1 SV=2	21	11	45	11	65.6	8.59	9.91819e+06	1.48137e+07	8.06535e+06	1.04899e+07	4.46746e+06	6.74074e+06	7.67459e+06	6.41183e+06	4.59856e+06	5.93682e+06	7.57343e+06	6.85459e+06	1.06379e+07	1.84465e+07	6.48464e+06	1.00185e+07	6.70283e+06	6.95445e+06	1.26235e+07
O55070	Dnase1l3	Deoxyribonuclease gamma OS=Mus musculus OX=10090 GN=Dnase1l3 PE=1 SV=1	21	5	29	5	35.7	8.66	1.42263e+06	481512			687177	1.35562e+06	920126	2.3272e+06		1.70712e+06		1.03217e+06	6.25576e+06	1.66888e+06	2.88438e+06			640089	2.54956e+06
Q99KI0	Aco2	Aconitate hydratase, mitochondrial OS=Mus musculus OX=10090 GN=Aco2 PE=1 SV=1	18	13	38	13	85.4	7.93	5.67935e+06	2.53374e+06	2.24178e+06	703949	3.19723e+06	1.20296e+06	2.44753e+06	863567	893123	2.33407e+06	1.41449e+06	1.7316e+06		3.7299e+06	2.61011e+06	1.15243e+06	1.82159e+06	2.31255e+06	1.32713e+06
Q8C854	Myef2	Myelin expression factor 2 OS=Mus musculus OX=10090 GN=Myef2 PE=1 SV=1	8	5	19	5	63.3	8.87	4.74228e+06	9.4301e+06	8.52758e+06	1.03145e+07	1.61153e+07	1.3054e+07	1.52121e+07	1.07663e+07	1.96301e+07	1.06775e+07	2.0761e+07	2.49041e+07	1.78778e+07	2.39296e+07	1.08545e+07	1.48604e+07	2.11163e+07	2.54158e+07	1.91148e+07
Q3UY34	Custos	Protein CUSTOS OS=Mus musculus OX=10090 GN=Custos PE=2 SV=1	6	2	17	2	27.6	8.7									283196	222700		96833.9	19771.1	66050	18957.3	120059	152244
Q99JY0	Hadhb	Trifunctional enzyme subunit beta, mitochondrial OS=Mus musculus OX=10090 GN=Hadhb PE=1 SV=1	21	11	76	11	51.4	9.38	1.38281e+07	1.3105e+07	1.33995e+07	1.41898e+07	1.23101e+07	1.44456e+07	1.39339e+07	4.21927e+07	6.39863e+07	2.03266e+07	2.2025e+07	1.5501e+07	1.99822e+07	2.8758e+07	2.20268e+07	2.74526e+07	1.24806e+07	6.73755e+06	1.4061e+07
P01642	Gm10881	Ig kappa chain V-V region L7 (Fragment) OS=Mus musculus OX=10090 GN=Gm10881 PE=1 SV=1	23	2	34	2	12.6	5.94	839253						1.85771e+06	581415	1.17178e+06	527781	2.20068e+06		1.11725e+06	824984	2.22459e+06
P40240	Cd9	CD9 antigen OS=Mus musculus OX=10090 GN=Cd9 PE=1 SV=2	17	4	79	4	25.2	7.23	3.08187e+08	3.91414e+08	382320263	3.40697e+08	2.88332e+08	3.2671e+08	3.10851e+08	2.79384e+08	2.52406e+08	2.70652e+08	2.74031e+08	2.53181e+08	3.39419e+08	3.79402e+08	3.63477e+08	2.96714e+08	2.63002e+08	1.95753e+08	3.05255e+08
P67984	Rpl22	60S ribosomal protein L22 OS=Mus musculus OX=10090 GN=Rpl22 PE=1 SV=2	37	5	132	4	14.8	9.19	1.0522e+08	9.22241e+07	9.55391e+07	1.11823e+08	1.06159e+08	5.48584e+07	4.92426e+07	3.32734e+07	8.62724e+07	5.08636e+07	2.26046e+07	7.75294e+07	2.1216e+07	4.0524e+07	7.89957e+06	1.16919e+08	1.1374e+08	8.53509e+07	1.15382e+08
Q8K1I3	Spp2	Secreted phosphoprotein 24 OS=Mus musculus OX=10090 GN=Spp2 PE=1 SV=2	23	5	106	5	23.1	8.37	2.21638e+07	2.08221e+07	1.89361e+07	1.46737e+07	1.02489e+07	8.95221e+06	1.65127e+07	1.55402e+07	7.14497e+06	7.66988e+06	1.93274e+07	1.01987e+07	2.23333e+07	1.9322e+07	2.38872e+07	1.72454e+07	8.83971e+06	1.22954e+07	1.48168e+07
P60867	Rps20	40S ribosomal protein S20 OS=Mus musculus OX=10090 GN=Rps20 PE=1 SV=1	20	3	83	3	13.4	9.94		4.22263e+06	6.90203e+06	5.47004e+06	1.47871e+07	3.17727e+07	1.09828e+07	4.64313e+06	3.85659e+07	2.15803e+07	8.51649e+06	2.72985e+07	5.39762e+06	1.66325e+07	2.61318e+06	1.60328e+07	1.82469e+07	1.01846e+07	3.48626e+06
P62196	Psmc5	26S proteasome regulatory subunit 8 OS=Mus musculus OX=10090 GN=Psmc5 PE=1 SV=1	36	14	77	14	45.6	7.55	2.47595e+06	6.06381e+06	7.18014e+06	4.10009e+06	3.88508e+06	2.20758e+07	1.38345e+07	8.70204e+06	1.64647e+07	1.78059e+07	4.20464e+06	9.78341e+06	3.75495e+06	1.02482e+07	3.43119e+06	1.439e+07	1.59565e+07	4.67459e+06	2.71469e+06
Q8R429	Atp2a1	Sarcoplasmic/endoplasmic reticulum calcium ATPase 1 OS=Mus musculus OX=10090 GN=Atp2a1 PE=1 SV=1	12	11	21	11	109.4	5.22	4.74837e+06	4.99627e+06	1.11461e+06		1.03674e+06				2.91431e+06	195251						567826	290458
Q61425	Hadh	Hydroxyacyl-coenzyme A dehydrogenase, mitochondrial OS=Mus musculus OX=10090 GN=Hadh PE=1 SV=2	21	6	42	6	34.4	8.65	2.87086e+06	3.17328e+06	1.25129e+06	447436	2.89786e+06	2.38288e+06	1.4254e+06	1.45792e+06	3.79507e+06	6.52047e+06	671242	3.51604e+06	2.80944e+06	3.04507e+06	1.61132e+06	9.02051e+06	4.91838e+06	1.29538e+07	3.38087e+06
Q9JL16	Isg20	Interferon-stimulated gene 20 kDa protein OS=Mus musculus OX=10090 GN=Isg20 PE=1 SV=1	30	10	132	10	32.5	8.15	1.93328e+06	933132	3.48305e+07	4.38264e+06	8.4519e+06	5.17532e+07	1.22556e+07	5.51028e+06	2.21742e+07	2.94753e+07	2.0045e+07	1.32462e+07	4.07912e+06	2.28294e+07	7.04798e+06	7.33102e+06	2.55144e+07	7.18395e+06	2.35068e+06
P27659	Rpl3	60S ribosomal protein L3 OS=Mus musculus OX=10090 GN=Rpl3 PE=1 SV=3	24	9	34	9	46.1	10.21			143218	56368.2	749677	7.70602e+06	1.91036e+06	30827.3	1.52157e+07	2.56073e+06	1.13423e+06	1.57977e+07	703202	1.04308e+07	481319	2.66166e+06	4.37815e+06	1.17446e+06
P62141	Ppp1cb	Serine/threonine-protein phosphatase PP1-beta catalytic subunit OS=Mus musculus OX=10090 GN=Ppp1cb PE=1 SV=3	36	9	71	5	37.2	6.19	443033	693302	1.95149e+06	1.13466e+06	4.38104e+06	4.3843e+06	3.19307e+06		4.55515e+06	2.98007e+06	2.16972e+06	6.36267e+06	579646	3.26073e+06	657644	4.35333e+06	3.80936e+06	1.22597e+06	1.01011e+06	Acetyl [N-Term]
O70400	Pdlim1	PDZ and LIM domain protein 1 OS=Mus musculus OX=10090 GN=Pdlim1 PE=1 SV=4	28	7	39	7	35.8	6.84	852771	424290	946071	1.48608e+06	945205	7.90238e+06	4.58507e+06	1.83864e+06	5.38316e+06	4.45995e+06	2.96502e+06	6.77289e+06	1.88779e+06	5.37894e+06	1.26827e+06	626109	4.17773e+06	990913
Q80WQ2	Vac14	Protein VAC14 homolog OS=Mus musculus OX=10090 GN=Vac14 PE=1 SV=1	17	13	66	13	88	6.13	4.55901e+06	5.48003e+06	6.68184e+06	5.65365e+06	1.95406e+06	1.72366e+07	8.09619e+06	2.95618e+06	1.40349e+07	1.70336e+07	3.30578e+06	1.05913e+07	3.19618e+06	8.27813e+06	1.72746e+06	4.94228e+06	1.55824e+07	3.53937e+06	1.61242e+06
O54724	Cavin1	Caveolae-associated protein 1 OS=Mus musculus OX=10090 GN=Cavin1 PE=1 SV=1	19	7	31	7	43.9	5.52	2.31047e+06	6.45074e+06	1.17049e+07	3.8893e+06	3.57963e+06	6.32861e+06	1.4938e+07	5.8e+06	3.43921e+07	1.7973e+07	1.11319e+07	3.16605e+07	6.25449e+06	1.36955e+07	1.01262e+07	6.20914e+07	3.17487e+07	1.08209e+07	5.48512e+06
P32020	Scp2	Sterol carrier protein 2 OS=Mus musculus OX=10090 GN=Scp2 PE=1 SV=3	11	7	33	7	59.1	7.44	1.41632e+06	175413		1.70296e+06		641599	1.36628e+06		1.19422e+06	3.53666e+06		4.07871e+06				1.21351e+07	1.24083e+06
Q8BMJ3	Eif1ax	Eukaryotic translation initiation factor 1A, X-chromosomal OS=Mus musculus OX=10090 GN=Eif1ax PE=2 SV=3	34	6	249	4	16.5	5.24	1.76075e+07	4.43262e+07	4.33652e+07	5.26676e+07	1.25202e+08	3.08068e+08	1.31782e+08	7.63893e+07	3.40989e+08	4.02984e+08	1.74941e+08	3.17668e+08	7.81501e+07	2.58343e+08	7.00518e+07	2.10865e+08	3.42298e+08	1.47497e+08	5.42567e+07
Q91XF0	Pnpo	Pyridoxine-5'-phosphate oxidase OS=Mus musculus OX=10090 GN=Pnpo PE=1 SV=1	38	10	68	10	30.1	8.22	2.63967e+07	1.46513e+07	1.84798e+07	2.12814e+07	1.70945e+07	1.55752e+07	1.64795e+07	1.46713e+07	9.68969e+06	1.88311e+07	3.39934e+07	1.79434e+07	1.86745e+07	1.60856e+07	1.5375e+07	1.1834e+07	1.89093e+07	1.77801e+07	1.90575e+07
Q60770	Stxbp3	Syntaxin-binding protein 3 OS=Mus musculus OX=10090 GN=Stxbp3 PE=1 SV=1	16	9	23	9	67.9	8.02							1.40742e+06		5.54972e+06	1.54313e+06		546377	309128	3.54182e+06	985236	1.47264e+06	972177
Q3UJD6	Usp19	Ubiquitin carboxyl-terminal hydrolase 19 OS=Mus musculus OX=10090 GN=Usp19 PE=1 SV=1	4	4	16	4	150.5	6.38					289816	468400	734278	485129	2.94262e+06	1.41417e+06	1.12342e+06	1.78684e+06		2.2975e+06	627027	1.61698e+06		277781	505437
Q62465	Vat1	Synaptic vesicle membrane protein VAT-1 homolog OS=Mus musculus OX=10090 GN=Vat1 PE=1 SV=3	15	5	79	5	43.1	6.37	4.29856e+06	3.10876e+06	3.10097e+06	3.78807e+06	3.86927e+06	2.48708e+06	3.75345e+06	3.60123e+06	1.19718e+07	3.40833e+06	3.46851e+06	7.11555e+06	3.40453e+06	6.19513e+06	2.10208e+06	6.91641e+06	7.06234e+06	3.85567e+06	3.94136e+06
Q8BK62	Olfml3	Olfactomedin-like protein 3 OS=Mus musculus OX=10090 GN=Olfml3 PE=2 SV=2	26	9	50	9	45.7	6.23	1.86947e+07	1.25906e+07	1.11356e+07	1.63613e+07	1.35186e+07	1.15534e+07	1.34704e+07	1.4879e+07	4.23887e+06	7.49486e+06	1.3741e+07	1.77622e+07	1.7283e+07	1.23394e+07	1.34154e+07	1.14759e+07	1.2474e+07	1.06908e+07	1.55942e+07
Q9CZM2	Rpl15	60S ribosomal protein L15 OS=Mus musculus OX=10090 GN=Rpl15 PE=1 SV=4	31	7	67	7	24.1	11.62	1.92341e+07	1.19622e+07	1.68457e+07	2.09392e+07	1.03044e+07	1.66081e+07	9.8707e+06	9.29866e+06	2.37776e+07	1.22201e+07	1.37858e+07	1.90026e+07	1.93074e+07	1.38844e+07	2.04062e+07	1.70484e+07	1.44849e+07	1.05736e+07	2.43167e+07
Q9D104	Srp19	Signal recognition particle 19 kDa protein OS=Mus musculus OX=10090 GN=Srp19 PE=1 SV=1	29	3	15	3	16.1	9.88						584278				2.39628e+06	420876
V9GX43	Celf2	CUGBP Elav-like family member 2 (Fragment) OS=Mus musculus OX=10090 GN=Celf2 PE=1 SV=1	17	6	15	5	46.8	9.42		5.35244e+06	6.11589e+06		3.4707e+06	4.40412e+06	3.17668e+06	1.47695e+06	6.53603e+06	3.65845e+06	1.36343e+06	4.71193e+06	4.34089e+06	6.69807e+06	2.48616e+06	3.71548e+06	3.5997e+06	1.0596e+06	718555
Q9ES74	Nek7	Serine/threonine-protein kinase Nek7 OS=Mus musculus OX=10090 GN=Nek7 PE=1 SV=1	32	9	35	9	34.5	8.25		429689	300404			2.48523e+06	2.16558e+06	1.10316e+06	8.22971e+06	6.44791e+06		1.3829e+06	576951	1.76592e+06	430422	3.8269e+07	8.87072e+07	4.9044e+07	1.32282e+07
P47226	Tes	Testin OS=Mus musculus OX=10090 GN=Tes PE=1 SV=1	28	8	31	8	48	8.31
Q9JKS4	Ldb3	LIM domain-binding protein 3 OS=Mus musculus OX=10090 GN=Ldb3 PE=1 SV=1	8	5	24	5	76.4	7.75	3.71485e+06	3.98095e+06	3426291	3.31777e+06	1.78831e+06	2.24353e+06	2.69115e+06	2.9441e+06	6.43772e+06	1.90199e+06	2.43195e+06	3.51003e+06	1.93343e+06	3.47776e+06	3.13416e+06	2.4283e+06	2.13847e+06	2.38169e+06	2.89507e+06
Q9ERN0	Scamp2	Secretory carrier-associated membrane protein 2 OS=Mus musculus OX=10090 GN=Scamp2 PE=1 SV=1	10	2	15	2	36.4	6.32						564934	426698		3.023e+06	1.53981e+06				2.34235e+06
Q8K2P6	Rfesd	Rieske domain-containing protein OS=Mus musculus OX=10090 GN=Rfesd PE=1 SV=1	43	5	17	5	18	6.86					397391	543921	1.76782e+06		480120	3.96891e+06	1.47218e+06	222364	337320				2.4538e+06	1.14107e+06
Q9DBL7	Coasy	Bifunctional coenzyme A synthase OS=Mus musculus OX=10090 GN=Coasy PE=1 SV=2	16	9	28	9	62	7.11	2.29199e+06	1.89575e+06	1.88903e+06	1.80491e+06	2.76396e+06	2.04405e+06	1.9063e+06	1.82545e+06	797715	2.45196e+06	2.45856e+06	1.26094e+06	2.41131e+06	1.49341e+06	1.9042e+06	3.70947e+06	2.10174e+06	1.47414e+06	2.53373e+06
Q08761	Pros1	Vitamin K-dependent protein S OS=Mus musculus OX=10090 GN=Pros1 PE=2 SV=1	12	9	60	9	74.9	5.82	1.3908e+07	7.79296e+06	7.54823e+06	1.29191e+07	1.21814e+07	2.26688e+07	2.58307e+07	2.49266e+07	2.045e+07	2.60469e+07	2.02259e+07	2.15572e+07	1.85688e+07	2.04796e+07	4.95839e+06	2.56404e+07	2.00377e+07	2.71521e+07	2.4887e+07
Q9CQ19	Myl9	Myosin regulatory light polypeptide 9 OS=Mus musculus OX=10090 GN=Myl9 PE=1 SV=3	52	7	56	3	19.8	4.92	889386		780890	818472	272736		534369		1.8938e+06		840636			1.20654e+06	1.69751e+06
Q569Z6	Thrap3	Thyroid hormone receptor-associated protein 3 OS=Mus musculus OX=10090 GN=Thrap3 PE=1 SV=1	10	7	13	7	108.1	10.17	51096.4		232349	408735		253804	735655	28734.6	2.34016e+06	2.35048e+06	87231.2	1.36451e+06	38854.6	2.17911e+06	477429	276348	3.43615e+06
Q7TQD2	Tppp	Tubulin polymerization-promoting protein OS=Mus musculus OX=10090 GN=Tppp PE=1 SV=1	23	6	48	6	23.6	9.42	4.64999e+06	4.89553e+06	3.76338e+06	3.90832e+06	3.73631e+06	5.51109e+06	5.32647e+06	4.45488e+06	1.29354e+07	1.01397e+07	4.62273e+06	9.70323e+06	4.84031e+06	1.26052e+07	4.82752e+06	8.84049e+06	6.73848e+06	5.1045e+06	4.44875e+06
Q923D2	Blvrb	Flavin reductase (NADPH) OS=Mus musculus OX=10090 GN=Blvrb PE=1 SV=3	39	7	62	7	22.2	7.01	311305	6.24882e+06	1202231	7.47493e+06	9.39747e+06	1.54028e+07	7.48278e+06	1.62697e+06	1.02097e+07	1.55509e+07	7.86975e+06	1.17939e+07	1.79185e+06	9.11325e+06	7.24654e+06	2.61952e+06	2.90361e+06	2.10337e+06	170230
O08689	Mstn	Growth/differentiation factor 8 OS=Mus musculus OX=10090 GN=Mstn PE=1 SV=1	15	6	72	6	42.9	7.01	1.43442e+07	1.67541e+07	1.30836e+07	1.14386e+07	1.48784e+07	6.9355e+06	1.02337e+07	8.47516e+06	3.61226e+06	1.27164e+07	2.00954e+07	7.54849e+06	9.51074e+06	1.46424e+07	1.05144e+07	7.80649e+06	7.10935e+06	7.81712e+06	1.16512e+07
A0A075B677	Igkv4-53	Immunoglobulin kappa variable 4-53 OS=Mus musculus OX=10090 GN=Igkv4-53 PE=1 SV=1	35	2	10	2	10.4	5.1				492547	592352	1.00505e+06	3.18948e+06	914041		815975	1.59166e+06		1.59158e+06	555941	2.06923e+06
P18528	#N/A	Ig heavy chain V region 6.96 OS=Mus musculus OX=10090 PE=4 SV=1	54	4	29	2	11	7.93	1.93017e+06	1.4944e+06	2.0917e+06	2.99822e+06	1.20908e+06	1.02827e+06	5.49701e+06	5.86774e+06	1.0086e+06		2.10555e+06		2.15596e+06	1.72534e+06	3.06408e+06	1.62061e+06		7.80918e+06	3.37469e+06
P42669	Pura	Transcriptional activator protein Pur-alpha OS=Mus musculus OX=10090 GN=Pura PE=1 SV=1	22	7	84	7	34.9	6.44	694562	1.21007e+06	3.4503e+06	1.36311e+06	3.55035e+06	1.47715e+07	6.63239e+06	6.08547e+06	8.04979e+06	1.4317e+07	9.73978e+06	1.2362e+07	3.30151e+06	1.72322e+07	4.3793e+06	6.98864e+06	1.22482e+07	2.85402e+06	1.97328e+06
A0A075B5N4	Igkv8-27	Immunoglobulin kappa chain variable 8-27 OS=Mus musculus OX=10090 GN=Igkv8-27 PE=4 SV=1	39	3	52	2	11	7.96		1.08407e+06		920612		946947		199054	646120	1.38673e+06	4.95825e+06	1.27231e+06	4.53924e+06	1.51442e+06	3.03506e+06		342642	465522	600196
Q3TLH4	Prrc2c	Protein PRRC2C OS=Mus musculus OX=10090 GN=Prrc2c PE=1 SV=3	3	9	49	8	310.7	9.1	173927	173918	384783	114446	293020	1.84509e+06	916156	163543	3.23904e+06	749734	1.27693e+06	2.03064e+06	263679	1.97498e+06	394050	1.85015e+06	1.58064e+06	1.08088e+06	71044.7
A0A1D5RM23	Nudt21	Cleavage and polyadenylation specificity factor subunit 5 OS=Mus musculus OX=10090 GN=Nudt21 PE=1 SV=1	22	4	31	4	25.2	9.36		682364	534249		384253	3.35483e+06	580288		1.00889e+07	2.60016e+06	380623	3.31176e+06	1.01146e+06	3.80652e+06		4.25411e+06	2.9559e+06
P49138	Mapkapk2	MAP kinase-activated protein kinase 2 OS=Mus musculus OX=10090 GN=Mapkapk2 PE=1 SV=2	26	8	73	6	44	8.57	4.70109e+06	2.99513e+06	4.68314e+06	7.44964e+06	6.52804e+06	7.35124e+06	7.45783e+06	1.055e+07	1.15533e+07	1.12381e+07	6.92481e+06	1.05585e+07	4.65312e+06	1.01351e+07	8.99137e+06	5.65171e+06	7.52763e+06	5.77985e+06	6.7536e+06
G3X8R0	Reep5	Receptor expression-enhancing protein OS=Mus musculus OX=10090 GN=Reep5 PE=1 SV=1	20	4	96	4	21.4	8.12	2.40998e+06	4.22135e+06	6.01337e+06	3.14246e+06	7.30105e+06	1.78194e+07	5.68045e+06	826343	2.55247e+07	1.82876e+07	1.42258e+07	1.84299e+07	3.06521e+06	1.88679e+07	5.8108e+06	1.15341e+07	1.02118e+07	6.65302e+06	3.84676e+06
E9PVX6	Mki67	Proliferation marker protein Ki-67 OS=Mus musculus OX=10090 GN=Mki67 PE=1 SV=1	4	10	51	10	350.7	9.72	1.67684e+07	1.4742e+08	1.0049e+08	1.93921e+07	5.23097e+07	5.24145e+07	4.45794e+07	1.34727e+07	7.33459e+07	4.89084e+07	1.59169e+07	5.42321e+07	1.2249e+08	7.73339e+07	5.0843e+07	5.01263e+07	4.59819e+07	1.27483e+07	1.31277e+07
F6URP1	Gm6619	Predicted gene 6619 OS=Mus musculus OX=10090 GN=Gm6619 PE=4 SV=2	15	1	6	1	18.9	9.39			364844				551310		432923	350350
O70251	Eef1b	Elongation factor 1-beta OS=Mus musculus OX=10090 GN=Eef1b PE=1 SV=5	23	5	51	4	24.7	4.69	448187	490406	704922	4.0382e+06	1.12156e+07	1.42458e+07	4.02052e+06	654302	1.29898e+07	1.08001e+07	5.79184e+06	5.12211e+06	1.52938e+06	4.89279e+06	549451	1.25102e+07	6.5542e+06	1.87221e+06	794842
Q8R010	Aimp2	Aminoacyl tRNA synthase complex-interacting multifunctional protein 2 OS=Mus musculus OX=10090 GN=Aimp2 PE=1 SV=2	18	6	60	6	35.4	7.83	266549	1.17984e+06	1.18426e+06	706363	697266	3.40644e+06	1.59172e+06	754866	7.07059e+06	9.20983e+06	873472	2.94789e+06	684544	1.46099e+06	1.13139e+06	2.81839e+06	1.45478e+06	1.5342e+06	866782
P62852	Rps25	40S ribosomal protein S25 OS=Mus musculus OX=10090 GN=Rps25 PE=1 SV=1	35	6	153	6	13.7	10.11	1.14016e+07	1.57675e+07	1.58918e+07	1.5066e+07	2.75696e+07	3.97064e+07	1.7655e+07	1.1041e+07	4.00933e+07	4.04651e+07	1.51009e+07	3.79854e+07	1.01675e+07	2.67858e+07	7.77599e+06	2.77252e+07	2.63679e+07	1.89936e+07	1.02082e+07
P14148	Rpl7	60S ribosomal protein L7 OS=Mus musculus OX=10090 GN=Rpl7 PE=1 SV=2	19	5	23	5	31.4	10.89	1.56861e+07	1.65929e+07	14482859	1.51501e+07	1.0752e+07	7.80449e+06	1.24437e+07	9.37755e+06	8.94485e+06	3.91221e+06	8.54471e+06	1.28437e+07	1.08532e+07	7.32352e+06	5.06615e+07	9.76375e+06	6.08909e+06	9.29502e+06	1.03103e+07
P35293	Rab18	Ras-related protein Rab-18 OS=Mus musculus OX=10090 GN=Rab18 PE=1 SV=2	42	8	20	8	23	5.36	3.03059e+06	3.71755e+06	3.5149e+06	4.52426e+06	6.10111e+06	7.34742e+06	9.6379e+06	7.39197e+06	1.02227e+07	9.91103e+06	4.90118e+06	7.54886e+06	5.87677e+06	7.26661e+06	4.20468e+06	7.12105e+06	7.68943e+06	6.97766e+06	5.7371e+06	Acetyl [N-Term]
P04925	Prnp	Major prion protein OS=Mus musculus OX=10090 GN=Prnp PE=1 SV=2	23	6	43	6	28	9.33	4.45105e+08	8.03611e+07	1.22393e+08	3.8716e+08	2.27351e+08	2.64576e+07	2.0932e+08	3.09077e+08	1.73952e+07	1.24847e+07	3.52224e+08	7.5507e+07	1.36085e+08	4.63132e+07	2.22999e+08	2.99664e+07	1.7781e+07	3.95744e+08	4.27989e+08
Q9D1G1	Rab1b	Ras-related protein Rab-1B OS=Mus musculus OX=10090 GN=Rab1b PE=1 SV=1	48	10	67	3	22.2	5.73			392443		285063	2.90814e+06	707994		1.78848e+07	4.36729e+06	1.73595e+06	8.67825e+06		4.24197e+06		4.03171e+06	3.45334e+06	743057	802708
Q8K387	Usp45	Ubiquitin carboxyl-terminal hydrolase 45 OS=Mus musculus OX=10090 GN=Usp45 PE=1 SV=1	14	10	27	10	90.3	8.12	3.72052e+06	6.05945e+06	5.02627e+06	3.71728e+06	5.25932e+06	6.1909e+06	5.43405e+06	1.15045e+06	4.76316e+06	1.28335e+07	3.70123e+06	1.2925e+06	5.85934e+06	6.25677e+06	2.78925e+06	2.46528e+06	8.71851e+06	1.75652e+06	1.6388e+06
P09803	Cdh1	Cadherin-1 OS=Mus musculus OX=10090 GN=Cdh1 PE=1 SV=1	7	8	186	8	98.2	4.83	5.89715e+07	3.80874e+07	4.53747e+07	7.84356e+07	4.16871e+07	4.84356e+07	4.19458e+07	5.32896e+07	3.70756e+07	2.36196e+07	5.56822e+07	4.34538e+07	6.01102e+07	3.75316e+07	5.6841e+07	4.8977e+07	5.38388e+07	6.41582e+07	7.20816e+07
Q8VDU3	Apol9a	Apol9a protein OS=Mus musculus OX=10090 GN=Apol9a PE=1 SV=1	12	3	8	3	33.3	6.98									1.24365e+06	2.12892e+06		1.50796e+06				3.85126e+06	831626
Q8CJ19	Mical3	[F-actin]-monooxygenase MICAL3 OS=Mus musculus OX=10090 GN=Mical3 PE=1 SV=2	3	7	25	6	223.6	5.47	1.27305e+07	1.76208e+07	1.64725e+07	1.61576e+07	1.65163e+07	9.28901e+06	1.09158e+07	1.10786e+07	8.88514e+06	1.20877e+07	1.44985e+07	8.01053e+06	1.24819e+07	1.38994e+07	1.37451e+07	1.96371e+07	1.29422e+07	1.96756e+07	1.2904e+07
O70622	Rtn2	Reticulon-2 OS=Mus musculus OX=10090 GN=Rtn2 PE=1 SV=1	7	2	6	2	51.3	4.88
Q9CQD4	Chmp1b2	Charged multivesicular body protein 1b-2 OS=Mus musculus OX=10090 GN=Chmp1b2 PE=2 SV=2	23	6	175	4	22.1	8.1	3.45881e+07	4.84193e+07	4.71567e+07	4.90996e+07	9.29023e+07	1.8472e+08	1.08551e+08	7.2786e+07	1.91526e+08	1.37193e+08	1.81311e+08	1.75615e+08	5.75615e+07	1.37756e+08	5.14633e+07	1.22038e+08	1.93619e+08	1.13255e+08	4.45078e+07
Q61035	Hars1	Histidine--tRNA ligase, cytoplasmic OS=Mus musculus OX=10090 GN=Hars1 PE=1 SV=2	20	10	45	10	57.4	6	727478	1.37419e+06	1.70049e+06	619545	2.47714e+06	2.91688e+06	1.82594e+06	1.64213e+06	3.05939e+06	2.73885e+06	2.35576e+06	1.81754e+06	594648	2.04826e+06	1.10721e+06	5.01315e+06	3.23272e+06	1.94689e+06	1.01935e+06
Q80U87	Usp8	Ubiquitin carboxyl-terminal hydrolase 8 OS=Mus musculus OX=10090 GN=Usp8 PE=1 SV=2	11	11	62	11	122.5	8.47		3.61861e+06	1.13466e+06	1.57749e+06	1.74779e+06	4.32244e+06	4.14941e+06	4.01798e+06	5.46756e+06	6.85314e+06	6.88797e+06	9.34964e+06	1.13036e+07	7.53912e+06	7.68557e+06	7.69114e+06	3.57284e+06	778461	1.41436e+06
Q8R574	Prpsap2	Phosphoribosyl pyrophosphate synthase-associated protein 2 OS=Mus musculus OX=10090 GN=Prpsap2 PE=1 SV=1	28	9	42	7	40.9	7.17	570455	1.40498e+06	505824		264026	2.7e+06	988212		1.63638e+06	2.47473e+06	1.33125e+06	1.42865e+06	1.21593e+06	606145	764746	733963	1.69724e+06	782607	704324
P09535	Igf2	Insulin-like growth factor II OS=Mus musculus OX=10090 GN=Igf2 PE=1 SV=1	29	4	80	4	20	9.16	1.34043e+07	1.17312e+07	1.13318e+07	1.51107e+07	3.38797e+07	4.24468e+07	2.39098e+07	1.90566e+07	2.15209e+07	2.33856e+07	2.91791e+07	3.31863e+07	1.9459e+07	2.288e+07	1.39624e+07	2.69751e+07	5.41589e+07	3.65121e+07	1.95345e+07
Q61749	Eif2b4	Translation initiation factor eIF-2B subunit delta OS=Mus musculus OX=10090 GN=Eif2b4 PE=1 SV=2	17	8	56	8	57.6	9.25	1.00945e+07	6.77114e+06	4.32909e+06	6.71632e+06	2.93904e+06	1.21588e+07	9.38172e+06	4.82093e+06	1.09853e+07	1.23466e+07	7.85969e+06	1.01288e+07	7.99162e+06	1.32661e+07	9.4539e+06	7.9966e+06	1.1008e+07	8.07153e+06	5.27265e+06
A0A140T8P5	Igkv8-24	Immunoglobulin kappa chain variable 8-24 (Fragment) OS=Mus musculus OX=10090 GN=Igkv8-24 PE=4 SV=2	25	3	125	3	13.3	5.94	1.09872e+07	2.01832e+07	1.20716e+07	1.54801e+07	2.78117e+07	4.70561e+07	3.49489e+07	3.71846e+07	3.01656e+07	2.05329e+07	2.16809e+07	3.81443e+07	1.85178e+07	2.31113e+07	1.51525e+07	3.68382e+07	4.87714e+07	4.21609e+07	2.97918e+07
P62075	Timm13	Mitochondrial import inner membrane translocase subunit Tim13 OS=Mus musculus OX=10090 GN=Timm13 PE=1 SV=1	45	4	23	4	10.5	8.18							652465		4.21018e+06	6.77074e+06		2.86528e+06				4.67678e+06	1.62213e+06
Q62448	Eif4g2	Eukaryotic translation initiation factor 4 gamma 2 OS=Mus musculus OX=10090 GN=Eif4g2 PE=1 SV=2	14	12	49	12	102	7.14			1.64969e+06		487471	4.67154e+06	596049	757287	9.63246e+06	3.27729e+06	623247	4.55975e+06	1.18102e+06	5.64541e+06	799906	5.37402e+06	3.33058e+06	1.8453e+06	945467
P62307	Snrpf	Small nuclear ribonucleoprotein F OS=Mus musculus OX=10090 GN=Snrpf PE=1 SV=1	56	6	43	6	9.7	4.67	7.49213e+06	1.1067e+07	9.52076e+06	8.87836e+06	1.77451e+07	3.20124e+07	2.33535e+07	1.32771e+07	3.03929e+07	3.19554e+07	2.27423e+07	2.46634e+07	1.75945e+07	2.88482e+07	1.50663e+07	2.65196e+07	4.8522e+07	2.6611e+07	8.94255e+06	Acetyl [N-Term]
Q6NZB0	Dnajc8	DnaJ homolog subfamily C member 8 OS=Mus musculus OX=10090 GN=Dnajc8 PE=1 SV=2	34	9	117	9	29.8	9.06	3.35207e+06	1.11093e+07	8.47797e+06	2.09224e+06	7.83682e+06	1.64523e+07	9.74828e+06	2.44674e+06	3.98033e+07	2.69134e+07	5.8043e+06	2.20334e+07	5.61888e+06	2.0482e+07	1.90526e+06	1.82106e+07	1.49977e+07	7.00228e+06	1.80185e+06
A0A0R4J1L2	Eef1d	Elongation factor 1-delta OS=Mus musculus OX=10090 GN=Eef1d PE=1 SV=1	43	9	47	1	28.7	4.97						1.58008e+06			2.16772e+06	1.93793e+06		2.05558e+06
P51410	Rpl9	60S ribosomal protein L9 OS=Mus musculus OX=10090 GN=Rpl9 PE=1 SV=2	32	5	30	5	21.9	9.95	1.04215e+07	1.95328e+07	1.68012e+07	2.53196e+07	4.32602e+07	1.16513e+08	6.81145e+07	4.16221e+07	5.7281e+07	6.41374e+07	8.51303e+07	1.27807e+08	3.92311e+07	6.27593e+07	1.99195e+07	7.0246e+07	1.06177e+08	6.76327e+07	4.20866e+07
P22315	Fech	Ferrochelatase, mitochondrial OS=Mus musculus OX=10090 GN=Fech PE=1 SV=2	24	9	27	9	47.1	8.91		3.93848e+06	4808432	1.37416e+06	1.43783e+06	6.95063e+06	6.1479e+06	3.15539e+06	1.35641e+07	4.89052e+06	2.64778e+06	1.05064e+07	1.95203e+06	8.5293e+06	2.27946e+06	8.01316e+06	8.00334e+06	1.84067e+06	1.09972e+06
Q61081	Cdc37	Hsp90 co-chaperone Cdc37 OS=Mus musculus OX=10090 GN=Cdc37 PE=1 SV=1	19	7	41	7	44.6	5.34	195542	314200	319002	409937	503774	632373	232357	291528	532488	930331	1.46323e+06	516610	571149	603129	340796	666182	725569	366519	485759
P43275	H1-1	Histone H1.1 OS=Mus musculus OX=10090 GN=H1-1 PE=1 SV=2	27	5	36	3	21.8	10.93	1.61839e+07	1.14168e+07	17117548	2.53014e+07	1.33388e+07	808582	7.50378e+06	8.59314e+06	6.40155e+06	9.92314e+06	7.02903e+06	7.61512e+06	7.72049e+06	1.06939e+07	1.16332e+06	1.50249e+06	1.77777e+06	1.47241e+06	4.28263e+06	Acetyl [N-Term]
Q8BQ46	Taf15	TAF15 RNA polymerase II, TATA box binding protein (TBP)-associated factor OS=Mus musculus OX=10090 GN=Taf15 PE=1 SV=1	13	6	48	4	58.6	8.4	6.36509e+06	1.08516e+07	5.78769e+06	8.06008e+06	6.57344e+06	1.1687e+07	1.44933e+07	1.55102e+07	1.45247e+07	8.70752e+06	9.29039e+06	1.64185e+07	1.34732e+07	6.38676e+06	1.03223e+07	1.35707e+07	1.25217e+07	1.50377e+07	1.22856e+07
Q9JIW9	Ralb	Ras-related protein Ral-B OS=Mus musculus OX=10090 GN=Ralb PE=1 SV=1	29	6	105	4	23.3	6.62	766603	2.61975e+06	3.04899e+06	847818	1.3838e+06	5.33043e+06	5.81289e+06	2.15542e+06	1.13345e+07	7.22194e+06	1.13757e+06	6.09788e+06	5.89547e+06	1.21234e+07	5.30322e+06	6.23337e+06	6.38006e+06	1.67199e+06	2.15662e+06
Q921M3	Sf3b3	Splicing factor 3B subunit 3 OS=Mus musculus OX=10090 GN=Sf3b3 PE=1 SV=1	12	12	18	12	135.5	5.26	906300	1.514e+06	2.09969e+06	3.28497e+06	1.7761e+06	2.69527e+06	465769	4.66803e+06	5.05621e+06	3.34428e+06	2.42192e+06	2.37883e+06		1.733e+06	1.01609e+06	3.89574e+06	6.60321e+06	4.26145e+06	4.20381e+06
P42125	Eci1	Enoyl-CoA delta isomerase 1, mitochondrial OS=Mus musculus OX=10090 GN=Eci1 PE=1 SV=2	23	6	9	6	32.2	8.98	1.18246e+06				1.0093e+06	499185	574205	606103					444994				601047
Q9QZ06	Tollip	Toll-interacting protein OS=Mus musculus OX=10090 GN=Tollip PE=1 SV=1	26	5	14	5	30.3	5.17						5.05255e+06	7.22536e+06	7.46394e+06	7.37937e+06	1.71193e+06	7.41102e+06	6.78695e+06	4.26697e+06	5.79508e+06	2.70461e+06		1.21914e+06	650362
A2AGL5	Aven	Cell death regulator Aven OS=Mus musculus OX=10090 GN=Aven PE=1 SV=1	21	4	40	4	24.1	4.59	1.1253e+07	1.0474e+07	1.06746e+07	1.39949e+07	1.07586e+07	1.14672e+07	1.11901e+07	8.04844e+06	1.17652e+07	1.10605e+07	9.29996e+06	1.0428e+07	8.6538e+06	1.45143e+07	1.09776e+07	1.14504e+07	1.51451e+07	8.80102e+06	8.85211e+06
Q91XV3	Basp1	Brain acid soluble protein 1 OS=Mus musculus OX=10090 GN=Basp1 PE=1 SV=3	22	3	29	3	22.1	4.51	156546	171574	139370	175599	515489	189998	230816	177042	756614			260312	222846	587289	187771	1.16812e+06	879700	748563	693782
A0A0B4J1I5	Igkv4-70	Immunoglobulin kappa chain variable 4-70 (Fragment) OS=Mus musculus OX=10090 GN=Igkv4-70 PE=4 SV=1	57	4	14	3	12.6	8.47	1.53645e+06	1.3415e+06	1.32645e+06	2.18341e+06		5.83091e+06	4.91326e+06	2.59623e+06	999428	1.14838e+06	5.63442e+06	2.46092e+06	6.54128e+06	2.77118e+06	6.3793e+06	3.1045e+06	1.44578e+06	2.415e+06	2.56001e+06
Q6P8I4	Pcnp	PEST proteolytic signal-containing nuclear protein OS=Mus musculus OX=10090 GN=Pcnp PE=1 SV=1	25	4	50	4	19	7.49	3.04896e+06	2.78383e+06	3.11451e+06	2.70338e+06	3.99077e+06	4.21869e+06	5.60208e+06	7.52913e+06	3.06224e+06	2.92551e+06	2.95396e+06	2.81106e+06	3.16728e+06	3.88606e+06	3.45462e+06	3.56949e+06	6.19627e+06	5.53317e+06	2.95521e+06
Q9JLV6	Pnkp	Bifunctional polynucleotide phosphatase/kinase OS=Mus musculus OX=10090 GN=Pnkp PE=1 SV=2	15	7	12	7	57.2	7.9									753584			648634				790933
P05367	Saa2	Serum amyloid A-2 protein OS=Mus musculus OX=10090 GN=Saa2 PE=1 SV=1	39	5	156	4	13.6	6.93	2.52946e+07	2.58928e+07	3.1558e+07	1.83515e+07	1.83258e+07	1.57699e+07	1.09137e+07	1.18653e+07	2.15829e+07	3.51692e+06	1.46344e+07	2.0933e+07	4.36076e+06	1.42424e+07	4.36499e+06	1.1032e+07	1.35455e+07	1.10631e+07	9.64595e+06
Q78PG9	Ccdc25	Coiled-coil domain-containing protein 25 OS=Mus musculus OX=10090 GN=Ccdc25 PE=1 SV=1	31	6	34	6	24.5	6.95	1.41093e+06	2.87461e+06	1.04602e+06	3.90689e+06	6.05392e+06	1.58545e+07	5.87064e+06	7.36321e+06	8.03954e+06	3.0601e+06	3.15567e+07	1.33102e+07	1.17315e+07	1.42508e+07	2.00658e+06	1.43706e+07	7.81766e+06	8.10099e+06	9.88298e+06
Q9ESU6	Brd4	Bromodomain-containing protein 4 OS=Mus musculus OX=10090 GN=Brd4 PE=1 SV=2	6	8	41	8	155.8	9.19	3.71571e+06	3.36307e+06	4.25041e+06	2.8782e+06	4.21933e+06	2.94307e+06	1.59709e+06	3.54679e+06	1.35462e+07	9.35442e+06	2.00457e+06	2.57016e+06	1.22624e+06	3.36217e+06	989570	1.738e+06	3.07414e+06	232760	2.22723e+06
Q9CWZ3	Rbm8a	RNA-binding protein 8A OS=Mus musculus OX=10090 GN=Rbm8a PE=1 SV=4	31	3	15	3	19.9	5.72	498497				542458	2.34633e+06	1.2076e+06		2.28636e+06	1.08193e+06	3.27712e+06	1.44238e+06		1.80594e+06	337248	1.22403e+06	1.90306e+06	613098		Acetyl [N-Term]
P48678	Lmna	Prelamin-A/C OS=Mus musculus OX=10090 GN=Lmna PE=1 SV=2	18	12	33	11	74.2	6.98	2.6251e+07	2.25684e+07	1.58909e+07	1.71526e+07	1.68901e+07	4.73715e+06	8.71266e+06	9.43949e+06	2.61556e+06	7.18405e+06	3.41695e+06	4.35516e+06	1.53974e+06	3.99393e+06	1.03256e+06	1.10034e+07	9.18767e+06	1.29736e+07	1.77745e+07
Q8R361	Rab11fip5	Rab11 family-interacting protein 5 OS=Mus musculus OX=10090 GN=Rab11fip5 PE=1 SV=2	8	5	52	5	69.5	9.07	1.97372e+07	1.58611e+07	1.44591e+07	2.3532e+07	1.31127e+07	9.80635e+06	1.32754e+07	1.28104e+07	1.22304e+07	1.34348e+07	1.64804e+07	1.24279e+07	1.35674e+07	1.51201e+07	2.60986e+07	1.34092e+07	1.14213e+07	1.35232e+07	1.39008e+07
Q3TJZ6	Fam98a	Protein FAM98A OS=Mus musculus OX=10090 GN=Fam98a PE=1 SV=1	8	3	8	3	55	8.95	1.35038e+06	724255	262849	1.98458e+06	3.29657e+06		1.71517e+06	2.06512e+06	3.90245e+06		1.41561e+06	1.00284e+06	580238	434837		744521		1.87208e+06	2.5204e+06
Q6DFW4	Nop58	Nucleolar protein 58 OS=Mus musculus OX=10090 GN=Nop58 PE=1 SV=1	12	5	30	5	60.3	8.34						1.57083e+06	1.22941e+06		7.69892e+06	2.80634e+06	1.86167e+06	2.63211e+06		3.45015e+06		1.76591e+06	2.15969e+06	212765
P01592	Jchain	Immunoglobulin J chain OS=Mus musculus OX=10090 GN=Jchain PE=1 SV=4	31	4	44	4	18	4.89	4.32527e+06	1.64296e+06	1.1093e+06	5.25084e+06	654618	2.08201e+06	2.06441e+06	772149	971375	343234	5.92809e+06	5.88794e+06	3.10148e+06	5.81902e+06	1.04309e+07		485695	5.43093e+06	2.22061e+07
A0A075B5N3	Igkv8-28	Immunoglobulin kappa variable 8-28 OS=Mus musculus OX=10090 GN=Igkv8-28 PE=1 SV=7	53	4	49	3	10.9	5.94		705658				3.35269e+06	8.26559e+06	9.2949e+06	4.97625e+06	1.25916e+07			944471	2.12775e+06	2.04869e+06		9.05996e+06	8.01604e+06
Q9CS42	Prps2	Ribose-phosphate pyrophosphokinase 2 OS=Mus musculus OX=10090 GN=Prps2 PE=1 SV=4	50	13	141	5	34.8	6.61	366329				506958	3.29404e+06	588019	970898		1.7308e+06	3.16707e+06	744507	1.58579e+06	3.62714e+06	1.51338e+06	580559	2.78789e+06
E9QP56	Apoc3	Apolipoprotein C-III OS=Mus musculus OX=10090 GN=Apoc3 PE=1 SV=1	20	2	98	2	15.2	5.57	4.78354e+06	3.81198e+06	7.13881e+06	4.84198e+06	5.31531e+06	6.07247e+06	8.45623e+06	1.27701e+07	6.53135e+06	3.73474e+06	5.96253e+06	6.45637e+06	6.03939e+06	7.52997e+06	7.54464e+06	4.38655e+06	1.32548e+07	9.16512e+06	6.85831e+06
Q61414	Krt15	Keratin, type I cytoskeletal 15 OS=Mus musculus OX=10090 GN=Krt15 PE=1 SV=2	16	10	119	4	49.1	4.86				558631		589073				2.05733e+06	1.82442e+06		1.52401e+06		4.18778e+06	551672	758963
Q8BX70	Vps13c	Vacuolar protein sorting-associated protein 13C OS=Mus musculus OX=10090 GN=Vps13c PE=1 SV=2	5	13	20	13	419.8	6.81	2.8218e+06	4.16617e+06	2.99377e+06	3.95419e+06	5.57927e+06	1.37264e+07	6.46128e+06	5.15456e+06	1.17588e+07	1.22341e+07	1.13617e+07	8.28435e+06	5.69075e+06	7.38658e+06	4.14536e+06	6.29626e+06	1.1993e+07	4.75448e+06	4.41037e+06
P70168	Kpnb1	Importin subunit beta-1 OS=Mus musculus OX=10090 GN=Kpnb1 PE=1 SV=2	9	8	80	8	97.1	4.78	8.24512e+06	6.0687e+06	6.28157e+06	4.58172e+06	5.23276e+06	7.74334e+06	5.04829e+06	5.24764e+06	8.03623e+06	3.58261e+06	8.4725e+06	6.54848e+06	6.75564e+06	5.53992e+06	5.60515e+06	2.98731e+06	7.65546e+06	4.52597e+06	4.4918e+06	Acetyl [N-Term]
P01898	H2-Q10	H-2 class I histocompatibility antigen, Q10 alpha chain OS=Mus musculus OX=10090 GN=H2-Q10 PE=1 SV=3	26	7	105	4	37.2	5.25	613387	359884	339953	478253	329491	645766	1.10761e+06	613373	511035		483882	638407	562197	569457	517479	1.23721e+06	730158	642126	882692
Q5SX40	Myh1	Myosin-1 OS=Mus musculus OX=10090 GN=Myh1 PE=1 SV=1	30	55	130	4	223.2	5.76	930564	2.81908e+07	6.339e+06	3.3783e+06	909240	1.76266e+06	1.67e+07	6.04994e+06	4.88877e+06	1.24783e+07	1.77049e+06	367881	4.85965e+06	2.6937e+06	2.74155e+06	1.24415e+06	1.81106e+07	2.5461e+06	1.06316e+07
Q91X58	Zfand2b	AN1-type zinc finger protein 2B OS=Mus musculus OX=10090 GN=Zfand2b PE=1 SV=1	23	5	57	5	27.9	6.93		822200	47903.3		188271	3.82977e+06	1.44805e+06	891890	2.50608e+06	5.06994e+08	3.8801e+06	3.45699e+06	696981	2.69704e+06	819022	1.71743e+06	3.05267e+06	1.5833e+06	603644
Q6P253	Dmkn	Dermokine OS=Mus musculus OX=10090 GN=Dmkn PE=2 SV=2	13	5	39	5	51.6	7.59	431354	212080	952821	525651	511980	731601	781489	408525	760696	826639	395712	1.50425e+06	1.48469e+06	2.13799e+06	1.64549e+06	1.22345e+06	900131	584701	472175
P40224	Cxcl12	Stromal cell-derived factor 1 OS=Mus musculus OX=10090 GN=Cxcl12 PE=2 SV=2	40	4	106	4	10.6	9.74	8.4485e+07	1.20858e+08	115048961	8.89863e+07	8.48281e+07	3.11872e+07	4.72564e+07	4.12042e+07	1.5736e+07	4.84417e+07	3.94756e+07	3.26488e+07	6.0474e+07	6.62677e+07	6.17673e+07	7.37483e+07	3.43636e+07	7.84717e+07	6.31481e+07
Q3SXB8	Colec11	Collectin-11 OS=Mus musculus OX=10090 GN=Colec11 PE=2 SV=2	24	7	29	7	29	5.12	884702	2.21573e+06	1.12771e+07	4.04298e+06	3.1132e+06	1.89636e+07	6.99699e+06	3.61243e+06	4.8941e+07	1.26894e+07	1.90153e+07	3.74085e+07	4.6818e+06	1.39108e+07	4.8698e+06	6.88569e+06	1.30379e+07	3.5963e+06	1.95052e+06
Q9D1A2	Cndp2	Cytosolic non-specific dipeptidase OS=Mus musculus OX=10090 GN=Cndp2 PE=1 SV=1	14	6	13	6	52.7	5.66	775336	1.38324e+06	997552	880544	694580	383528	1.03526e+06	1.16134e+06	402618		2.28221e+06	446814	948178	796149	1.93539e+06	770826	1.41851e+06	534425	718748
F6Y616	Paip1	Polyadenylate-binding protein-interacting protein 1 OS=Mus musculus OX=10090 GN=Paip1 PE=1 SV=2	10	4	13	4	53.9	4.78	841035	702911	1.29811e+06	978704	687159	2.10258e+06	962108	1.05307e+06	1.40135e+06	3.55436e+06	760570	1.40474e+06	1.23333e+06	1.70878e+06		1.3994e+06	1.94435e+06	814614	217880
Q8CE04	Cast	Calpain inhibitor OS=Mus musculus OX=10090 GN=Cast PE=1 SV=1	38	20	377	1	76.4	5.2		2.56188e+06	1241525	2.01407e+06	4.77324e+06	8.1331e+06	2.60717e+06	2.43744e+06	4.90321e+06	4.57774e+06	9.11134e+06	8.86413e+06	3.41754e+06	8.4527e+06	2.0624e+06	4.17236e+06	8.22805e+06	5.28808e+06	2.51857e+06
A0A075B5M3	Igkv4-58	Immunoglobulin kappa variable 4-58 OS=Mus musculus OX=10090 GN=Igkv4-58 PE=1 SV=1	53	3	39	2	10.3	7.28
P04247	Mb	Myoglobin OS=Mus musculus OX=10090 GN=Mb PE=1 SV=3	21	2	12	2	17.1	7.62	55688.5	77000.5	107518	116237	49073.4	34689.4	137306	83364.9	94498.8		66931	54006.8	30766.5	104704		73656.8	144927		61478.2
Q78JW9	Ubfd1	Ubiquitin domain-containing protein UBFD1 OS=Mus musculus OX=10090 GN=Ubfd1 PE=1 SV=2	23	7	86	7	40.1	8.85	2.20769e+07	2.2915e+07	7736659	9.69956e+06	2.75866e+07	1.77698e+07	1.33139e+07	7.31764e+06	1.64364e+07	2.14681e+07	1.58172e+07	7.91704e+06	1.31559e+07	1.87342e+07	1.4945e+07	1.51399e+07	1.88961e+07	8.51147e+06	1.05053e+07
A0A1L1SRG5	Cryab	Alpha-crystallin B chain (Fragment) OS=Mus musculus OX=10090 GN=Cryab PE=1 SV=1	37	4	22	4	15.4	6.61	114516				58662.8	424880			3.3878e+06	721413		1.12037e+06		494375		349264	621945	92162.3		Acetyl [N-Term]
A2AFQ2	Hsd17b10	3-hydroxyacyl-CoA dehydrogenase type-2 OS=Mus musculus OX=10090 GN=Hsd17b10 PE=1 SV=1	16	3	11	3	28.4	8.76							908639	493139	1.00568e+06	609662		778495		543741		1.33423e+06	705221
Q921X9	Pdia5	Protein disulfide-isomerase A5 OS=Mus musculus OX=10090 GN=Pdia5 PE=1 SV=1	26	10	18	10	59.2	7.5									495736	2.78219e+06	2.08575e+06	2.86705e+06	1.04219e+06	1.02547e+06	1.4984e+06	1.0851e+06
Q62261	Sptbn1	Spectrin beta chain, non-erythrocytic 1 OS=Mus musculus OX=10090 GN=Sptbn1 PE=1 SV=2	7	14	91	11	274.1	5.58	2.5744e+07	3.13923e+07	2.67936e+07	2.62602e+07	1.41798e+07	1.92287e+07	1.41273e+07	1.23776e+07	1.49498e+07	9.33185e+06	1.97738e+07	1.82425e+07	2.22597e+07	1.98201e+07	1.12675e+07	6.55564e+06	1.59957e+07	2.03281e+07	2.54959e+07
Q9R078	Prkab1	5'-AMP-activated protein kinase subunit beta-1 OS=Mus musculus OX=10090 GN=Prkab1 PE=1 SV=2	30	6	34	5	30.3	6.23	2.42602e+06	3.16166e+06	8.03617e+06	1.75463e+06	3.4041e+06	5.22484e+06	7.65931e+06	2.74419e+06	7.53563e+06	8.1437e+06	670256	4.29997e+06		3.70563e+06	504721	3.63406e+06	6.95072e+06	4.77581e+06	2.89394e+06
Q99L56	Pdgfa	Platelet derived growth factor, alpha OS=Mus musculus OX=10090 GN=Pdgfa PE=1 SV=1	29	4	32	4	22.3	8.21		4.71229e+06	3.16218e+06		856381	2.16739e+07	3.36005e+07	3.33436e+07	2.9201e+07	1.98276e+06		2.02855e+06	4.62462e+06	5.54497e+06	990365	1.08772e+06	1.57219e+06
P14115	Rpl27a	60S ribosomal protein L27a OS=Mus musculus OX=10090 GN=Rpl27a PE=1 SV=5	22	3	44	3	16.6	11.12			607179		1.70545e+06	6.96356e+06	1.46657e+06		1.2381e+07	4.92555e+06	500122	1.64184e+07		8.68589e+06		8.11146e+06	2.4978e+06
Q99L47	St13	Hsc70-interacting protein OS=Mus musculus OX=10090 GN=St13 PE=1 SV=1	18	6	33	6	41.6	5.26	1.0169e+07	8.25827e+06	7.65405e+06	512984	3.42261e+06	3.57198e+07	3.84509e+07	4.6244e+07	1.40758e+07	1.81244e+07	2.39223e+07	6.97105e+06	3.68473e+07	2.39988e+07	2.46737e+07	1.16343e+07	2.55805e+07	1.64906e+07	1.17984e+07
A0A075B5N9	Igkv3-7	Immunoglobulin kappa variable 3-7 OS=Mus musculus OX=10090 GN=Igkv3-7 PE=4 SV=7	49	3	69	2	10.8	6.25	1.15308e+06	835244	598216	1.60544e+06	1.53709e+06	9.10975e+06	6.8312e+06	5.19107e+06	4.33444e+06	1.11083e+06		1.08629e+06	1.57244e+06	1.04203e+06	2.10694e+06	1.59983e+06		1.37786e+06	2.25496e+06
Q99LM2	Cdk5rap3	CDK5 regulatory subunit-associated protein 3 OS=Mus musculus OX=10090 GN=Cdk5rap3 PE=1 SV=1	18	9	26	9	57	4.83	952721	3.90936e+06	4.23573e+06	2.83212e+06	8.39504e+06	2.63727e+07	1.23408e+07	6.39037e+06	7.28698e+07	1.59217e+07	1.08338e+07	3.26086e+07	9.32926e+06	2.42265e+07	6.756e+06	2.12698e+07	2.37338e+07	8.25312e+06	3.30037e+06	Acetyl [N-Term]
Q922Q1	Mtarc2	Mitochondrial amidoxime reducing component 2 OS=Mus musculus OX=10090 GN=Mtarc2 PE=1 SV=1	21	8	57	8	38.2	8.68	1.21323e+08	1.16084e+08	99620518	1.01214e+08	8.64626e+07	5.52406e+07	9.76191e+07	1.04976e+08	5.19826e+07	1.80727e+08	8.57342e+07	7.33556e+07	1.10916e+08	1.02756e+08	1.21761e+08	9.78453e+07	5.93094e+07	8.4017e+07	9.73834e+07
Q8QZZ7	Tprkb	EKC/KEOPS complex subunit Tprkb OS=Mus musculus OX=10090 GN=Tprkb PE=1 SV=1	19	2	4	2	19.5	7.39									861266	1.03335e+06		825298		518211		1.62959e+06
Q91WN1	Dnajc9	DnaJ homolog subfamily C member 9 OS=Mus musculus OX=10090 GN=Dnajc9 PE=1 SV=2	25	6	25	6	30	5.94	1.879e+06	1.03104e+06	785620	1.52125e+06	520919	2.8829e+06	3.1288e+06		4.13917e+06	851225	934364	2.68898e+06	1.6153e+06	1.09526e+06	1.32129e+06	2.69927e+06	3.66624e+06	1.86768e+06
Q62432	Smad2	Mothers against decapentaplegic homolog 2 OS=Mus musculus OX=10090 GN=Smad2 PE=1 SV=2	17	8	45	6	52.2	6.58	2.61034e+06	3.56977e+06	607288	3.48747e+06	8.09214e+06	2.74911e+07	1.06809e+07	8.505e+06	1.61225e+07	1.11962e+07	1.25673e+07	1.35477e+07	3.56612e+06	8.92502e+06	2.30999e+07	1.04791e+07	2.75589e+07	2.02118e+07	8.57861e+06
P59326	Ythdf1	YTH domain-containing family protein 1 OS=Mus musculus OX=10090 GN=Ythdf1 PE=1 SV=1	12	6	18	3	60.8	8.95	211944	263587	563413	319728	591526	1.21127e+06	1.57347e+06	1.60093e+06	3.5751e+06	582111	386527	1.98526e+06	36578.9	1.66885e+06		4.11844e+06	2.12086e+06	2.24133e+06	1.26584e+06
Q9EQ06	Hsd17b11	Estradiol 17-beta-dehydrogenase 11 OS=Mus musculus OX=10090 GN=Hsd17b11 PE=1 SV=1	23	6	14	5	32.9	8.66	1.48656e+06	3.61702e+06	2.19229e+06	4.10049e+06	4.03512e+06	3.99892e+06	5.73786e+06	3.94098e+06	4.20399e+06	3.09364e+06	2.09871e+06	3.44894e+06	3.05175e+06	3.78472e+06	2.61332e+06	6.75098e+06	5.51232e+06	6.67481e+06	5.97446e+06
P27048	Snrpb	Small nuclear ribonucleoprotein-associated protein B OS=Mus musculus OX=10090 GN=Snrpb PE=1 SV=1	26	6	37	6	23.6	10.9	887803	706281	1.17384e+06		441732	1.05216e+06	1.50737e+06	577113	7.13024e+06	1.97172e+06		2.11598e+06	480259	3.85812e+06		3.99685e+06	3.61223e+06	1.13998e+06
P54729	Nub1	NEDD8 ultimate buster 1 OS=Mus musculus OX=10090 GN=Nub1 PE=1 SV=2	13	9	41	9	70.3	5.88	7.74933e+06	5.01001e+06	6711801	3.3084e+06	2.67376e+06	6.88584e+06	4.46725e+06	2.80273e+06	7.88329e+06	4.89205e+06	3.31975e+06	4.30677e+06	8.80328e+06	8.35802e+06	6.76681e+06	9.69783e+06	5.0429e+06	4.82222e+06	9.35562e+06
Q9CQE8	RTRAF	RNA transcription, translation and transport factor protein OS=Mus musculus OX=10090 GN=RTRAF PE=1 SV=1	30	7	41	7	28.1	6.89					813047	2.31008e+06	407256		1.22278e+07	3.56308e+06	703439	6.85135e+06	422811	4.2353e+06	590266	4.95877e+06	1.9352e+06	1.00789e+06	1.28805e+06
Q08857	Cd36	Platelet glycoprotein 4 OS=Mus musculus OX=10090 GN=Cd36 PE=1 SV=2	21	7	28	7	52.7	8.35	733429	1.06568e+06	2.56304e+06	1.10865e+06	2.02938e+06	3.69289e+06	1.53353e+06	1.88488e+06	6.45179e+06	4.97587e+06	1.50753e+06	5.59622e+06	356821	4.15843e+06	1.59117e+06	8.99825e+06	2.60633e+06	1.16405e+06	1.84108e+06
Q8K2Z4	Ncapd2	Condensin complex subunit 1 OS=Mus musculus OX=10090 GN=Ncapd2 PE=1 SV=2	7	8	70	8	155.6	6.38	2.80195e+07	2.41353e+07	2.1765e+07	3.26104e+07	2.5498e+07	2.023e+07	2.09977e+07	2.32143e+07	1.5365e+07	2.66873e+07	3.46667e+07	2.3294e+07	3.15301e+07	3.21991e+07	3.50458e+07	4.20294e+07	2.97723e+07	2.15199e+07	2.30152e+07
A0A075B5K2	Igkv9-124	Immunoglobulin kappa chain variable 9-124 OS=Mus musculus OX=10090 GN=Igkv9-124 PE=1 SV=7	35	2	21	2	10.4	5.01	353044	886039		558758	1.73412e+06		650161	2.5502e+06	3.95982e+06	1.69678e+06	4.54653e+06	666229	2.59255e+06	4.61591e+06	3.97959e+06		534351		1.02545e+06
Q9CR29	Ccdc43	Coiled-coil domain-containing protein 43 OS=Mus musculus OX=10090 GN=Ccdc43 PE=1 SV=1	32	6	58	6	25	4.97	520063	1.23594e+07	2.43061e+07	1.22042e+07	1.6174e+07	4.12165e+07	2.13475e+07	1.15837e+07	3.89965e+07	4.24504e+07	1.44429e+07	4.18446e+07	1.72878e+07	4.67044e+07	1.63788e+07	2.82727e+07	4.25745e+07	1.6958e+07	1.04529e+07
Q99K28	Arfgap2	ADP-ribosylation factor GTPase-activating protein 2 OS=Mus musculus OX=10090 GN=Arfgap2 PE=1 SV=1	15	7	35	6	56.6	8.18		1.08691e+06	438191	1.02987e+06	1.128e+06	3.45631e+07	3.53041e+07	3.54675e+07	3.21706e+07	3.02234e+07	1.26001e+07	6.19698e+06	749694	3.45928e+06	1.75344e+06	4.99268e+07	3.62945e+07	3.25469e+07	3.53813e+07
P61028	Rab8b	Ras-related protein Rab-8B OS=Mus musculus OX=10090 GN=Rab8b PE=1 SV=1	34	8	110	2	23.6	9.07		3.37796e+06	5.42075e+06	3.73782e+06	2.0598e+06	1.29785e+07	1.00377e+07	5.67266e+06	1.11528e+07	1.19733e+07	2.36791e+07	1.01637e+07	8.12913e+06	2.38122e+07	8.10408e+06	4.18761e+06	1.08325e+07	4.8894e+06	1.1851e+06
O54908	Dkk1	Dickkopf-related protein 1 OS=Mus musculus OX=10090 GN=Dkk1 PE=1 SV=2	25	6	21	6	29.3	8.34	8.46999e+06	1.35881e+07	1.4805e+07	1.0522e+07	1.19676e+07	1.86271e+07	1.48665e+07	9.28066e+06	2.75717e+07	2.24029e+07	1.26061e+07	1.80177e+07	1.20485e+07	2.32148e+07	1.21591e+07	2.06442e+07	2.367e+07	1.07569e+07	1.01559e+07
A2AQ07	Tubb1	Tubulin beta-1 chain OS=Mus musculus OX=10090 GN=Tubb1 PE=1 SV=1	18	7	64	4	50.4	5.07	2.35266e+06	2.9242e+06	2.22652e+06	4.26729e+06	3.21273e+06	3.56348e+06	5.41955e+06	5.80467e+06	6.4735e+06	1.49867e+06	4.21296e+06	1.76485e+06	3.50532e+06	3.00344e+06	4.35452e+06	2.31244e+06	1.93364e+06	2.23472e+06	2.33035e+06
P20852	Cyp2a5	Cytochrome P450 2A5 OS=Mus musculus OX=10090 GN=Cyp2a5 PE=2 SV=1	21	10	38	9	56.7	9.2	1.89825e+06	7.64183e+06	9748212	6.87434e+06	1.48222e+07	5.0842e+07	528276		1.26599e+08	6.46804e+07	1.78874e+07	6.21861e+07	9.20317e+06	4.11155e+07	1.46893e+07	3.93889e+07	3.57659e+07	8.67136e+06	4.61242e+06
P62754	Rps6	40S ribosomal protein S6 OS=Mus musculus OX=10090 GN=Rps6 PE=1 SV=1	19	4	28	4	28.7	10.84						2.23532e+06			3.54485e+06	2.96043e+06		5.60094e+06		2.55653e+06		2.38968e+06
A0A2I3BR29	Fam107b	Protein FAM107B OS=Mus musculus OX=10090 GN=Fam107b PE=1 SV=1	14	6	61	6	35.2	6.47	8.42076e+08	7.87338e+08	6.83686e+08	6.52164e+08	6.83322e+08	4.8948e+06	2.20478e+06	855438	3.91816e+06	4.36291e+06	4.54979e+08	1.82907e+08	3.63264e+08	3.55085e+08	3.48052e+08	5.80067e+06	4.08282e+06	5.91974e+06	1.01766e+06
Q920Q6	Msi2	RNA-binding protein Musashi homolog 2 OS=Mus musculus OX=10090 GN=Msi2 PE=1 SV=1	18	5	23	5	36.9	8.47		570593		997700		1.1064e+06	684296		9.75944e+06	3.1775e+06	2.31173e+06	2.47655e+06	401448	2.22411e+06	271203	2.08528e+06	2.33121e+06	508792	914218
Q9CPU0	Glo1	Lactoylglutathione lyase OS=Mus musculus OX=10090 GN=Glo1 PE=1 SV=3	28	5	45	5	20.8	5.47		495116	621055	399214	1.34175e+06	1.9365e+06	2.53655e+06	414150	2.77117e+06	2.05002e+06	4.08859e+06	3.08519e+06	629902	1.75442e+06		5.59561e+06	3.34636e+06	1.67204e+06	539682
A0A1B0GSR9	Ldha	L-lactate dehydrogenase OS=Mus musculus OX=10090 GN=Ldha PE=1 SV=1	15	5	34	5	34.6	8.56	3.289e+07	1.12744e+08	7.80445e+07	1.37955e+08	1.9118e+08	3.13491e+08	2.2789e+08	1.82046e+08	1.99292e+08	1.92313e+08	2.21109e+08	2.99195e+08	1.79357e+08	2.50314e+08	1.14173e+08	2.45322e+08	2.8916e+08	2.74705e+08	1.63892e+08
P62878	Rbx1	E3 ubiquitin-protein ligase RBX1 OS=Mus musculus OX=10090 GN=Rbx1 PE=1 SV=1	33	5	42	5	12.3	6.96			1.10915e+06	606628	3.52429e+06	4.64251e+06	4.03423e+06	630090	5.06599e+06	4.05406e+06	4.69158e+06	5.58668e+06	717433	4.01509e+06	468580	3.43418e+06	6.12912e+06	3.14446e+06	1.09036e+06	Acetyl [N-Term]
Q99JT2	Stk26	Serine/threonine-protein kinase 26 OS=Mus musculus OX=10090 GN=Stk26 PE=1 SV=1	22	9	55	4	46.6	5.24				681511		573371		678859	991203			769763							849319
Q9CYH2	Prxl2a	Peroxiredoxin-like 2A OS=Mus musculus OX=10090 GN=Prxl2a PE=1 SV=2	25	6	36	6	24.4	9.17	1.63891e+07	1.70066e+07	12239819	2.57806e+07	1.58227e+07	1.8966e+07	592458		2.33486e+06	2.29657e+06	777390	1.89906e+07		1.2669e+06	483140	645982	1.07398e+06
P18527	#N/A	Ig heavy chain V region 914 OS=Mus musculus OX=10090 PE=1 SV=1	52	5	40	3	10.7	9.17	3.05712e+06	2.56969e+06	3.51733e+06	6.80364e+06	2.22444e+06	6.12635e+06	8.54212e+06	7.16922e+06	1.72081e+06		1.35842e+06	2.00957e+06	1.46656e+06	3.05356e+06	3.39358e+06	2.19193e+06		2.28305e+06	8.06727e+06
P97377	Cdk2	Cyclin-dependent kinase 2 OS=Mus musculus OX=10090 GN=Cdk2 PE=1 SV=2	26	8	31	8	39	8.54	2.15663e+06	4.25702e+06	3.96971e+06	4.34532e+06	8.30201e+06	1.12799e+07	9.75318e+06	7.9234e+06	1.07957e+07	8.17896e+06	6.96946e+06	6.80303e+06	4.45373e+06	8.1351e+06	4.20062e+06	9.23577e+06	8.614e+06	7.46686e+06	6.85656e+06
A2A545	Cacnb1	Calcium channel voltage-dependent subunit beta 1 OS=Mus musculus OX=10090 GN=Cacnb1 PE=1 SV=1	17	8	22	8	57.8	7.62	1.56133e+06	1.10468e+06		1.15075e+06	880474	6.10443e+06	3.2647e+06	5.90463e+06	2.88783e+06		6.72328e+06	9.95116e+06	1.54993e+06	5.75019e+06	3.56622e+06	3.4718e+06	6.81047e+06	6.00055e+06	3.09535e+06
A0A0M3HEQ0	Txnrd2	Thioredoxin-disulfide reductase OS=Mus musculus OX=10090 GN=Txnrd2 PE=1 SV=1	14	5	10	5	56.8	8.41	535060				512081	293910	424351	287383			1.16583e+06	463765	593850	317348	405724		499327	635930	330654
Q99JX4	Eif3m	Eukaryotic translation initiation factor 3 subunit M OS=Mus musculus OX=10090 GN=Eif3m PE=1 SV=1	13	5	16	5	42.5	5.74			13583.8		618296	3.07094e+06	1.65566e+06	32723.8	2.56917e+06	508687	419126	2.01995e+06		902321	31569.5	1.14753e+06	883374	640424	837698
P62821	Rab1A	Ras-related protein Rab-1A OS=Mus musculus OX=10090 GN=Rab1A PE=1 SV=3	45	9	83	2	22.7	6.21			938364	504660	808214			508538	3.62748e+06		1.20449e+06	1.10836e+06		2.42795e+06	592098		943181	677785
P19788	Mgp	Matrix Gla protein OS=Mus musculus OX=10090 GN=Mgp PE=3 SV=1	30	3	57	3	12.4	9.55	5.85306e+06	4.4187e+06	2.12633e+06	4.1476e+06	4.23894e+06	693208	3.78401e+06	4.40039e+06	1.579e+06	682865		997908	2.48828e+06	1.74354e+06	3.09395e+06	767053	425387	1.93993e+06	2.47266e+06
Q8R016	Blmh	Bleomycin hydrolase OS=Mus musculus OX=10090 GN=Blmh PE=1 SV=1	11	4	50	4	52.5	6.48	5.05634e+06	3.28063e+06	5.36589e+06	4.68901e+06	2.86181e+06	1.56178e+06	440440	881134		206242	1.13881e+06	1.78817e+06	5.68494e+06	4.20679e+06	2.31694e+06	2.17743e+06	2.38783e+06	2.2857e+06	5.10989e+06
Q3THK3	Gtf2f1	General transcription factor IIF subunit 1 OS=Mus musculus OX=10090 GN=Gtf2f1 PE=1 SV=2	15	6	11	6	57.2	7.01
Q91XD6	Vps36	Vacuolar protein-sorting-associated protein 36 OS=Mus musculus OX=10090 GN=Vps36 PE=1 SV=1	22	7	24	7	43.7	7.15	293865	311064	267923	289581	442951	1.24019e+06	937992	136092	374091	468431	1.24255e+06	2.07173e+06	826288	1.24274e+06	870734	1.75348e+06	2.79452e+06	1.72797e+06	224108
Q80XN0	Bdh1	D-beta-hydroxybutyrate dehydrogenase, mitochondrial OS=Mus musculus OX=10090 GN=Bdh1 PE=1 SV=2	15	5	23	5	38.3	9.01			349563			561207	1.38918e+06		4.12831e+06	3.28173e+06	1.0148e+06	1.85357e+06	601190	1.68701e+06	410260	4.52611e+06	1.56318e+06	655743
Q8R3S6	Exoc1	Exocyst complex component 1 OS=Mus musculus OX=10090 GN=Exoc1 PE=1 SV=4	12	10	26	10	101.8	6.52	6.64135e+06	6.41972e+06	10329776	5.9449e+06	2.67485e+06	4.30293e+06	3.49871e+06	2.93459e+06	4.12373e+06	4.17302e+06	1.96673e+06	2.10795e+06	2.99781e+06	2.16443e+06	4.60846e+06	2.98834e+06	4.28981e+06	3.04087e+06	3.9878e+06
Q03265	Atp5f1a	ATP synthase subunit alpha, mitochondrial OS=Mus musculus OX=10090 GN=Atp5f1a PE=1 SV=1	26	13	29	13	59.7	9.19	1.8531e+07	789978	1.33874e+06		1.30882e+06	1.79118e+06	715432	168209	3.29058e+06	4.93544e+06	2.01847e+06	518210	399434	2.1371e+06	732315	4.61673e+06			697726
O09167	Rpl21	60S ribosomal protein L21 OS=Mus musculus OX=10090 GN=Rpl21 PE=1 SV=3	22	4	41	4	18.6	10.49	2.31479e+06	3.05124e+06	1.60451e+06	1.67108e+06	1.03835e+06	6.33826e+06	1.23244e+06		1.4979e+07	3.45418e+06	2.17883e+06	1.12409e+07	474868	5.01391e+06	540798	2.72003e+06	1.62642e+06	1.57033e+06	2.02571e+06
Q6NT99	Dusp23	Dual specificity protein phosphatase 23 OS=Mus musculus OX=10090 GN=Dusp23 PE=1 SV=1	37	6	16	6	16.6	8.21	2.35476e+06	2.17768e+06	2.15455e+06	2.96426e+06	1.21796e+06	1.21264e+06	534464	1.49724e+06	6.62977e+06	2.78172e+06		1.41888e+06	1.74128e+06	2.92635e+06	2.199e+06	2.12251e+06			977935
P21765	Gpx5	Epididymal secretory glutathione peroxidase OS=Mus musculus OX=10090 GN=Gpx5 PE=2 SV=3	27	6	63	5	25.4	8.38	3.69463e+06	6.7066e+06	6.26848e+06	4.21755e+06	3.71534e+06	2.39408e+06	3.46166e+06	2.02712e+06	1.89781e+06	1.91806e+06	3.67294e+06	2.30995e+06	4.96368e+06	7.03317e+06	3.42669e+06	2.71433e+06	3.00136e+06	1.532e+06	1.7788e+06
Q3TIV5	Zc3h15	Zinc finger CCCH domain-containing protein 15 OS=Mus musculus OX=10090 GN=Zc3h15 PE=1 SV=2	22	10	66	10	48.3	5.3	1.49198e+06	3.22801e+06	3.30857e+06	592625	4.13476e+06	9.36923e+06	8.88679e+06	4.63565e+06	1.1093e+07	9.75509e+06	2.04891e+06	6.91923e+06	5.51952e+06	6.77003e+06	4.12779e+06	4.50717e+06	1.19865e+07	4.22883e+06	2.33742e+06
Q8C3J5	Dock2	Dedicator of cytokinesis protein 2 OS=Mus musculus OX=10090 GN=Dock2 PE=1 SV=3	11	18	41	18	211.6	6.99	2.44327e+07	2.31125e+07	41608842	2.3474e+07	2.68939e+07	1.76153e+07	6.16437e+06	9.59155e+06	6.10544e+06	557108	2.2017e+06	2.24045e+07	1.38908e+07	5.1465e+06	4.14986e+07	7.27111e+06	1.76067e+07	2.22272e+07	3.45562e+07
A0A140T8N0	Igkv9-120	Immunoglobulin kappa chain variable 9-120 (Fragment) OS=Mus musculus OX=10090 GN=Igkv9-120 PE=1 SV=2	31	2	15	2	12.8	4.88	635027						590717			1.65533e+06	2.20942e+06		2.64609e+06	1.91675e+06	2.02221e+06
Q8CI33	Cwf19l1	CWF19-like protein 1 OS=Mus musculus OX=10090 GN=Cwf19l1 PE=1 SV=2	7	4	28	4	60.2	7.14	1.9901e+06	1.1917e+06	864120	365950	1.30059e+06	1.31929e+06	1.20453e+06	659430	2.77471e+06	3.39342e+06	1.75177e+06	1.53527e+06	2.37203e+06	2.09422e+06	2.65021e+06	2.73593e+06	3.10255e+06	1.28894e+06	1.61432e+06
Q61268	Apoc4	Apolipoprotein C-IV OS=Mus musculus OX=10090 GN=Apoc4 PE=1 SV=1	22	3	39	3	14.3	9.52	8.9099e+06	5.79553e+06	2.57383e+06	4.23049e+06	1.19482e+06	77519.8	7.30999e+06	3.76944e+06	334096	1.51875e+06	1.0378e+07	4.19693e+06	2.19481e+06	844480	3.68731e+06		2.51732e+06	6.0141e+06	3.19891e+06
O35841	Api5	Apoptosis inhibitor 5 OS=Mus musculus OX=10090 GN=Api5 PE=1 SV=2	19	10	48	10	56.8	5.92	4.78403e+06	3.20688e+06	7.35765e+06	1.33823e+06	1.73849e+06	3.32633e+06	4.03094e+06	2.20965e+06	1.60342e+07	7.11109e+06	1.43435e+06	8.32193e+06	3.51611e+06	4.81314e+06	2.79194e+06	1.43617e+07	2.47022e+06
P62281	Rps11	40S ribosomal protein S11 OS=Mus musculus OX=10090 GN=Rps11 PE=1 SV=3	35	5	27	5	18.4	10.3	4.0041e+06	2.03516e+06	1.88077e+06	2.81763e+06	3.28747e+06	6.71867e+06	2.85661e+06	2.40077e+06	7.0036e+06	5.14948e+06	2.69487e+06	4.81661e+06	1.52238e+06	2.25255e+06	1.38652e+06	4.86939e+06	3.77266e+06	4.02559e+06	2.88972e+06
Q9JMG7	Hdgfl3	Hepatoma-derived growth factor-related protein 3 OS=Mus musculus OX=10090 GN=Hdgfl3 PE=1 SV=2	26	5	38	4	22.4	8.4	296436	623465	372972		924834	7.73718e+06	4.9237e+06	1.98203e+06	1.20016e+07	7.84624e+06	8.74891e+06	1.24318e+07	2.95604e+06	9.27413e+06	1.48012e+06	7.39582e+06	1.11885e+07	2.04012e+06
Q3UH60	Dip2b	Disco-interacting protein 2 homolog B OS=Mus musculus OX=10090 GN=Dip2b PE=1 SV=1	5	7	21	7	171	8.09	9.36692e+07	1.51806e+08	1.41095e+08	4.10645e+08	3.02333e+08	704184	1.57587e+07	2.68739e+07	3.98119e+07	1.81219e+07	3.90821e+08	4.64752e+08	2.66035e+08	3.80386e+08	1.78041e+08	1.04678e+07	1.98845e+07	2.14888e+07	1.40539e+07
Q8BGB5	Limd2	LIM domain-containing protein 2 OS=Mus musculus OX=10090 GN=Limd2 PE=1 SV=1	54	5	78	4	14.2	9.04	1.57639e+06	3.03813e+06	2.50305e+06	1.54301e+06	3.32571e+06	9.05011e+06	3.99044e+06	1.60495e+06	8.77429e+06	4.65936e+06	6.69781e+06	9.98055e+06	1.15988e+06	5.50875e+06	584802	6.40728e+06	4.38109e+06	5.02269e+06	814289	Acetyl [N-Term]
P51881	Slc25a5	ADP/ATP translocase 2 OS=Mus musculus OX=10090 GN=Slc25a5 PE=1 SV=3	27	8	85	4	32.9	9.73	4.07005e+06	2.37058e+06	3.75647e+06	5.17578e+06	1.77398e+06	1.00889e+06	2.42369e+06	2.55474e+06	3.38882e+06	2.4275e+06	1.10926e+06	1.09201e+06	2.21366e+06	4.08701e+06	4.13186e+06	2.39688e+06	1.0229e+06	738237	1.94231e+06
D3YU60	Mgst1	Microsomal glutathione S-transferase 1 OS=Mus musculus OX=10090 GN=Mgst1 PE=1 SV=1	25	2	14	2	11.7	8.48							363862		4.40397e+06	4.23677e+06		4.07604e+06				3.51463e+06
Q9DB16	Cab39l	Calcium-binding protein 39-like OS=Mus musculus OX=10090 GN=Cab39l PE=1 SV=3	29	10	73	5	39.1	8.31	1.31329e+06	769406	2.80999e+06	507972	315437	2.88274e+06	7.58752e+06	3.14338e+06	8.36033e+06	1.2159e+07	3.09371e+06	1.76251e+06	1.37398e+06	5.41319e+06	2.18168e+06	4.99717e+06	5.05077e+06	2.66548e+06	2.08434e+06
Q5SUF2	Luc7l3	Luc7-like protein 3 OS=Mus musculus OX=10090 GN=Luc7l3 PE=1 SV=1	11	4	13	4	51.4	9.77			954447		629854	1.23173e+06	2.01654e+06		2.9546e+06	550889		1.34473e+06	1.00548e+06	2.04922e+06		2.06395e+06	476873
Q6ZWN5	Rps9	40S ribosomal protein S9 OS=Mus musculus OX=10090 GN=Rps9 PE=1 SV=3	43	11	45	11	22.6	10.65		745250	189072		1.23011e+06	5.70079e+06	819719	590912	1.30657e+07	3.84e+06		1.52035e+07	807030	6.26325e+06		7.58394e+06	1.57499e+06	984799	596356
A0A0B4J1J6	Ighv10-1	Immunoglobulin heavy variable 10-1 (Fragment) OS=Mus musculus OX=10090 GN=Ighv10-1 PE=4 SV=1	32	4	71	1	13.5	8.59	6.30299e+06	8.40039e+06	4.15553e+06	6.31064e+06	4.3915e+06	2.46611e+06	7.51151e+06	5.3821e+06	1.16819e+06	2.61276e+06	6.34611e+06	3.46338e+06	8.25015e+06	4.04963e+06	1.05997e+07	5.66267e+06	3.24912e+06	5.18577e+06	5.26103e+06
P0C0A3	Chmp6	Charged multivesicular body protein 6 OS=Mus musculus OX=10090 GN=Chmp6 PE=1 SV=2	24	4	9	4	23.4	5.44						1.37426e+06			1.05171e+06	2.53551e+06	1.10156e+06	1.203e+06	2.71456e+07	949179
Q64GA5	Pla2g4c	Cytosolic phospholipase A2 gamma OS=Mus musculus OX=10090 GN=Pla2g4c PE=1 SV=1	14	8	32	8	67.8	6	1.78666e+06	23395	333443	1.09926e+06	932548	4.23272e+06	2.91936e+06	1.67643e+06	1.40994e+06	2.3348e+06	3.44053e+06	1.85132e+06	889155	1.31974e+06	893135	659451	2.69271e+06	491065	378561
Q810A3	Ttc9c	Tetratricopeptide repeat protein 9C OS=Mus musculus OX=10090 GN=Ttc9c PE=1 SV=1	21	3	18	3	20	9.29					221842		469636		5.59195e+06	2.82242e+06	1.3452e+06	855744		2.42688e+06		2.10976e+06	1.6189e+06
E9QAQ5	Gsk3b	Glycogen synthase kinase-3 beta OS=Mus musculus OX=10090 GN=Gsk3b PE=1 SV=1	20	7	28	4	48	8.78	2.3054e+06	612607	1.44237e+06	2.54886e+06	2.49266e+06	2.98065e+06	2.24698e+06	2.64091e+06	4.93073e+06	4.74014e+06	3.07082e+06	2.23519e+07	974595	1.91194e+06	894583	4.3197e+06	720762	2.95043e+06	3.34123e+06
A0A075B5L1	Igkv10-94	Immunoglobulin kappa variable 10-94 (Fragment) OS=Mus musculus OX=10090 GN=Igkv10-94 PE=4 SV=7	37	2	25	2	12.6	5.9	789820	629102	1.63279e+06	3.73239e+06	920211	3.4144e+06	6.49773e+06	2.34511e+06	1.85111e+08		1.32986e+06	1.36086e+07	2.78025e+06		1.95075e+06	4.93197e+06		1.27235e+06	2.39982e+06
Q9WUA2	Farsb	Phenylalanine--tRNA ligase beta subunit OS=Mus musculus OX=10090 GN=Farsb PE=1 SV=2	24	14	71	14	65.7	7.12		2.70166e+06	2.72884e+06	4.86921e+06	5.22376e+07	2.42083e+07	1.32798e+07	7.24368e+06	1.94031e+07	1.28334e+07	7.53666e+07	8.63712e+07	7.49331e+06	3.49382e+07	3.55032e+06	3.45861e+07	3.01832e+07	3.06717e+07	1.1523e+06
E9PUM5	Cfhr4	Complement factor H-related 4 OS=Mus musculus OX=10090 GN=Cfhr4 PE=1 SV=1	61	38	1311	1	91.4	7.37	1.97835e+07	2.01548e+07	20889955	1.82002e+07	2.02554e+07	3.40472e+06	1.62456e+07	1.35681e+07	3.44154e+06	6.48731e+06	6.4959e+06	3.40714e+06	1.09142e+07	8.04341e+06	8.50909e+06	7.68547e+06	1.03121e+07	1.32478e+07	1.10687e+07
P24547	Impdh2	Inosine-5'-monophosphate dehydrogenase 2 OS=Mus musculus OX=10090 GN=Impdh2 PE=1 SV=2	16	6	17	6	55.8	7.28		528072	530135	789594	695793	1.93935e+06	3.1793e+06	787462	4.66955e+06	1.41946e+06		3.80287e+06		3.19269e+06			2.53097e+06	664173	1.04179e+06
Q9D1G5	Lrrc57	Leucine-rich repeat-containing protein 57 OS=Mus musculus OX=10090 GN=Lrrc57 PE=1 SV=1	22	5	62	5	26.7	8.35	880837	7.71227e+06	6808204	1.98933e+06	2.4399e+06	1.03361e+07	7.0981e+06	2.7233e+06	9.29217e+06	1.39788e+07	6.0073e+06	7.80834e+06	6.36977e+06	1.34324e+07	4.25611e+06	2.80267e+06	8.75531e+06	2.77427e+06	369928
O88456	Capns1	Calpain small subunit 1 OS=Mus musculus OX=10090 GN=Capns1 PE=1 SV=1	19	5	39	5	28.4	5.63	5.3453e+06	1.42673e+07	2.95506e+06	1.60956e+07	1.56413e+07	1.06855e+07	1.45649e+07	1.15639e+07	1.0902e+07	1.04191e+07	1.61062e+07	9.82974e+06	1.64456e+07	1.4158e+07	1.87998e+07	1.71721e+07	8.54646e+06	1.04923e+07	1.36322e+07
A0A075B5L2	Igkv4-91	Immunoglobulin kappa chain variable 4-91 (Fragment) OS=Mus musculus OX=10090 GN=Igkv4-91 PE=4 SV=2	32	3	14	2	12.7	7.12	5.19111e+06	5.78487e+06	4.61634e+06	6.89184e+06	4.20849e+06	5.64986e+06	8.47632e+06	8.73811e+06	4.56813e+06	6.41251e+06	1.80891e+07	6.11252e+06	4.62979e+06	2.81315e+06	1.21582e+07	2.96468e+06	4.11207e+06	5.80952e+06	8.28117e+06
Q9Z1G3	Atp6v1c1	V-type proton ATPase subunit C 1 OS=Mus musculus OX=10090 GN=Atp6v1c1 PE=1 SV=4	26	11	55	11	43.9	7.46	4.7185e+06	665480	362527	2.36955e+06	3.29854e+06	5.60089e+06	4.04261e+06	1.6094e+06	3.24584e+06	2.98286e+06	1.04547e+07	6.6653e+06	7.86634e+06	4.70891e+06	2.76668e+06	2.53121e+06	3.52504e+06	2.6493e+06	1.40399e+06
Q9QWL7	Krt17	Keratin, type I cytoskeletal 17 OS=Mus musculus OX=10090 GN=Krt17 PE=1 SV=3	38	20	259	5	48.1	5.06	4.3794e+08	3.62755e+08	3.71587e+08	3.52989e+08	2.72069e+08	3.26204e+08	4.20584e+08	3.95003e+08	2.11261e+08	2.90297e+08	6.22459e+07	6.4448e+07	9.18714e+07	1.08929e+08	1.1292e+08	3.76023e+08	3.55823e+08	3.52367e+08	5.39223e+08
O08547	Sec22b	Vesicle-trafficking protein SEC22b OS=Mus musculus OX=10090 GN=Sec22b PE=1 SV=3	38	6	16	6	24.7	8.51	7.30915e+06	8.75968e+06	9.95441e+06	7.47146e+06	1.06155e+07	6.19184e+06	1.45892e+06	2.03491e+06	3.59461e+06	3.02112e+06	2.0055e+06	3.22677e+06		636281	298966	1.02736e+07	6.59718e+06	5.74851e+06	6.91198e+06
P62267	Rps23	40S ribosomal protein S23 OS=Mus musculus OX=10090 GN=Rps23 PE=1 SV=3	29	4	46	4	15.8	10.49	684331	6.47255e+06	1867036	3.07638e+06	3.25522e+06	1.13911e+07	6.89016e+06	363695	1.97926e+07	5.96786e+06	3.08077e+06	1.28729e+07	2.03446e+06	1.09065e+07	2.83494e+06	1.20862e+07	1.04011e+07	6.10447e+06	892143
Q99PL6	Ubxn6	UBX domain-containing protein 6 OS=Mus musculus OX=10090 GN=Ubxn6 PE=1 SV=1	15	5	10	5	49.8	8.54	1.10234e+06	1.3878e+06	1.39203e+06	2.11788e+06	1.27989e+06	1.81445e+06	2.29513e+06	2.40994e+06	2.38073e+06	504826		79606.2	752927		622574	1.26279e+06	1.49191e+06	1.88692e+06	1.17223e+06
Q99K95	Rtf2	Replication termination factor 2 OS=Mus musculus OX=10090 GN=Rtf2 PE=1 SV=1	10	2	11	2	33.9	8.81					5.18189e+06	1.21016e+07	1.04712e+07	6.69759e+06	9.42411e+06	3.2344e+06	3.58271e+06	1.425e+07	7.91976e+06	1.01576e+07	4.35618e+06	8.96489e+06	1.57933e+07	1.28583e+07	6.59106e+06
Q9JK48	Sh3glb1	Endophilin-B1 OS=Mus musculus OX=10090 GN=Sh3glb1 PE=1 SV=1	18	7	54	6	40.8	6.04	1.48921e+06	5.84546e+06	5.54564e+06	4.58783e+06	1.11942e+07	1.71426e+07	8.50563e+06	4.41772e+06	2.39463e+07	2.35323e+07	8.55989e+06	3.19711e+07	7.01849e+06	1.6076e+07	4.96227e+06	4.87012e+07	1.6396e+07	5.20236e+06	5.50246e+06
O54834	Arhgap6	Rho GTPase-activating protein 6 OS=Mus musculus OX=10090 GN=Arhgap6 PE=1 SV=3	8	6	18	6	108.8	8.28	2.23383e+07	2.55872e+07	9.23906e+06	1.39734e+07	1.34976e+07	3.9707e+06	6.57303e+06	7.40877e+06	5.09143e+06	8.1179e+06	1.06291e+07	5.31195e+06	5.51214e+06	7.7323e+06	8.98374e+06	5.88237e+06	6.48333e+06	7.46582e+06	5.86586e+06
P62192	Psmc1	26S proteasome regulatory subunit 4 OS=Mus musculus OX=10090 GN=Psmc1 PE=1 SV=1	17	6	35	6	49.2	6.21					1.05455e+06	5.00423e+06	5.13778e+06	3.77984e+06	5.11464e+06	7.77073e+06	4.06199e+06	4.72464e+06	1.11649e+06	3.07559e+06	379778	1.68696e+06	6.20779e+06	654883	950062
Q9WTN0	Ggps1	Geranylgeranyl pyrophosphate synthase OS=Mus musculus OX=10090 GN=Ggps1 PE=1 SV=1	24	8	59	8	34.7	6.46	4.1306e+07	9.604e+07	6.41405e+07	9.62026e+07	1.79612e+08	2.38432e+08	1.80068e+08	1.46543e+08	1.79868e+08	1.94628e+08	2.22457e+08	2.47443e+08	1.69563e+08	2.07444e+08	1.18117e+08	1.94184e+08	1.97019e+08	2.17858e+08	1.76168e+08
Q9QZ85	Iigp1	Interferon-inducible GTPase 1 OS=Mus musculus OX=10090 GN=Iigp1 PE=1 SV=2	13	4	14	4	47.5	6.33	6.28933e+06	5.14447e+06	4.52616e+06	5.98776e+06	3.52192e+06	4.42028e+06	5.57751e+06	6.54583e+06	2.36644e+06	4.25299e+06	4.25728e+06	5.44867e+06	5.67256e+06	3.69413e+06	5.58347e+06	6.89883e+06	2.76767e+07	3.37448e+07	5.79246e+06
Q9JLN9	Mtor	Serine/threonine-protein kinase mTOR OS=Mus musculus OX=10090 GN=Mtor PE=1 SV=2	7	16	42	16	288.6	7.17	1.42665e+06	1.75037e+06	1.42307e+06	1.88516e+06		3.68634e+06	1.16823e+06	1.6909e+06	3.29594e+06	2.21869e+06	918339	2.15545e+06	31075.1	461260	26299.6	3.14264e+06	1.79052e+06		672091
Q8BGR9	Ublcp1	Ubiquitin-like domain-containing CTD phosphatase 1 OS=Mus musculus OX=10090 GN=Ublcp1 PE=1 SV=1	19	7	41	7	36.8	6.46	696793		480558	878699	2.55444e+06	2.33121e+06	1.35322e+06		2.67705e+06	5.5033e+06	3.31256e+06	1.9777e+06	2.57293e+06	2.50425e+06	1.64338e+06	3.60466e+06	2.38161e+06	989630		Acetyl [N-Term]
P61750	Arf4	ADP-ribosylation factor 4 OS=Mus musculus OX=10090 GN=Arf4 PE=1 SV=2	43	7	88	3	20.4	7.14	6.37442e+06	5.28288e+06	4.74021e+06	5.43573e+06	3.75589e+06	6.63379e+06	6.81552e+06	7.05498e+06	9.04955e+06	9.71441e+06	1.32476e+07	8.93184e+06	8.21439e+06	1.74209e+07	9.63559e+06	9.37728e+06	5.56555e+06	5.70129e+06	5.35819e+06
Q4LDF6	Cfhr2	Complement factor H-related 2 OS=Mus musculus OX=10090 GN=Cfhr2 PE=1 SV=1	54	13	275	1	37.9	7.69	8.44241e+06	5.10418e+06	8.9441e+06	8.3977e+06	1.12846e+07	6.73512e+06	1.10421e+07	1.01751e+07	2.09828e+07	1.88612e+06	5.47602e+06	7.32428e+06	4.17067e+06	7.57517e+06	6.51679e+06	2.49149e+06	7.88594e+06	6.25373e+06	1.94109e+07
P11103	Parp1	Poly [ADP-ribose] polymerase 1 OS=Mus musculus OX=10090 GN=Parp1 PE=1 SV=3	7	7	49	7	113	8.95	592554	1.62237e+06	718239	1.80775e+06	2.37959e+06	4.2946e+06	2.1185e+06	3.26683e+06	9.18227e+06	9.53007e+06	77330.9	3.07518e+06	2.30289e+06	3.6799e+06		3.78765e+06	3.71572e+06	4.35866e+06	2.33673e+06
Q3U7U3	Fbxo7	F-box only protein 7 OS=Mus musculus OX=10090 GN=Fbxo7 PE=1 SV=2	6	2	34	2	57.6	5.83			444973		1.89472e+06	4.84676e+06	1.90362e+06		4.55895e+06	3.453e+06	4.07985e+06	2.73977e+06	451042	4.16558e+06		3.90597e+06	8.21752e+06	2.51642e+06	915206
P62082	Rps7	40S ribosomal protein S7 OS=Mus musculus OX=10090 GN=Rps7 PE=2 SV=1	25	6	75	6	22.1	10.1	1.39243e+07	2.41336e+07	2.34067e+07	2.84832e+07	3.8372e+07	5.89437e+07	3.61232e+07	3.45541e+07	9.54092e+07	6.27315e+07	2.91108e+07	6.63749e+07	3.1118e+07	6.41559e+07	2.84378e+07	6.05807e+07	5.12238e+07	3.43217e+07	2.03485e+07	Acetyl [N-Term]
A0A140T8M5	Igkv6-15	Immunoglobulin kappa variable 6-15 (Fragment) OS=Mus musculus OX=10090 GN=Igkv6-15 PE=1 SV=2	29	3	55	2	12.7	4.96	3.38853e+06	2.41426e+06	3.2455e+06	3.89415e+06	5.42613e+06	7.67943e+06	1.26421e+07	1.25923e+07	8.92128e+06	1.5985e+06	6.37804e+06	5.09984e+06	9.0466e+06	8.60146e+06	1.50205e+07	2.81684e+06	6.4752e+06	9.09292e+06	8.26278e+06
D3YVS6	Mpig6b	Megakaryocyte and platelet inhibitory receptor G6b OS=Mus musculus OX=10090 GN=Mpig6b PE=1 SV=1	30	6	20	6	21.2	10.1	4.01357e+06	7.14885e+06	6.44979e+06	6.1291e+06	5.00791e+06	6.87147e+06	1.37226e+06	3.40492e+06	7.20629e+06	5.7071e+06	1.14173e+07	4.00978e+06	7.15314e+06	7.32558e+06	6.28423e+06	7.66558e+06	6.60439e+06	2.95285e+06	3.21903e+06
Q9Z2K1	Krt16	Keratin, type I cytoskeletal 16 OS=Mus musculus OX=10090 GN=Krt16 PE=1 SV=3	20	12	146	5	51.6	5.2	1.7728e+07	1.00826e+07	1.20607e+07	1.10724e+07	8.38586e+06	9.21659e+06	5.94337e+06	4.87869e+06	6.69781e+06	5.2114e+06	4.93956e+06	9.18049e+06	1.29233e+07	9.1462e+06	1.12737e+07	1.18809e+07	4.21726e+06	1.20348e+07	1.31693e+07
Q05144	Rac2	Ras-related C3 botulinum toxin substrate 2 OS=Mus musculus OX=10090 GN=Rac2 PE=1 SV=1	44	8	133	4	21.4	7.61	5.684e+06	2.08564e+07	2.0084e+07	5.27443e+06	1.38455e+07	2.02608e+07	2.19503e+07	8.20784e+06	3.32616e+07	2.25693e+07	7.43734e+06	1.21423e+07	6.08394e+06	1.58434e+07	7.64124e+06	1.60746e+07	1.06007e+07	8.6162e+06	5.87306e+06
P0DOV2	Ifi204	Interferon-activable protein 204 OS=Mus musculus OX=10090 GN=Ifi204 PE=1 SV=1	16	8	34	4	69.4	8.69	2.08454e+06	2.0249e+06	2794679	3.0385e+06	3.68726e+06	1.23585e+06	654453	2.83057e+06	1.53198e+06	4.59388e+06	4.53631e+06	1.73791e+06	4.27686e+06	5.58586e+06	3.55919e+06	4.37339e+06	2.15625e+06	1.0221e+06	4.06744e+06
Q91VC3	Eif4a3	Eukaryotic initiation factor 4A-III OS=Mus musculus OX=10090 GN=Eif4a3 PE=1 SV=3	22	8	27	8	46.8	6.73	1.51114e+06	1.11577e+06	642663	1.21114e+06	2.8735e+06	4.99139e+06	2.24647e+06	2.95204e+06	7.02558e+06	1.11126e+07	4.37567e+06	5.19344e+06	1.05774e+06	4.72329e+06		3.79988e+06	5.7844e+06	2.04559e+06	1.05527e+06	Acetyl [N-Term]
P49962	Srp9	Signal recognition particle 9 kDa protein OS=Mus musculus OX=10090 GN=Srp9 PE=1 SV=2	45	4	69	4	10.2	7.99	474158	3.58617e+06	5.19591e+06	5.99492e+06	1.40019e+07	3.03922e+07	1.0971e+07	3.91132e+06	2.8508e+07	1.79181e+07	1.17328e+07	2.66466e+07	7.86541e+06	1.68174e+07	3.71121e+06	2.34603e+07	1.92758e+07	1.06428e+07	2.0031e+06
P62996	Tra2b	Transformer-2 protein homolog beta OS=Mus musculus OX=10090 GN=Tra2b PE=1 SV=1	17	5	32	5	33.6	11.25	599618	846849	124869	826730	3.45358e+06	3.52028e+06	663772	794974	3.63634e+06	5.98895e+06	1.77723e+06	2.92239e+06	49775.8	1.76886e+06	1.11265e+06	2.60456e+06	403917	1.54933e+06	761673
Q99J99	Mpst	3-mercaptopyruvate sulfurtransferase OS=Mus musculus OX=10090 GN=Mpst PE=1 SV=4	21	6	38	6	33.1	6.47	2.33292e+06	2.49738e+06	3.34996e+06	2.54217e+06	3.1594e+06	647629	3.54153e+06	4.1689e+06	2.29079e+06	2.79986e+06	3.2517e+06	2.09799e+06	3.00686e+06	1.94663e+06	2.23946e+06	2.26944e+06	975290	1.01948e+06	862155	Acetyl [N-Term]
P62311	Lsm3	U6 snRNA-associated Sm-like protein LSm3 OS=Mus musculus OX=10090 GN=Lsm3 PE=1 SV=2	41	3	43	3	11.8	4.7		655775	762982		1.09738e+06	2.80319e+06	1.23173e+06	455335	9.00334e+06	4.2142e+06	4.4427e+06	2.72354e+06	1.07061e+06	5.93815e+06	1.00219e+06	3.83718e+06	5.72693e+06	2.39928e+06	1.45039e+06	Acetyl [N-Term]
Q61823	Pdcd4	Programmed cell death protein 4 OS=Mus musculus OX=10090 GN=Pdcd4 PE=1 SV=1	13	5	33	5	51.7	5.16	73475.2	131865	639582	67733.4	631508	1.67475e+06	743862	105974	1.30475e+06	1.61092e+06	686773	1.37463e+06	106650	1.08027e+06	123251	2.21156e+06	1.53035e+06	212805	52124.1
Q4LDG0	Slc27a5	Bile acyl-CoA synthetase OS=Mus musculus OX=10090 GN=Slc27a5 PE=1 SV=2	12	7	19	7	76.2	8.38		320372				1.47733e+06	613095	819661	1.72912e+06	3.50282e+06	1.04598e+06	1.77152e+06		448395	8542.34	2.16536e+06	163336	63990.5	60175.4
O54946	Dnajb6	DnaJ homolog subfamily B member 6 OS=Mus musculus OX=10090 GN=Dnajb6 PE=1 SV=4	13	3	8	3	39.8	9.36						691138				624130		676655		869261			647864
P70245	Ebp	3-beta-hydroxysteroid-Delta(8),Delta(7)-isomerase OS=Mus musculus OX=10090 GN=Ebp PE=1 SV=3	11	2	9	2	26.2	7.56																				Acetyl [N-Term]
P61021	Rab5b	Ras-related protein Rab-5B OS=Mus musculus OX=10090 GN=Rab5b PE=1 SV=1	37	7	50	4	23.7	8.13	7.30417e+06	1.55981e+07	1.49462e+07	1.09609e+07	1.55012e+07	2.72738e+07	1.5113e+07	9.72608e+06	3.03801e+07	3.04843e+07	3.04225e+07	2.08164e+07	1.30798e+07	2.27285e+07	1.04456e+07	3.20094e+07	2.50287e+07	1.61598e+07	1.25966e+07
A0A075B680	Ighv1-62-2	Immunoglobulin heavy variable 1-62-2 OS=Mus musculus OX=10090 GN=Ighv1-62-2 PE=4 SV=1	43	3	11	3	11.2	8.43	891308						1.17467e+06	4.98577e+06	591860	1.46552e+06	589542	1.89171e+06	891764	463677	1.88038e+06		323104
Q9D0T1	Snu13	NHP2-like protein 1 OS=Mus musculus OX=10090 GN=Snu13 PE=1 SV=4	25	3	26	3	14.2	8.46	488259	2.4406e+06	2.24269e+06			2.10488e+06	5.15705e+06		5.399e+06	5.05648e+06	2.33377e+06	1.21528e+06	763074	1.07648e+06		1.75712e+06	2.52703e+06
Q64669	Nqo1	NAD(P)H dehydrogenase [quinone] 1 OS=Mus musculus OX=10090 GN=Nqo1 PE=1 SV=3	29	10	54	10	30.9	8.72	4.2745e+06	1.01357e+07	5.01016e+06	3.47557e+06	4.78857e+06	1.16479e+07	6.03524e+06	4.69585e+06	3.93302e+06	1.39992e+07	1.00549e+07	1.03481e+07	2.79242e+06	6.38817e+06	3.86537e+06	5.71191e+06	1.07453e+07	6.48645e+06	7.12469e+06
Q8C845	Efhd2	EF-hand domain-containing protein D2 OS=Mus musculus OX=10090 GN=Efhd2 PE=1 SV=1	15	3	27	3	26.8	5.14		270966	291860	210103		977798	1.13217e+06	267467		1.42263e+06	1.9652e+06	523995	406734	2.4373e+06		2.39395e+06	681457	247416
A9YVJ5	Gbp11	Guanylate binding protein 11 OS=Mus musculus OX=10090 GN=Gbp11 PE=1 SV=1	12	4	9	1	50.3	5.62
Q9JLI0	Akr1c12	Aldo-keto reductase a OS=Mus musculus OX=10090 GN=Akr1c12 PE=1 SV=1	17	4	7	4	37	6.64	1.30961e+07	4.60092e+06		2.66723e+06	1.87927e+06	6.69659e+06	4.5729e+06	6.28099e+06		631416	2.72954e+06	1.33233e+06	2.64333e+06	806138	1.94535e+06	6.88045e+06	7.44708e+06	2.03806e+06	931909
Q8CCP0	Nemf	Nuclear export mediator factor Nemf OS=Mus musculus OX=10090 GN=Nemf PE=1 SV=2	7	6	66	6	121.1	6.8	1.71714e+06	1.14437e+06	1.62933e+06	1.01627e+06	1.18534e+06	1.24657e+06	1.16011e+06	762862	3.16217e+06	2.09228e+06	1.88861e+06	2.2597e+06	584194	1.48925e+06	1.0942e+06	2.64457e+06	1.84678e+06	1.15461e+06	829447
A0A075B5T2	Ighv6-3	Immunoglobulin heavy variable 6-3 (Fragment) OS=Mus musculus OX=10090 GN=Ighv6-3 PE=4 SV=7	47	5	18	2	13.3	7.84							718818	339232			452632		626404	1.37305e+06	1.6262e+06				4.84855e+06
Q3U0B3	Dhrs11	Dehydrogenase/reductase SDR family member 11 OS=Mus musculus OX=10090 GN=Dhrs11 PE=1 SV=1	25	5	20	5	28.3	6.34	1.09991e+06	334131	1.85645e+06		1.17723e+06	3.76315e+06	2.29195e+06		5.94681e+06	5.09255e+06	3.91481e+06	2.5909e+06		2.78245e+06	451945	4.26403e+06	7.0971e+06	2.44299e+06
Q91Z40	Gbp7	Gbp6 protein OS=Mus musculus OX=10090 GN=Gbp7 PE=1 SV=2	17	8	20	7	72.7	6.33	2.59126e+06	3.50056e+06	3.42908e+06	3.79316e+06	3.37869e+06	2.87811e+06	1.78309e+06	1.00349e+06	3.07831e+06	6.53804e+06	5.62523e+06	1.85344e+06	4.58256e+06	2.94476e+06	4.71847e+06	8.03287e+06	3.7237e+06	4.65278e+06	4.8347e+06
P01660	#N/A	Ig kappa chain V-III region PC 3741/TEPC 111 OS=Mus musculus OX=10090 PE=1 SV=1	43	3	50	2	12.1	5.38		686964		410897		964906	295217	886508			971041		981609		929700
Q2NL51	Gsk3a	Glycogen synthase kinase-3 alpha OS=Mus musculus OX=10090 GN=Gsk3a PE=1 SV=2	13	6	58	3	51.6	8.81	27315.3	287104	705516	381674	1.40164e+06	1.26618e+06	903776		3.08431e+06	936113	505595	914450		942523		1.2839e+06	4.21959e+06	4.8489e+06	3.19983e+06
P70398	Usp9x	Probable ubiquitin carboxyl-terminal hydrolase FAF-X OS=Mus musculus OX=10090 GN=Usp9x PE=1 SV=2	5	11	38	11	290.5	5.87		192754		141177	870972	5.45943e+06	601005	673349	6.49171e+06	4.13467e+06	731323	5.7726e+06	464097	2.92393e+06		1.71977e+06	2.7031e+06	159007	67356.3
Q99L20	Gstt3	Glutathione S-transferase theta-3 OS=Mus musculus OX=10090 GN=Gstt3 PE=1 SV=1	18	4	13	4	27.4	7.74	446098	415622							1.32249e+06	2.23478e+06		1.16171e+06	501441	750856		3.57878e+06		859637	561344
P14131	Rps16	40S ribosomal protein S16 OS=Mus musculus OX=10090 GN=Rps16 PE=1 SV=4	41	6	55	6	16.4	10.21	2.90967e+06	4.80622e+06	3.80555e+06	6.81423e+06	2.04859e+07	3.92242e+07	1.9741e+07	1.42967e+07	2.931e+07	2.72108e+07	4.0608e+07	4.31539e+07	1.08285e+07	2.16115e+07	6.23985e+06	2.53485e+07	5.41009e+07	3.18944e+07	9.037e+06
A0A498WGK2	Nars	Asparagine--tRNA ligase OS=Mus musculus OX=10090 GN=Nars PE=1 SV=1	41	19	289	1	64.2	5.86
P01887	B2m	Beta-2-microglobulin OS=Mus musculus OX=10090 GN=B2m PE=1 SV=2	23	4	119	4	13.8	8.44	5.45356e+06	5.04779e+06	9.55978e+06	8.02294e+06	4.26206e+06	1.13392e+07	1.18446e+07	1.11456e+07	9.49877e+06	1.61892e+07	1.86122e+07	3.59355e+07	1.1792e+07	1.98738e+07	1.03604e+07	1.39635e+07	1.16483e+07	9.15207e+06	1.2035e+07
E9Q394	Akap13	A-kinase anchor protein 13 OS=Mus musculus OX=10090 GN=Akap13 PE=1 SV=1	2	5	16	5	303.8	5.38					372239	649638	564054		1.02233e+06		552336	659589	208707	982711	313285	444189	210181
A0A140T8M2	Igkv12-44	Immunoglobulin kappa variable 12-44 (Fragment) OS=Mus musculus OX=10090 GN=Igkv12-44 PE=4 SV=2	28	3	119	1	12.5	7.87	7.05953e+06	6.13208e+06	7.94692e+06	1.34322e+07	6.42194e+06	1.36542e+07	2.11757e+07	2.1075e+07	2.92032e+06	1.96933e+06	1.36815e+07	7.89467e+06	1.1855e+07	1.49652e+07	3.10569e+07	2.04404e+06	6.12845e+06	1.02461e+07	8.20413e+06
O70303	Cideb	Cell death activator CIDE-B OS=Mus musculus OX=10090 GN=Cideb PE=1 SV=2	15	3	21	3	24.8	8.6	7.57966e+06	6.77986e+06	7.24844e+06	7.13159e+06	5.10262e+06	1.28043e+06	1.84004e+06	4.61449e+06	1.71442e+06	1.47728e+06		1.68281e+06		595305			3.08562e+06	953214	3.93229e+06
Q05512	Mark2	Serine/threonine-protein kinase MARK2 OS=Mus musculus OX=10090 GN=Mark2 PE=1 SV=3	16	9	23	8	86.3	9.67	863099	1.11751e+06	1.22156e+06	1.0192e+06	926098	994723	490950		1.69692e+06	2.74445e+06	280984	1.45228e+06	581487	1.31179e+06		1.36461e+06	281201	800022	1.25893e+06
P47876	Igfbp1	Insulin-like growth factor-binding protein 1 OS=Mus musculus OX=10090 GN=Igfbp1 PE=2 SV=2	17	3	4	3	29.6	6.2
G3X8X3	Slc43a1	Large neutral amino acids transporter small subunit 3 OS=Mus musculus OX=10090 GN=Slc43a1 PE=1 SV=1	6	4	43	4	67.2	8.76	821181	698021	2.82072e+06	740432	1.21884e+06	4.2456e+06	3.79657e+06	1.46523e+06	6.87875e+06	5.13575e+06	5.01146e+06	6.38974e+06	1.30932e+06	4.90915e+06	1.14996e+06	2.63058e+06	4.53376e+06	1.00328e+06	1.03579e+06
G3UW82	Myh2	Myosin, heavy polypeptide 2, skeletal muscle, adult OS=Mus musculus OX=10090 GN=Myh2 PE=1 SV=1	29	54	136	5	223.1	5.77				555585	400428	1.61418e+06	387028		6.11854e+06			472056		128264	356709	202747	2.19271e+06	286120	930009
Q8BSK8	Rps6kb1	Ribosomal protein S6 kinase beta-1 OS=Mus musculus OX=10090 GN=Rps6kb1 PE=1 SV=2	8	3	15	2	59.1	6.81	719382		755213	546247				635043			782906	982907	1.05447e+06	1.49102e+06		1.49156e+06	1.12658e+06	699280	571174
Q9WUZ5	Tnni1	Troponin I, slow skeletal muscle OS=Mus musculus OX=10090 GN=Tnni1 PE=1 SV=3	22	4	9	4	21.7	9.58	3.05211e+07	3.08816e+07	2.68527e+07	3.2659e+07	2.44889e+07	6.927e+06	2.29339e+07	7.72896e+06	9.06779e+06	6.40268e+06	1.39621e+07	5.24804e+06	1.66421e+07	1.0152e+07	1.49124e+07	9.90315e+06	4.55105e+06	7.44744e+06	1.24794e+07
Q9CR57	Rpl14	60S ribosomal protein L14 OS=Mus musculus OX=10090 GN=Rpl14 PE=1 SV=3	18	4	37	4	23.5	11.02	6.88437e+06	5.7905e+06	6.06538e+06	4.84068e+06	6.0987e+06	2.03339e+07	4.65189e+06	9.69101e+06	8.34705e+06	1.66887e+07	2.60233e+07	1.52013e+07	6.77366e+06	1.54577e+07	6.1199e+06	7.39107e+06	7.59357e+06	3.54129e+06	7.78435e+06
Q6R0H7	Gnas	Guanine nucleotide-binding protein G(s) subunit alpha isoforms XLas OS=Mus musculus OX=10090 GN=Gnas PE=1 SV=1	4	4	29	3	121.4	4.81	3.58593e+06	3.23304e+06	2.61313e+06	4.26616e+06	4.13878e+06	4.30459e+06	5.68486e+06	5.23934e+06	3.55658e+06	3.38595e+06	3.08981e+06	2.94156e+06	3.25882e+06	7.38035e+06	2.18496e+06	3.7338e+06	4.29904e+06	3.54491e+06	3.88143e+06
D3Z5N2	Stmn1	Stathmin OS=Mus musculus OX=10090 GN=Stmn1 PE=1 SV=1	22	4	46	4	17	9.09	466717	1.51235e+06	2.88184e+06	3.30455e+06	4.18254e+06	3.59856e+06	5.6276e+06	2.34113e+06	4.9254e+06	1.71003e+06	3.93238e+06	3.2154e+06	1.71518e+06	5.47089e+06	1.7966e+06	2.67939e+06	5.97017e+06	4.25273e+06	1.2379e+06
Q921W0	Chmp1a	Charged multivesicular body protein 1a OS=Mus musculus OX=10090 GN=Chmp1a PE=1 SV=1	23	6	94	6	21.6	8.06	5.19036e+07	5.25404e+07	5.00054e+07	4.28997e+07	4.38952e+07	4.78149e+07	5.28451e+07	4.88699e+07	6.0283e+07	4.75152e+07	4.52499e+07	6.02586e+07	8.12259e+07	6.36778e+07	5.96745e+07	5.27357e+07	4.4981e+07	4.10886e+07	3.88875e+07
P47911	Rpl6	60S ribosomal protein L6 OS=Mus musculus OX=10090 GN=Rpl6 PE=1 SV=3	16	5	36	5	33.5	10.7	1.3824e+06	3.37758e+06	2.33765e+06	3.12584e+06	4.12031e+06	5.4714e+06	3.38548e+06	1.28936e+07	6.75771e+06	1.64472e+06	2.65815e+06	2.00538e+07	3.73711e+06	1.70261e+06	2.19718e+06	8.37877e+06	5.63777e+06	2.8596e+06	1.75715e+06
Q9DD06	Rarres2	Retinoic acid receptor responder protein 2 OS=Mus musculus OX=10090 GN=Rarres2 PE=1 SV=1	61	9	188	1	18.3	9.2	2.43287e+07	1.64769e+07	18767130	1.87926e+07	1.9329e+07	1.31708e+07	2.3686e+07	2.42169e+07	9.75978e+06	1.01749e+07	1.82433e+07	2.3312e+07	2.60428e+07	2.53853e+07	3.41402e+07	2.65311e+07	1.48232e+07	2.74143e+07	2.77042e+07
A0A498WFS2	Ubxn1	UBX domain-containing protein 1 OS=Mus musculus OX=10090 GN=Ubxn1 PE=1 SV=1	21	4	25	4	29.9	5.38			859428	582000	2.12188e+06	2.72641e+06	2.08272e+06	824888	1.27136e+06	1.40948e+06	2.47434e+06	3.07062e+06	485115	2.17429e+06	444076	1.88217e+06	5.65853e+06	1.00667e+07	566772
Q3UQ44	Iqgap2	Ras GTPase-activating-like protein IQGAP2 OS=Mus musculus OX=10090 GN=Iqgap2 PE=1 SV=2	7	10	33	6	180.4	5.64	1.47502e+06	1.77444e+06	1.77152e+06	1.9053e+06	1.49701e+06		2.21654e+06		2.61657e+06	2.05864e+06	1.83668e+06	2.17481e+06	2.35201e+06	1.86338e+06	1.63056e+06	4.41873e+06	2.07982e+06
Q9QXY6	Ehd3	EH domain-containing protein 3 OS=Mus musculus OX=10090 GN=Ehd3 PE=1 SV=2	38	16	201	6	60.8	6.46	2.41346e+06	4.88979e+06	1.67113e+06	2.10871e+06	3.09047e+06	6.95085e+06	7.93483e+06	3.48205e+06	1.29734e+07	9.03354e+06	822307	6.50258e+06	1.07629e+06	1.12212e+07	5.38751e+06	7.66425e+06	6.18494e+06	2.14179e+06	2.24541e+06
Q9R099	Tbl2	Transducin beta-like protein 2 OS=Mus musculus OX=10090 GN=Tbl2 PE=1 SV=2	19	8	31	8	49.6	9.04	60817.7		676069			287963			2.12201e+06	1.11893e+06	2.48017e+06	2.12517e+06	523571	807428	46948.8	5.73663e+06	2.37908e+06	835039	1.02671e+06
P14602	Hspb1	Heat shock protein beta-1 OS=Mus musculus OX=10090 GN=Hspb1 PE=1 SV=3	6	1	66	1	23	6.55	615996	1.16616e+06	1.09814e+06	900392	594500	478759	559444	333160	659525	1.7937e+06	1.2442e+06	615822	950573	1.04288e+06	763414	1.18746e+06	865345	861043	1.21132e+06
P50285	Fmo1	Dimethylaniline monooxygenase [N-oxide-forming] 1 OS=Mus musculus OX=10090 GN=Fmo1 PE=1 SV=1	11	5	10	5	59.9	8.47		1.02661e+06	869416		818537	918465	1.18122e+06	984089	881666	713888	998941	1.96966e+06	1.47268e+06	483863		2.92534e+06		783344
P63024	Vamp3	Vesicle-associated membrane protein 3 OS=Mus musculus OX=10090 GN=Vamp3 PE=1 SV=1	40	2	15	2	11.5	8.5			416490	347164		2.76395e+06	1.37083e+06		2.58449e+06	723127	817252	306941		1.59514e+06		439765	642947	234202	244347	Acetyl [N-Term]
P10922	H1-0	Histone H1.0 OS=Mus musculus OX=10090 GN=H1-0 PE=2 SV=4	16	3	13	3	20.8	10.9		987190	940596						1.97757e+06	590412		1.12018e+06		1.59896e+06		1.54606e+06
A0A140T8N1	Igkv1-88	Immunoglobulin kappa chain variable 1-88 (Fragment) OS=Mus musculus OX=10090 GN=Igkv1-88 PE=4 SV=2	29	4	44	1	13.2	8.02	2.26569e+07	2.782e+07	2.51253e+07	3.83221e+07	2.21854e+07	3.59562e+07	5.26653e+07	6.66459e+07	3.02984e+07	1.76791e+07	4.75547e+07	2.17784e+07	5.27603e+07	3.83499e+07	6.70551e+07	3.34443e+07	1.10784e+08	4.14009e+07	4.7091e+07
A0A140T8M4	Igkv8-19	Immunoglobulin kappa variable 8-19 OS=Mus musculus OX=10090 GN=Igkv8-19 PE=1 SV=2	48	4	45	2	11.1	5.25	869212	1.371e+06	1.44905e+06	800152	740738	2.03508e+06	1.78216e+06	3.03778e+06	1.28953e+06	4.63687e+06	3.62156e+06	1.18159e+06	3.424e+06	564601	2.60736e+06	1.02747e+06		1.74557e+06	2.06922e+06
Q9QZI9	Serinc3	Serine incorporator 3 OS=Mus musculus OX=10090 GN=Serinc3 PE=1 SV=2	10	4	24	4	52.6	7.23			2.72941e+06	1.46631e+06	648651	4.18846e+06	1.38831e+06	203110	3.57835e+06	2.09701e+06	1.29299e+06	8.68191e+06	961246	2.0399e+06	1.17004e+06	1.4386e+06	1.01255e+06		799071
A0A0B4J1I1	Igkv16-104	Immunoglobulin kappa variable 16-104 (Fragment) OS=Mus musculus OX=10090 GN=Igkv16-104 PE=4 SV=1	21	2	22	2	12.9	7.08	1.45128e+06		793471	1.55126e+06			761198	720159		799820	1.23694e+06		1.42301e+06		3.05575e+06			1.01145e+06	1.4159e+06
P01631	#N/A	Ig kappa chain V-II region 26-10 OS=Mus musculus OX=10090 PE=1 SV=1	39	4	45	1	12.3	8.88
P02104	Hbb-y	Hemoglobin subunit epsilon-Y2 OS=Mus musculus OX=10090 GN=Hbb-y PE=1 SV=2	27	4	299	2	16.1	8.18	6.37443e+06	1.04769e+07	1.0829e+07	1.18304e+07	2.26172e+07	2.92656e+07	1.38599e+07	1.78328e+07	1.54206e+07	1.51124e+07	1.7431e+07	2.63467e+07	1.43342e+07	1.69982e+07	8.72107e+06	1.79062e+07	1.9546e+07	1.71032e+07	1.25744e+07
Q91VU7	Pus7	Pseudouridylate synthase 7 homolog OS=Mus musculus OX=10090 GN=Pus7 PE=2 SV=2	7	3	29	3	74.7	5.87	4.73604e+07	2.12104e+07	2.31533e+07	4.52663e+07	2.72175e+07	2.26904e+07	2.90867e+07	3.66356e+07	1.6014e+07	1.8457e+07	3.9171e+07	1.81878e+07	2.00168e+07	2.11142e+07	2.47268e+07	1.79655e+07	2.58048e+07	3.88528e+07	3.13548e+07
P35235	Ptpn11	Tyrosine-protein phosphatase non-receptor type 11 OS=Mus musculus OX=10090 GN=Ptpn11 PE=1 SV=3	13	8	65	8	68	7.3	1.39615e+07	1.13791e+07	1.26117e+07	1.20375e+07	1.35877e+07	1.48814e+07	1.47978e+07	1.28849e+07	3.6792e+06	1.50408e+07	1.43474e+07	1.15962e+07	1.8827e+07	1.95516e+07	1.25093e+07	1.1267e+07	1.12859e+07	1.37156e+07	1.25344e+07
P62313	Lsm6	U6 snRNA-associated Sm-like protein LSm6 OS=Mus musculus OX=10090 GN=Lsm6 PE=1 SV=1	55	5	60	5	9.1	9.58	4.19031e+06	9.53861e+06	1.94229e+06	3.06675e+06	4.98962e+06	4.89765e+06	1.40212e+06	736676	1.47825e+07	2.50981e+07	4.10329e+06	4.43136e+06	2.77771e+06	6.84384e+06	1.5045e+06	9.05372e+06	1.38687e+07	2.80987e+06	1.97995e+06
Q99LB4	Capg	Macrophage-capping protein OS=Mus musculus OX=10090 GN=Capg PE=1 SV=1	11	4	16	4	38.7	6.95		1.36057e+06	1.39355e+06	877708	2.14189e+06	2.13196e+06	2.4391e+06	102761	1.36908e+06	3.53089e+06	919710	936349	1.8473e+06	610233	155042	2.78459e+06	1.86449e+06	1.19443e+06	703395
P62071	Rras2	Ras-related protein R-Ras2 OS=Mus musculus OX=10090 GN=Rras2 PE=1 SV=1	24	4	15	4	23.4	6.01						381825			2.21941e+06			644908		419142		749394	580611
A0A0A6YXN4	Ighv1-18	Immunoglobulin heavy variable V1-18 (Fragment) OS=Mus musculus OX=10090 GN=Ighv1-18 PE=1 SV=1	37	4	42	3	12.9	7.94	1.68135e+06		1.45063e+06	5.16407e+06		2.79444e+06	5.96716e+06	6.17647e+06		436594			4.3121e+06	3.43778e+06	8.63701e+06	1.21594e+06	575465		1.72271e+06
Q01149	Col1a2	Collagen alpha-2(I) chain OS=Mus musculus OX=10090 GN=Col1a2 PE=1 SV=2	3	3	10	3	129.5	9.19	543701	4.71468e+06					380567						1.17646e+06			1.43981e+06
Q61151	Ppp2r5e	Serine/threonine-protein phosphatase 2A 56 kDa regulatory subunit epsilon isoform OS=Mus musculus OX=10090 GN=Ppp2r5e PE=1 SV=3	14	6	15	3	54.7	6.95									3.87681e+06	1.33275e+06		411781				776088	731829		240184
Q9EPC1	Parva	Alpha-parvin OS=Mus musculus OX=10090 GN=Parva PE=1 SV=1	17	6	45	5	42.3	5.95		558749	652001	692912		1.43856e+06	1.66446e+06	1.08452e+06	1.98144e+06	1.43519e+06	1.09963e+06	1.48807e+06		1.08382e+06		1.40075e+06	4.47068e+06	1.06045e+06	1.66735e+06
Q9JLF6	Tgm1	Protein-glutamine gamma-glutamyltransferase K OS=Mus musculus OX=10090 GN=Tgm1 PE=1 SV=2	8	6	37	6	89.8	6.51	1.12274e+07	1.19859e+07	16858284	1.46238e+07	2.50706e+07	8.81817e+06	6.34879e+06	7.54177e+06	7.54629e+06	427788	2.46064e+07	1.1694e+07	7.26908e+06	1.85767e+07	1.41987e+07	1.51943e+07	1.2334e+07	9.12182e+06	1.76921e+07
Q62189	Snrpa	U1 small nuclear ribonucleoprotein A OS=Mus musculus OX=10090 GN=Snrpa PE=1 SV=3	14	5	52	2	31.8	9.8	2.50728e+06	4.69617e+06	4.35045e+06	2.92948e+06	4.29705e+06	7.48522e+06	6.31665e+06	2.66249e+06	2.61562e+07	1.57174e+07	3.55869e+06	1.14443e+07	3.1501e+06	1.19505e+07	1.8268e+06	1.38209e+07	1.60473e+07	7.11094e+06	2.95097e+06
Q8BLY2	Tars3	Threonine--tRNA ligase 2, cytoplasmic OS=Mus musculus OX=10090 GN=Tars3 PE=1 SV=1	13	8	18	7	91.3	7.53					190987	5.63455e+06	944278	1.02022e+06	1.20949e+07	1.05359e+06	4.76654e+06	6.49786e+06	296755	6.42652e+06	829978	1.19805e+06	6.91557e+06	2.47621e+06	920004	Acetyl [N-Term]
A2AQ45	Fnbp1	Formin-binding protein 1 OS=Mus musculus OX=10090 GN=Fnbp1 PE=1 SV=1	10	6	27	6	68.9	5.68	821708	1.77606e+06		465617	228262	1.91248e+06	3.02739e+06	738117	2.7506e+06	1.22227e+06	725207	2.00598e+06	1.10913e+06	3.17023e+06	1.44274e+06	1.23418e+06	1.63629e+06	816157	575164
Q9Z1T1	Ap3b1	AP-3 complex subunit beta-1 OS=Mus musculus OX=10090 GN=Ap3b1 PE=1 SV=2	6	5	10	5	122.7	5.66
Q80XI4	Pip4k2b	Phosphatidylinositol 5-phosphate 4-kinase type-2 beta OS=Mus musculus OX=10090 GN=Pip4k2b PE=1 SV=1	29	12	99	7	47.3	7.33					22553.5	2.1171e+06			4.25089e+06	394606	2.91374e+06	3.4115e+06		788806		1.99018e+06	1.61023e+06
O54962	Banf1	Barrier-to-autointegration factor OS=Mus musculus OX=10090 GN=Banf1 PE=1 SV=1	29	2	10	2	10.1	6.09						894885	1.05319e+06		2.09102e+06		587072	1.88396e+06		921471	1.23511e+06		655941
P18531	Ighv3-6	Ig heavy chain V region 3-6 OS=Mus musculus OX=10090 GN=Ighv3-6 PE=1 SV=1	19	2	71	2	13.1	8.78	3.21265e+06	3.86378e+06	3.15473e+06	6.03524e+06	1.38677e+06	2.51057e+06	6.74886e+06	6.50849e+06	1.66263e+06		9.81806e+06	1.39048e+06	6.48396e+06	1.56027e+06	7.9002e+06	1.30502e+06	805307	737975	5.7218e+06
Q91YD9	Wasl	Neural Wiskott-Aldrich syndrome protein OS=Mus musculus OX=10090 GN=Wasl PE=1 SV=1	18	7	19	7	54.2	7.93	530061			375347		679058			3.49288e+06	1.38644e+06		2.06208e+06		960009		3.64771e+06	2.61799e+06	866007	493658
Q9D6P8	Calml3	Calmodulin-like protein 3 OS=Mus musculus OX=10090 GN=Calml3 PE=2 SV=1	14	2	14	2	16.7	4.31	637735	1.39811e+06	483773	652528	763933	3.00353e+06	1.39443e+06	583917	1.98474e+06		1.11695e+06	3.08862e+06	735636	3.75036e+06		2.51347e+06	1.84912e+06			Acetyl [N-Term]
Q78IK2	Atp5mk	ATP synthase membrane subunit K, mitochondrial OS=Mus musculus OX=10090 GN=Atp5mk PE=1 SV=1	43	2	10	2	6.4	9.83	952653		875662	930147		1.18677e+06			5.50332e+06	1.13679e+06	1.05284e+06	1.98329e+06	887402	2.5849e+06	1.20037e+06	1.36556e+06
F6Q404	Pdia3	Protein disulfide-isomerase A3 (Fragment) OS=Mus musculus OX=10090 GN=Pdia3 PE=1 SV=1	41	6	113	1	13.6	7.8	2.63588e+06	5.75911e+06	7.91055e+06	4.3726e+06	5.58421e+06	9.28328e+06	1.08644e+07	6.12843e+06	1.17706e+07	1.31707e+07	3.7575e+06	1.18637e+07	3.97875e+06	1.02117e+07	7.88157e+06	1.04678e+07	1.02172e+07	4.22278e+06	4.99708e+06
P97372	Psme2	Proteasome activator complex subunit 2 OS=Mus musculus OX=10090 GN=Psme2 PE=1 SV=4	25	6	74	6	27	5.76	2.23534e+07	2.2099e+07	2.01984e+07	2.17192e+07	3.0114e+07	2.6292e+07	2.13785e+07	2.16638e+07	2.0691e+07	2.85315e+07	2.01398e+07	3.10267e+07	2.77454e+07	2.35274e+07	2.65691e+07	2.75946e+07	2.35957e+07	2.62146e+07	2.92703e+07
Q8VEM8	Slc25a3	Phosphate carrier protein, mitochondrial OS=Mus musculus OX=10090 GN=Slc25a3 PE=1 SV=1	16	7	56	7	39.6	9.26	5.72202e+07	6.56902e+07	5.88443e+07	3.82928e+07	4.27136e+07	3.22282e+07	4.34845e+07	4.52824e+07	3.92799e+07	5.03118e+07	4.62732e+07	2.70565e+07	4.43282e+07	5.45758e+07	5.93965e+07	3.4573e+07	3.33863e+07	2.94512e+07	4.5982e+07
Q5U3K5	Rabl6	Rab-like protein 6 OS=Mus musculus OX=10090 GN=Rabl6 PE=1 SV=2	5	3	5	3	79.8	5.53	357170	390753	431274	402422	458333	319950	267941	270657	160152	403416	447193	340818	336287	394426	516379	405171	325193	322297	367086
Q99JF8	Psip1	PC4 and SFRS1-interacting protein OS=Mus musculus OX=10090 GN=Psip1 PE=1 SV=1	19	9	34	8	59.7	9.13		990177	1.63875e+06	1.21382e+06	2.379e+06	2.51067e+06		832007	9.6121e+06	4.85078e+06	1.3587e+06	3.55814e+06	853361	4.14111e+06	1.03082e+06	3.96927e+06	2.32332e+06	963106
Q9DBZ5	Eif3k	Eukaryotic translation initiation factor 3 subunit K OS=Mus musculus OX=10090 GN=Eif3k PE=1 SV=1	21	4	14	4	25.1	4.93	503083	500452	2.34503e+06	917418	1.88008e+06	2.37274e+06	6.53969e+06	1.70093e+06	2.61204e+06	1.27761e+06	633114	2.19067e+06			817995	1.37388e+06	4.48009e+06	1.92595e+06	729624	Acetyl [N-Term]
P0C8K7	Smim1	Small integral membrane protein 1 OS=Mus musculus OX=10090 GN=Smim1 PE=1 SV=1	15	1	40	1	8.8	8.66		1.97495e+06	3213945	1.94041e+06	2.59472e+06	1.26928e+07	5.66858e+06	3.12064e+06	1.54126e+07	7.35353e+06	8.49215e+06	1.25222e+07	2.92446e+06	1.0223e+07	3.21762e+06	4.64843e+06	1.14492e+07	7.0603e+06	1.94089e+06	Acetyl [N-Term]
Q9D1J3	Sarnp	SAP domain-containing ribonucleoprotein OS=Mus musculus OX=10090 GN=Sarnp PE=1 SV=3	31	6	63	6	23.5	6.65	4.32714e+06	1.26544e+07	1.23021e+07	7.12547e+06	1.05364e+07	3.52281e+07	1.79896e+07	8.49553e+06	1.05862e+08	5.03958e+07	1.42328e+07	1.74297e+07	6.22727e+06	2.27982e+07	8.58264e+06	2.36069e+07	2.0063e+07	7.49442e+06	4.86724e+06
P01637	#N/A	Ig kappa chain V-V region T1 OS=Mus musculus OX=10090 PE=4 SV=1	30	3	41	3	14.4	8.59	5.02284e+06	4.09642e+06	3.07639e+06	5.84228e+06	5.37757e+06	5.17045e+06	4.86104e+06	6.08698e+06	1.96029e+06	1.95776e+06	6.08042e+06	2.35859e+06	2.4744e+06	3.86039e+06	8.56292e+06	5.37817e+06	3.93184e+06	4.39935e+06	4.83021e+06
Q99M15	Pstpip2	Proline-serine-threonine phosphatase-interacting protein 2 OS=Mus musculus OX=10090 GN=Pstpip2 PE=1 SV=4	22	7	18	7	38.9	8.37	475326	376750	1.28263e+06	164284	838201	1.50641e+06	1.18346e+06	342589	2.61281e+06	948268	602313	2.19296e+06		1.78805e+06	731243	698799	660072	171184	288388
A0A075B5M4	Igkv4-57-1	Immunoglobulin kappa variable 4-57-1 (Fragment) OS=Mus musculus OX=10090 GN=Igkv4-57-1 PE=4 SV=1	27	2	50	1	12.7	7.11		997602		1.18855e+06	579320	1.07712e+06	2.01547e+06	603593			2.18845e+06	602678	1.43296e+06	918274	2.02926e+06	1.29321e+06		720513
Q04857	Col6a1	Collagen alpha-1(VI) chain OS=Mus musculus OX=10090 GN=Col6a1 PE=1 SV=1	3	3	20	3	108.4	5.36	6.11525e+07	3.98251e+07	4.55124e+07	7.63388e+07	5.10819e+07	5.80908e+07	9.77327e+07	1.0736e+08	3.99176e+07	4.58653e+07	9.20776e+07	6.99477e+07	6.755e+07	3.94561e+07	8.28958e+07	4.86713e+07	4.20681e+07	7.75138e+07	7.42634e+07
Q9EPW4	Clec3a	C-type lectin domain family 3 member A OS=Mus musculus OX=10090 GN=Clec3a PE=3 SV=1	27	5	60	5	22.2	8.95	2.26494e+06	1.59369e+06	2.42352e+06	1.01179e+06	912874	656690	489114	515949	1.12724e+06	702757	946841	1.09087e+06	972544	2.02727e+06	1.19574e+06	1.27617e+06	938488	818760	657817
P61202	Cops2	COP9 signalosome complex subunit 2 OS=Mus musculus OX=10090 GN=Cops2 PE=1 SV=1	21	8	20	8	51.6	5.53									411022								625776
A0A075B5Q0	Ighv5-6	Immunoglobulin heavy variable 5-6 (Fragment) OS=Mus musculus OX=10090 GN=Ighv5-6 PE=4 SV=1	44	4	40	1	12.9	8.6
Q61245	Col11a1	Collagen alpha-1(XI) chain OS=Mus musculus OX=10090 GN=Col11a1 PE=1 SV=2	3	3	13	3	180.9	5.21	732451	244824		897241	750856			302905			637557
Q3TMQ6	Ang4	Angiogenin-4 OS=Mus musculus OX=10090 GN=Ang4 PE=1 SV=1	19	4	90	4	16.4	8.72	1.33312e+07	1.22562e+07	1.34284e+07	1.56537e+07	1.6514e+07	2.39228e+07	4.30656e+07	1.90189e+07	1.80281e+07	2.0359e+07	1.76519e+07	2.18605e+07	2.5059e+07	2.75643e+07	2.31032e+07	1.54108e+07	1.50809e+07	1.90762e+07	1.43308e+07
Q921F4	Hnrnpll	Heterogeneous nuclear ribonucleoprotein L-like OS=Mus musculus OX=10090 GN=Hnrnpll PE=1 SV=3	9	4	44	4	64.1	5.85	2.247e+06	1.60006e+06	1.7974e+06	2.82138e+06	2.82031e+06	2.04055e+06	2.44746e+06	1.95999e+06	2.35821e+06	1.31943e+06	2.17551e+06	2.1229e+06	1.5133e+06	3.82384e+06	1.07076e+06	4.08279e+06	4.38069e+06	3.64195e+06	3.6804e+06
Q3V3Q7	Pacs2	Phosphofurin acidic cluster sorting protein 2 OS=Mus musculus OX=10090 GN=Pacs2 PE=1 SV=2	8	7	36	5	94.9	6.51	6.63073e+06	4.88322e+06		6.40926e+06	5.42812e+06	1.63707e+06	1.6629e+06	1.83772e+06	2.31079e+06	1.19227e+06	787300	941827	5.10772e+06	4.35258e+06	1.05072e+06	1.12998e+06	2.07538e+06	724991
O54916	Reps1	RalBP1-associated Eps domain-containing protein 1 OS=Mus musculus OX=10090 GN=Reps1 PE=1 SV=2	4	3	16	3	86.5	5.58		665957	369427	774328	570265	2.16638e+06	987886	1.16651e+06	2.14185e+06		3.47633e+06	1.35765e+06	852394	672376	1.74556e+06	765518	1.51573e+06	1.86151e+06	1.02613e+06
Q61937	Npm1	Nucleophosmin OS=Mus musculus OX=10090 GN=Npm1 PE=1 SV=1	12	3	51	3	32.5	4.77	2.40065e+06	9.92599e+06	6.38432e+06	9.69804e+06	1.4825e+07	7.44664e+07	3.04285e+07	2.34473e+07	6.48634e+07	3.40033e+07	6.70611e+06	2.05151e+07	3.68308e+06	1.12059e+07	2.18511e+06	3.43095e+07	9.35519e+07	4.57422e+07	1.66189e+07
O88520	Shoc2	Leucine-rich repeat protein SHOC-2 OS=Mus musculus OX=10090 GN=Shoc2 PE=1 SV=2	12	7	24	7	64.9	8.46						593881	479361		5.08746e+06	3.72528e+06		1.18479e+06	103223	1.81429e+06	128646	1.03441e+06
A0A140T8N5	Igkv6-23	Immunoglobulin kappa variable 6-23 (Fragment) OS=Mus musculus OX=10090 GN=Igkv6-23 PE=4 SV=2	29	3	42	1	12.8	5.73	499985	1.0891e+06				816711	1.07993e+06	1.09308e+06	1.78784e+06		890934	1.30365e+06	1.54809e+06	1.56328e+06	2.64315e+06	1.59284e+06	643455		1.34959e+06
A0A0B4J1I4	Igkv4-72	Immunoglobulin kappa chain variable 4-72 (Fragment) OS=Mus musculus OX=10090 GN=Igkv4-72 PE=4 SV=1	39	3	45	2	12.6	8.48	2.47743e+06	4.57806e+06	2.40055e+06	2.80857e+06	1.16175e+06	6.71243e+06	6.43371e+06	1.43832e+06	708969	3.33908e+06	5.00934e+06	831046	2.0407e+06	4.70136e+06	5.06863e+06			344216	3.12523e+06
Q61584	Fxr1	Fragile X mental retardation syndrome-related protein 1 OS=Mus musculus OX=10090 GN=Fxr1 PE=1 SV=2	5	3	8	3	76.2	6.98		327721				530459			1.72829e+06	526748		736293		874684		909444	543817
Q6PER3	Mapre3	Microtubule-associated protein RP/EB family member 3 OS=Mus musculus OX=10090 GN=Mapre3 PE=1 SV=1	25	6	59	4	31.9	5.54	5.51285e+06	4.50299e+06	3.75069e+06	4.15602e+06	3.44807e+06	8.37333e+06	6.98611e+06	8.06082e+06	9.09707e+06	1.48892e+07	9.53862e+06	8.61688e+06	1.34311e+07	9.68221e+06	1.47228e+07	1.5119e+07	5.63368e+06	6.47913e+06	1.10714e+07	Acetyl [N-Term]
O70209	Pdlim3	PDZ and LIM domain protein 3 OS=Mus musculus OX=10090 GN=Pdlim3 PE=1 SV=1	18	4	10	4	34.3	7.91		96003.4	137354	87807.1	172188	558570	228162	128190	539365	399752	453897	379855		447941	19145.1	143462	715098	471312	50738.2
Q99PG2	Ogfr	Opioid growth factor receptor OS=Mus musculus OX=10090 GN=Ogfr PE=1 SV=1	5	2	6	2	70.6	4.77	1.71308e+06	1.82016e+06	1.52346e+06	1.63992e+06	1.7261e+06	1.56292e+06	947888	936683	800709	406059	1.07039e+06	1.58968e+06	1.01679e+06	1.70354e+06	2.16685e+06	1.44357e+06	981034	847888	1.17206e+06
P62309	Snrpg	Small nuclear ribonucleoprotein G OS=Mus musculus OX=10090 GN=Snrpg PE=1 SV=1	34	3	39	3	8.5	8.88			2.28172e+06			2.28332e+06		568193	1.65029e+06	5.36958e+06		9.69198e+06		487806	216090	2.50479e+06	3.72763e+06		784257
Q64487	Ptprd	Receptor-type tyrosine-protein phosphatase delta OS=Mus musculus OX=10090 GN=Ptprd PE=1 SV=3	5	7	14	7	214.3	6.55	3.53285e+06	2.19652e+06	2.63708e+06	2.24876e+06	1.57691e+06		2.83829e+06	601926	8.37609e+06	3.15304e+06	909351	250438		371799	506881	3.51404e+06	1.86389e+06	1.52214e+06	1.04572e+06
O09161	Casq2	Calsequestrin-2 OS=Mus musculus OX=10090 GN=Casq2 PE=1 SV=3	5	2	3	2	48.1	4.27
Q8BZ71	Stac3	SH3 and cysteine-rich domain-containing protein 3 OS=Mus musculus OX=10090 GN=Stac3 PE=1 SV=1	10	3	5	3	41	6.38	471091	2.05855e+06				596658			1.92963e+06	1.05568e+06	284606	738426	998948	1.13107e+06	431110		689246		721666
P62806	H4c1	Histone H4 OS=Mus musculus OX=10090 GN=H4c1 PE=1 SV=2	37	4	49	4	11.4	11.36						760315	1.36782e+06							929101
A0A075B6A7	Ighv2-6	Immunoglobulin heavy variable 2-6 (Fragment) OS=Mus musculus OX=10090 GN=Ighv2-6 PE=4 SV=1	14	1	10	1	12.6	8.48
A0A075B5U6	Ighv1-20	Immunoglobulin heavy variable V1-20 OS=Mus musculus OX=10090 GN=Ighv1-20 PE=4 SV=1	38	4	54	3	13.1	8.43	4.79122e+06	2.39829e+06	6.68314e+06	1.36365e+07	5.93165e+06	7.58095e+06	1.51286e+07	2.05912e+07	5.7408e+06	2.75114e+06	1.33708e+07	7.22943e+06	1.30052e+07	1.14609e+07	1.57488e+07	8.10173e+06	5.13353e+06	1.25533e+07	2.46119e+07
Q91VJ4	Stk38	Serine/threonine-protein kinase 38 OS=Mus musculus OX=10090 GN=Stk38 PE=1 SV=1	14	5	15	5	54.1	7.34	2.33103e+06	2.24463e+06	2.22623e+06	3.35062e+06	1.78564e+06	2.94967e+06	3.67374e+06		7.47309e+06	8.59127e+06		2.06674e+06		962148		1.0358e+06	5.1033e+06	2.20616e+06
Q91VM5	Rbmxl1	RNA binding motif protein, X-linked-like-1 OS=Mus musculus OX=10090 GN=Rbmxl1 PE=2 SV=1	14	4	14	4	42.1	9.99	17902.3		105289		85855.7	206625		26025	680777			388496		185224		141555
P97770	Thumpd3	THUMP domain-containing protein 3 OS=Mus musculus OX=10090 GN=Thumpd3 PE=1 SV=1	11	5	25	5	56.4	7.43	17064.8	842851	846348		1.06071e+06	3.57966e+06	1.57772e+06	738405	1.21265e+06	4.29871e+06	1.89942e+06	2.25785e+06	431723	1.75879e+06	319680	1.63609e+06	1.7346e+06	1.22257e+06	660907
P01741	#N/A	Ig heavy chain V region OS=Mus musculus OX=10090 PE=1 SV=1	11	2	15	2	12.5	5.06		578939	2.31725e+06	4.60894e+06	1.05845e+06	4.36257e+06	5.51355e+06	2.77608e+06	9.04032e+06	3.73331e+06	6.89216e+06	7.72893e+06	2.48416e+06	2.97072e+06	4.24618e+06	1.36494e+06	2.40415e+06	1.17402e+06
E9Q6D8	C6	Complement component C6 OS=Mus musculus OX=10090 GN=C6 PE=1 SV=2	8	6	31	6	104.6	6.24	2.39744e+06	2.50744e+06	2.17014e+06	1.67252e+06	3.5484e+06	2.24921e+06	1.73811e+06	2.26009e+06	1.3978e+06	2.2076e+06	6.56004e+06	892543	1.66457e+06	941678	1.43826e+06	873792	1.91026e+06	1.25415e+06	1.83236e+06
P14094	Atp1b1	Sodium/potassium-transporting ATPase subunit beta-1 OS=Mus musculus OX=10090 GN=Atp1b1 PE=1 SV=1	13	3	6	3	35.2	8.65	2.31995e+06	1.72963e+06	1.59745e+06	2.14274e+06	1.4109e+06	1.03384e+06	2.13114e+06	2.51445e+06	3.58888e+06	1.20462e+06	946546		2.08529e+06	1.76734e+06	1.99467e+06	2.03774e+06	1.79637e+06	1.8075e+06	1.7887e+06
Q7TSJ2	Map6	Microtubule-associated protein 6 OS=Mus musculus OX=10090 GN=Map6 PE=1 SV=2	5	3	13	3	96.4	9.5				1.05931e+06		770946			813444	823097	735899	531989	963220	1.1394e+06	1.18696e+06	558074	582798	493468	590186
P28481	Col2a1	Collagen alpha-1(II) chain OS=Mus musculus OX=10090 GN=Col2a1 PE=1 SV=2	3	3	9	3	141.9	6.92	530692	3.23164e+06	408687	1.43143e+06	2.22628e+06	1.0629e+07	2.09497e+06	1.85209e+06	5.24116e+06	3.99552e+06	6.94373e+06	6.39151e+06		4.95942e+06		2.57681e+06	5.45524e+06	2.40663e+06	524177
Q9R0Y5	Ak1	Adenylate kinase isoenzyme 1 OS=Mus musculus OX=10090 GN=Ak1 PE=1 SV=1	21	3	31	3	21.5	5.81	849056	1.05351e+07	145637	1.07242e+06	3.75092e+06	4.00049e+06	3.00824e+06	1.1862e+06	1.33657e+07	4.23462e+06	636099	4.39223e+06	5.15542e+06	5.74317e+06	3.5527e+06	6.16337e+06	5.07653e+06	830206	815580
Q80VI1	Trim56	E3 ubiquitin-protein ligase TRIM56 OS=Mus musculus OX=10090 GN=Trim56 PE=1 SV=1	6	3	19	3	79.5	7.96	6.2117e+06	7.58007e+06	6.05537e+06	9.6244e+06	5.78572e+06	4.26371e+06	1.02697e+07	1.0412e+07	3.77663e+06	4.40977e+06	4.69528e+06	3.8258e+06	1.05897e+07	6.1771e+06	1.05971e+07	5.55203e+06	5.70166e+06	9.64901e+06	8.37849e+06
A0A140T8M0	Igkv1-117	Immunoglobulin kappa variable 1-117 (Fragment) OS=Mus musculus OX=10090 GN=Igkv1-117 PE=4 SV=2	34	4	52	1	13.1	8.48	2.46411e+07	2.67075e+07	2.13797e+07	2.74061e+07	2.16981e+07	2.29497e+07	2.71267e+07	2.9922e+07	2.12302e+07		2.30324e+07	2.23984e+07	2.81482e+07	2.02884e+07	3.19226e+07	2.23666e+07	1.76113e+07	2.4047e+07	2.37315e+07
Q61595	Ktn1	Kinectin OS=Mus musculus OX=10090 GN=Ktn1 PE=1 SV=1	6	6	25	6	152.5	5.86	1.60224e+06	1.12001e+06	1.40395e+06	1.15855e+06	147376	769729	1.8021e+06	602827	6.11348e+06	316714		3.81115e+06	1.3859e+06	2.20502e+06	2.5356e+06	2.85168e+06	2.61973e+06	368125	1.73183e+06
E9Q456	Tpm1	Tropomyosin alpha-1 chain OS=Mus musculus OX=10090 GN=Tpm1 PE=1 SV=1	25	7	22	1	28.7	4.77									744816		638334	764659
[truncated: 1,396 more rows]

## Sheet: ttests with Perseus
T: Gene Name	Abundances (Normalized): F20: Sample, 1, Venom-saline	Abundances (Normalized): F21: Sample, 2, Venom-saline	Abundances (Normalized): F22: Sample, 3, Venom-saline	Abundances (Normalized): F23: Sample, 4, Venom-saline	Abundances (Normalized): F24: Sample, 5, Venom-saline	Abundances (Normalized): F25: Sample, 6, Saline-saline	Abundances (Normalized): F26: Sample, 7, Saline-saline	Abundances (Normalized): F27: Sample, 8, Saline-saline	Abundances (Normalized): F28: Sample, 9, Saline-saline	Abundances (Normalized): F29: Sample, 10, Saline-saline	Abundances (Normalized): F30: Sample, 11, Antivenom-saline	Abundances (Normalized): F31: Sample, 12, Antivenom-saline	Abundances (Normalized): F32: Sample, 13, Antivenom-saline	Abundances (Normalized): F33: Sample, 14, Antivenom-saline	Abundances (Normalized): F34: Sample, 15, Antivenom-saline	Abundances (Normalized): F35: Sample, 16, Venom-antivenom	Abundances (Normalized): F36: Sample, 17, Venom-antivenom	Abundances (Normalized): F37: Sample, 18, Venom-antivenom	Abundances (Normalized): F38: Sample, 19, Venom-antivenom	C: Accession	C: Student's T-test Significant Venom-saline_Negative control Saline-saline	C: Student's T-test Significant Antivenom-saline_Negative control Saline-saline	C: Student's T-test Significant Venom-antivenom_Negative control Saline-saline	C: Student's T-test significant	N: Coverage [%]	N: # Peptides	N: # PSMs	N: # Unique Peptides	N: MW [kDa]	N: calc. pI	N: -Log Student's T-test p-value Venom-saline_Negative control Saline-saline	N: Student's T-test q-value Venom-saline_Negative control Saline-saline	N: Student's T-test Difference Venom-saline_Negative control Saline-saline	N: Student's T-test Test statistic Venom-saline_Negative control Saline-saline	N: -Log Student's T-test p-value Antivenom-saline_Negative control Saline-saline	N: Student's T-test q-value Antivenom-saline_Negative control Saline-saline	N: Student's T-test Difference Antivenom-saline_Negative control Saline-saline	N: Student's T-test Test statistic Antivenom-saline_Negative control Saline-saline	N: -Log Student's T-test p-value Venom-antivenom_Negative control Saline-saline	N: Student's T-test q-value Venom-antivenom_Negative control Saline-saline	N: Student's T-test Difference Venom-antivenom_Negative control Saline-saline	N: Student's T-test Test statistic Venom-antivenom_Negative control Saline-saline	T: Description
[truncated: 2,642 more rows]
