# Supplementary material for: Bioinformatics-Guided Identification and Quantification of Biomarkers of Crotalus atrox Envenoming and Its Neutralization by Antivenom
Source: Mol Cell Proteomics. 2025 Mar 25;24(5):100956. doi: 10.1016/j.mcpro.2025.100956 (PMC12140956; doi:10.1016/j.mcpro.2025.100956)
Supplement: Suplimmentary File 6 [file mmc6.xlsx]

## Sheet: Dataset(24hr ALL_Perseus)
Name of datase: 24hr ALL_Perseus
No. of identified items: 314 of 331
No. of unidentified items: 17
ID type: GeneSymbol
Number of mapped protein: 517
Is dataset quantitative :NO
Mapped items:
Gene Symbol			UniProt ID	UniProt accession	Protein name	Gene	Alt Accessions
Ate1			ATE1_MOUSE	Q9Z2A5	Arginyl-tRNA--protein transferase 1	Name=Ate1;	Q9Z2A5; Q8CFP7; Q9Z2A4;
Zc3hav1			ZCCHV_MOUSE	Q3UPF5	Zinc finger CCCH-type antiviral protein 1	Name=Zc3hav1;	Q3UPF5; Q9CTU4; Q9DBS7;
Zc3hav1			ZCCHV_RAT	Q8K3Y6	Zinc finger CCCH-type antiviral protein 1	Name=Zc3hav1; Synonyms=Zap;	Q8K3Y6;
Cttn			SRC8_MOUSE	Q60598	Src substrate cortactin	Name=Cttn; Synonyms=Ems1;	Q60598; Q3UGC2;
Cttn			SRC8_RAT	Q66HL2	Src substrate cortactin	Name=Cttn {ECO:0000312|RGD:619839};	Q66HL2; D3ZRB0;
Psmc1			PRS4_MOUSE	P62192	26S proteasome regulatory subunit 4	Name=Psmc1;	P62192; P49014; Q03527; Q96AZ3;
Psmc1			PRS4_RAT	P62193	26S proteasome regulatory subunit 4	Name=Psmc1;	P62193; P49014; Q03527; Q96AZ3;
Cyp2a12			CP2AC_MOUSE	P56593	Cytochrome P450 2A12	Name=Cyp2a12;	P56593; Q8VCW9;
Aldh9a1			AL9A1_MOUSE	Q9JLJ2	4-trimethylaminobutyraldehyde dehydrogenase	Name=Aldh9a1;	Q9JLJ2;
Aldh9a1			AL9A1_RAT	Q9JLJ3	4-trimethylaminobutyraldehyde dehydrogenase	Name=Aldh9a1;	Q9JLJ3; Q6GMM4;
Dars1			SYDC_MOUSE	Q922B2	Aspartate--tRNA ligase, cytoplasmic	Name=Dars1; Synonyms=Dars;	Q922B2; Q3U987;
Dars1			SYDC_RAT	P15178	Aspartate--tRNA ligase, cytoplasmic	Name=Dars1; Synonyms=Dars, Drs1;	P15178;
Oxsr1			OXSR1_MOUSE	Q6P9R2	Serine/threonine-protein kinase OSR1	Name=Oxsr1 {ECO:0000312|MGI:MGI:1917378};Synonyms=Osr1 {ECO:0000312|EMBL:AAH60645.1};	Q6P9R2; Q8BVZ9; Q8C0B9;
Akr1c6			DHB5_MOUSE	P70694	Estradiol 17 beta-dehydrogenase 5	Name=Akr1c6; Synonyms=Hsd17b5;	P70694;
Hnrnpu			HNRPU_MOUSE	Q8VEK3	Heterogeneous nuclear ribonucleoprotein U {ECO:0000312|MGI:MGI:1858195}	Name=Hnrnpu {ECO:0000312|MGI:MGI:1858195};Synonyms=Hnrpu {ECO:0000312|MGI:MGI:1858195};	Q8VEK3; G3XA10; Q9R205;
Hnrnpu			HNRPU_RAT	Q6IMY8	Heterogeneous nuclear ribonucleoprotein U {ECO:0000312|RGD:620372}	Name=Hnrnpu {ECO:0000312|RGD:620372}; Synonyms=Hnrpu; ORFNames=rCG_20317;	Q6IMY8;
Tomm34			TOM34_MOUSE	Q9CYG7	Mitochondrial import receptor subunit TOM34	Name=Tomm34;	Q9CYG7; A2A5N5; A2A5N6; Q3THD0; Q812F1; Q812F2; Q9D059;
Tomm34			TOM34_RAT	Q3KRD5	Mitochondrial import receptor subunit TOM34	Name=Tomm34;	Q3KRD5;
Rab18			RAB18_MOUSE	P35293	Ras-related protein Rab-18	Name=Rab18;	P35293; Q543V0;
Rab18			RAB18_RAT	Q5EB77	Ras-related protein Rab-18	Name=Rab18;	Q5EB77;
Was			WASP_MOUSE	P70315	Wiskott-Aldrich syndrome protein homolog	Name=Was; Synonyms=Wasp;	P70315;
Cab39l			CB39L_MOUSE	Q9DB16	Calcium-binding protein 39-like	Name=Cab39l;	Q9DB16; Q8BG52; Q91WB8; Q91YL0;
Gpx4			GPX4_MOUSE	O70325	Phospholipid hydroperoxide glutathione peroxidase {ECO:0000303|PubMed:12745070, ECO:0000303|PubMed:9370288}	Name=Gpx4 {ECO:0000303|PubMed:19417079, ECO:0000312|MGI:MGI:104767};	O70325; O35560; Q8K4U8; Q91XR9; Q9JK35;
Gpx4			GPX4_RAT	P36970	Phospholipid hydroperoxide glutathione peroxidase {ECO:0000303|PubMed:7592947}	Name=Gpx4 {ECO:0000250|UniProtKB:O70325};	P36970; Q6PZ55; Q76LU9; Q91XR8;
Coro1a			COR1A_MOUSE	O89053	Coronin-1A	Name=Coro1a; Synonyms=Coro1;	O89053; Q7TMU0; Q9R1Y8; Q9R288;
Coro1a			COR1A_RAT	Q91ZN1	Coronin-1A	Name=Coro1a; Synonyms=Coro1;	Q91ZN1;
Arf1			ARF1_MOUSE	P84078	ADP-ribosylation factor 1	Name=Arf1;	P84078; P10947; P32889; Q3THZ2; Q3U849; Q3UDG1; Q3UF76;
Arf1			ARF1_RAT	P84079	ADP-ribosylation factor 1	Name=Arf1;	P84079; P10947; P32889;
Cd8b			CD8B_MOUSE	P10300	T-cell surface glycoprotein CD8 beta chain	Name=Cd8b; Synonyms=Cd8b1, Ly-3, Lyt-3, Lyt3;	P10300; Q31127; Q60966; Q61811;
Cd8b			CD8B_RAT	P05541	T-cell surface glycoprotein CD8 beta chain	Name=Cd8b; Synonyms=Cd8b1;	P05541;
Prm2			PRM2_MOUSE	P07978	Protamine-2	Name=Prm2;	P07978;
Prm2			PRM2_RAT	P11248	Protamine-2	Name=Prm2;	P11248;
Prm2			PRM2_RATFU	Q91VE1	Protamine-2	Name=Prm2;	Q91VE1;
Prm2			PRM2_RATTU	Q91VB3	Protamine-2	Name=Prm2;	Q91VB3;
Ighg1			IGH1M_MOUSE	P01869	Ig gamma-1 chain C region, membrane-bound form	Name=Ighg1; Synonyms=Igh-4;	P01869;
Ighg1			IGHG1_MOUSE	P01868	Ig gamma-1 chain C region secreted form	Name=Ighg1; Synonyms=Igh-4;	P01868;
Gapdh			G3P_MOUSE	P16858	Glyceraldehyde-3-phosphate dehydrogenase	Name=Gapdh; Synonyms=Gapd;	P16858; A6H6A8; Q0QEU0; Q3THM2; Q3TUI2; Q3UMT2; Q4V783; Q569X2; Q569X5; Q5U410;
Gapdh			G3P_RAT	P04797	Glyceraldehyde-3-phosphate dehydrogenase	Name=Gapdh; Synonyms=Gapd;	P04797; P09328; Q5M916; Q9QWU4;
Man1a1			MA1A1_MOUSE	P45700	Mannosyl-oligosaccharide 1,2-alpha-mannosidase IA	Name=Man1a1; Synonyms=Man1a;	P45700;
RtcA			RTCA_MOUSE	Q9D7H3	RNA 3'-terminal phosphate cyclase	Name=RtcA; Synonyms=Rpc1, Rtcd1;	Q9D7H3; Q3TVV2;
Skp1			SKP1_MOUSE	Q9WTX5	S-phase kinase-associated protein 1	Name=Skp1 {ECO:0000303|PubMed:10097128, ECO:0000312|MGI:MGI:103575};Synonyms=Skp1a {ECO:0000312|MGI:MGI:103575};	Q9WTX5; Q8C5H6;
Skp1			SKP1_RAT	Q6PEC4	S-phase kinase-associated protein 1	Name=Skp1; Synonyms=Skp1a;	Q6PEC4;
Dnm2			DYN2_MOUSE	P39054	Dynamin-2	Name=Dnm2; Synonyms=Dyn2;	P39054; Q9DBE1;
Dnm2			DYN2_RAT	P39052	Dynamin-2	Name=Dnm2; Synonyms=Dyn2;	P39052;
Egln1			EGLN1_MOUSE	Q91YE3	Egl nine homolog 1	Name=Egln1;	Q91YE3; Q8VHJ2; Q922P3;
Egln1			EGLN1_RAT	P59722	Egl nine homolog 1	Name=Egln1;	P59722; Q642G6;
Ecpas			ECM29_MOUSE	Q6PDI5	Proteasome adapter and scaffold protein ECM29 {ECO:0000250|UniProtKB:Q5VYK3}	Name=Ecpas; Synonyms=Ecm29, Kiaa0368;	Q6PDI5; A2ALW0; Q6ZQC9; Q8BSW7; Q8CAH0; Q8R3M6;
Skap2			SKAP2_MOUSE	Q3UND0	Src kinase-associated phosphoprotein 2	Name=Skap2; Synonyms=Prap, Ra70, Saps, Scap2, Skap55r;	Q3UND0; Q8BK74; Q9Z2K4;
Skap2			SKAP2_RAT	Q920G0	Src kinase-associated phosphoprotein 2	Name=Skap2; Synonyms=Scap2, Skap55r;	Q920G0;
Arfgap2			ARFG2_MOUSE	Q99K28	ADP-ribosylation factor GTPase-activating protein 2	Name=Arfgap2; Synonyms=Zfp289, Znf289;	Q99K28; Q9D758; Q9JIH1;
Arfgap2			ARFG2_RAT	Q3MID3	ADP-ribosylation factor GTPase-activating protein 2	Name=Arfgap2; Synonyms=Zfp289, Znf289;	Q3MID3;
Cab39			CAB39_MOUSE	Q06138	Calcium-binding protein 39	Name=Cab39; Synonyms=Mo25;	Q06138; Q8VDZ8;
Antxr2			ANTR2_MOUSE	Q6DFX2	Anthrax toxin receptor 2	Name=Antxr2;	Q6DFX2; Q99L17;
Scamp3			SCAM3_MOUSE	O35609	Secretory carrier-associated membrane protein 3	Name=Scamp3;	O35609; Q3TUV6; Q99M48; Q9ERM9;
Carhsp1			CHSP1_MOUSE	Q9CR86	Calcium-regulated heat stable protein 1	Name=Carhsp1;	Q9CR86;
Carhsp1			CHSP1_RAT	Q9WU49	Calcium-regulated heat stable protein 1	Name=Carhsp1;	Q9WU49;
Hadha			ECHA_MOUSE	Q8BMS1	Trifunctional enzyme subunit alpha, mitochondrial	Name=Hadha;	Q8BMS1; Q3TCY3; Q5U5Y5; Q8QZU4;
Hadha			ECHA_RAT	Q64428	Trifunctional enzyme subunit alpha, mitochondrial	Name=Hadha;	Q64428; Q5BIZ5;
Plpbp			PLPHP_MOUSE	Q9Z2Y8	Pyridoxal phosphate homeostasis protein {ECO:0000255|HAMAP-Rule:MF_03225}	Name=Plpbp {ECO:0000255|HAMAP-Rule:MF_03225, ECO:0000312|MGI:MGI:1891207};Synonyms=Prosc {ECO:0000255|HAMAP-Rule:MF_03225,ECO:0000312|MGI:MGI:1891207};	Q9Z2Y8;
Eif3d			EIF3D_MOUSE	O70194	Eukaryotic translation initiation factor 3 subunit D {ECO:0000255|HAMAP-Rule:MF_03003}	Name=Eif3d; Synonyms=Eif3s7;	O70194; Q8BLH0; Q8BWW1;
Eif3d			EIF3D_RAT	Q6AYK8	Eukaryotic translation initiation factor 3 subunit D {ECO:0000255|HAMAP-Rule:MF_03003}	Name=Eif3d; Synonyms=Eif3s7;	Q6AYK8;
Mcts1			MCTS1_MOUSE	Q9DB27	Malignant T-cell-amplified sequence 1	Name=Mcts1;	Q9DB27; Q3UUI6;
Mcts1			MCTS1_RAT	Q4G009	Malignant T-cell-amplified sequence 1	Name=Mcts1;	Q4G009;
Fyb1			FYB1_MOUSE	O35601	FYN-binding protein 1	Name=Fyb1; Synonyms=Fyb;	O35601; Q9Z2H3;
Fyb1			FYB1_RAT	D3ZIE4	FYN-binding protein 1 {ECO:0000250|UniProtKB:O15117}	Name=Fyb1 {ECO:0000312|RGD:1563421};Synonyms=Fyb {ECO:0000312|RGD:1563421};	D3ZIE4;
Tcea1			TCEA1_MOUSE	P10711	Transcription elongation factor A protein 1	Name=Tcea1; Synonyms=Tceat;	P10711; P10712; P23713;
Tcea1			TCEA1_RAT	Q4KLL0	Transcription elongation factor A protein 1	Name=Tcea1;	Q4KLL0;
Kras			RASK_MOUSE	P32883	GTPase KRas	Name=Kras; Synonyms=Kras2;	P32883; P04200; P08643;
Kras			RASK_RAT	P08644	GTPase KRas	Name=Kras; Synonyms=Kras2;	P08644; P46203; P97914;
Chst11			CHSTB_MOUSE	Q9JME2	Carbohydrate sulfotransferase 11	Name=Chst11;	Q9JME2; Q9JJS2;
Chst11			CHSTB_RAT	P69478	Carbohydrate sulfotransferase 11	Name=Chst11;	P69478;
Ndufs6			NDUS6_MOUSE	P52503	NADH dehydrogenase [ubiquinone] iron-sulfur protein 6, mitochondrial	Name=Ndufs6; Synonyms=Ip13;	P52503; Q5M9J7;
Ndufs6			NDUS6_RAT	P52504	NADH dehydrogenase [ubiquinone] iron-sulfur protein 6, mitochondrial	Name=Ndufs6; Synonyms=Ip13;	P52504;
Ap2m1			AP2M1_MOUSE	P84091	AP-2 complex subunit mu	Name=Ap2m1; Synonyms=Clapm1;	P84091; P20172; P53679;
Ap2m1			AP2M1_RAT	P84092	AP-2 complex subunit mu	Name=Ap2m1;	P84092; P20172; P53679;
Prdx2			PRDX2_MOUSE	Q61171	Peroxiredoxin-2	Name=Prdx2; Synonyms=Tdpx1, Tpx;	Q61171; O88376; Q60796; Q9CWJ4; Q9DB49;
Prdx2			PRDX2_RAT	P35704	Peroxiredoxin-2	Name=Prdx2; Synonyms=Tdpx1;	P35704; Q6PDV3;
Mars1			SYMC_MOUSE	Q68FL6	Methionine--tRNA ligase, cytoplasmic	Name=Mars1; Synonyms=Mars;	Q68FL6;
Sub1			TCP4_MOUSE	P11031	Activated RNA polymerase II transcriptional coactivator p15	Name=Sub1; Synonyms=Pc4, Rpo2tc1;	P11031; Q3UJR5; Q543N2;
Sub1			TCP4_RAT	Q63396	Activated RNA polymerase II transcriptional coactivator p15	Name=Sub1; Synonyms=Pc4, Rpo2tc1;	Q63396; Q5M805;
Rps8			RS8_MOUSE	P62242	40S ribosomal protein S8	Name=Rps8;	P62242; P09058; Q8C2G6;
Rps8			RS8_RAT	P62243	40S ribosomal protein S8	Name=Rps8;	P62243; P09058;
Cap1			CAP1_MOUSE	P40124	Adenylyl cyclase-associated protein 1	Name=Cap1; Synonyms=Cap;	P40124; Q8BPT7;
Cap1			CAP1_RAT	Q08163	Adenylyl cyclase-associated protein 1	Name=Cap1; Synonyms=Cap, Mch1;	Q08163; Q5FVS8;
Agfg1			AGFG1_MOUSE	Q8K2K6	Arf-GAP domain and FG repeat-containing protein 1	Name=Agfg1; Synonyms=Hrb, Rip;	Q8K2K6; O70448; Q8BQL5; Q8CDK9;
Agfg1			AGFG1_RAT	Q4KLH5	Arf-GAP domain and FG repeat-containing protein 1	Name=Agfg1; Synonyms=Agfg1-ps1, Hrb, Rip;	Q4KLH5;
Insc			INSC_MOUSE	Q3HNM7	Protein inscuteable homolog	Name=Insc;	Q3HNM7; B2RTA5; Q8C7I7;
Ppa1			IPYR_MOUSE	Q9D819	Inorganic pyrophosphatase	Name=Ppa1; Synonyms=Pp, Pyp;	Q9D819;
Rps14			RS14_MOUSE	P62264	40S ribosomal protein S14	Name=Rps14;	P62264; P06366; Q544W4;
Rps14			RS14_RAT	P13471	40S ribosomal protein S14	Name=Rps14;	P13471;
Eif5			IF5_MOUSE	P59325	Eukaryotic translation initiation factor 5	Name=Eif5;	P59325;
Eif5			IF5_RAT	Q07205	Eukaryotic translation initiation factor 5	Name=Eif5;	Q07205;
Fam98b			FA98B_MOUSE	Q80VD1	Protein FAM98B	Name=Fam98b;	Q80VD1; A2ATZ4; Q9CS28; Q9CS37;
Tollip			TOLIP_MOUSE	Q9QZ06	Toll-interacting protein	Name=Tollip;	Q9QZ06; Q543N1; Q9D5P5;
Tollip			TOLIP_RAT	A2RUW1	Toll-interacting protein	Name=Tollip {ECO:0000312|EMBL:AAI33068.1};	A2RUW1;
Mettl13			EFNMT_MOUSE	Q91YR5	eEF1A lysine and N-terminal methyltransferase {ECO:0000312|MGI:MGI:1918699}	Name=Mettl13 {ECO:0000303|PubMed:29408807};Synonyms=EEF1AKNMT {ECO:0000312|MGI:MGI:1918699},FEAT {ECO:0000303|PubMed:27659353};	Q91YR5; Q3TF24; Q3TFY3; Q69ZX4; Q8BWN2; Q8BX81;
Usp14			UBP14_MOUSE	Q9JMA1	Ubiquitin carboxyl-terminal hydrolase 14	Name=Usp14;	Q9JMA1; Q543U5; Q923F2; Q9D0L0;
Svip			SVIP_MOUSE	Q3UZP4	Small VCP/p97-interacting protein	Name=Svip;	Q3UZP4;
Svip			SVIP_RAT	P0C0A9	Small VCP/p97-interacting protein	Name=Svip;	P0C0A9;
Mbl2			MBL2_MOUSE	P41317	Mannose-binding protein C	Name=Mbl2;	P41317;
Mbl2			MBL2_RAT	P08661	Mannose-binding protein C	Name=Mbl2;	P08661;
Chmp5			CHMP5_MOUSE	Q9D7S9	Charged multivesicular body protein 5	Name=Chmp5; Synonyms=Snf7dc2;	Q9D7S9; Q3UI64;
Chmp5			CHMP5_RAT	Q4QQV8	Charged multivesicular body protein 5	Name=Chmp5;	Q4QQV8; Q5RK31;
Pacsin2			PACN2_MOUSE	Q9WVE8	Protein kinase C and casein kinase substrate in neurons protein 2	Name=Pacsin2;	Q9WVE8;
Pacsin2			PACN2_RAT	Q9QY17	Protein kinase C and casein kinase substrate in neurons 2 protein	Name=Pacsin2;	Q9QY17; Q9QY18; Q9QY19; Q9QY20;
Sf3a3			SF3A3_MOUSE	Q9D554	Splicing factor 3A subunit 3	Name=Sf3a3; Synonyms=Sap61;	Q9D554;
Plekhf2			PKHF2_MOUSE	Q91WB4	Pleckstrin homology domain-containing family F member 2	Name=Plekhf2;	Q91WB4;
Prkaa1			AAPK1_MOUSE	Q5EG47	5'-AMP-activated protein kinase catalytic subunit alpha-1	Name=Prkaa1;	Q5EG47;
Prkaa1			AAPK1_RAT	P54645	5'-AMP-activated protein kinase catalytic subunit alpha-1	Name=Prkaa1; Synonyms=Ampk1;	P54645;
C4b			CO4B_MOUSE	P01029	Complement C4-B	Name=C4b; Synonyms=C4;	P01029; E9QKK7; O70346; Q31201; Q3TYY1; Q3TZC9; Q61372; Q61859; Q62353; Q6NWV8;
Tnfaip8			TFIP8_MOUSE	Q921Z5	Tumor necrosis factor alpha-induced protein 8	Name=Tnfaip8;	Q921Z5; Q3TQS5; Q3U9V7; Q3UBG8; Q8BTH4;
Dnajc2			DNJC2_MOUSE	P54103	DnaJ homolog subfamily C member 2	Name=Dnajc2; Synonyms=Mida1, Zrf1;	P54103; Q61866;
Dnajc2			DNJC2_RAT	Q7TQ20	DnaJ homolog subfamily C member 2	Name=Dnajc2; Synonyms=Mida1, Zrf1;	Q7TQ20; Q5HZY5; Q7TQ18; Q9WVG4;
Cdh12			CAD12_MOUSE	Q5RJH3	Cadherin-12	Name=Cdh12;	Q5RJH3;
Stard10			STA10_MOUSE	Q9JMD3	START domain-containing protein 10	Name=Stard10; Synonyms=Pctpl, Sdccag28, Sdccagg28;	Q9JMD3;
Cdk2			CDK2_MOUSE	P97377	Cyclin-dependent kinase 2	Name=Cdk2; Synonyms=Cdkn2;	P97377; O55105;
Cdk2			CDK2_RAT	Q63699	Cyclin-dependent kinase 2	Name=Cdk2; Synonyms=Cdkn2;	Q63699; O09136;
Tars3			SYTC2_MOUSE	Q8BLY2	Threonine--tRNA ligase 2, cytoplasmic	Name=Tars3; Synonyms=Tarsl2;	Q8BLY2; Q8CHT2;
Hbs1l			HBS1L_MOUSE	Q69ZS7	HBS1-like protein	Name=Hbs1l; Synonyms=Hbs1, Kiaa1038;	Q69ZS7; Q91Z32; Q9CVT2; Q9CZ95; Q9WTY5;
Hbs1l			HBS1L_RAT	Q6AXM7	HBS1-like protein	Name=Hbs1l;	Q6AXM7;
Mbnl1			MBNL1_MOUSE	Q9JKP5	Muscleblind-like protein 1	Name=Mbnl1; Synonyms=Exp, Mbnl;	Q9JKP5;
Slc25a4			ADT1_MOUSE	P48962	ADP/ATP translocase 1 {ECO:0000305}	Name=Slc25a4 {ECO:0000312|MGI:MGI:1353495};Synonyms=Aac1 {ECO:0000303|PubMed:31341297}, Anc1,Ant1 {ECO:0000303|PubMed:8903724};	P48962; Q62164;
Slc25a4			ADT1_RAT	Q05962	ADP/ATP translocase 1 {ECO:0000305}	Name=Slc25a4 {ECO:0000312|RGD:620352};Synonyms=Aac1 {ECO:0000250|UniProtKB:P48962},Ant1 {ECO:0000303|PubMed:8399300};	Q05962;
Skap1			SKAP1_MOUSE	Q3UUV5	Src kinase-associated phosphoprotein 1	Name=Skap1; Synonyms=Scap1;	Q3UUV5; Q3TE54; Q3UUT7; Q3UUX6;
Skap1			SKAP1_RAT	Q4V7G1	Src kinase-associated phosphoprotein 1	Name=Skap1; Synonyms=Scap1, Skap55;	Q4V7G1; Q8CHI6;
Apoa2			APOA2_HETGA	G5BWH8	Apolipoprotein A-II	Name=Apoa2;	G5BWH8;
Apoa2			APOA2_MOUSE	P09813	Apolipoprotein A-II	Name=Apoa2;	P09813; Q3UKX6; Q61317;
Apoa2			APOA2_RAT	P04638	Apolipoprotein A-II	Name=Apoa2;	P04638;
Cnot10			CNO10_MOUSE	Q8BH15	CCR4-NOT transcription complex subunit 10	Name=Cnot10;	Q8BH15; Q05CH8; Q3TSS4; Q3UDS5; Q80VN2; Q8CI74;
Cnot10			CNO10_RAT	Q5XIA4	CCR4-NOT transcription complex subunit 10	Name=Cnot10;	Q5XIA4;
St13			F10A1_MOUSE	Q99L47	Hsc70-interacting protein	Name=St13; Synonyms=Fam10a1, Hip;	Q99L47; Q4FJT4;
St13			F10A1_RAT	P50503	Hsc70-interacting protein	Name=St13; Synonyms=Fam10a1, Hip;	P50503;
Dnaja2			DNJA2_MOUSE	Q9QYJ0	DnaJ homolog subfamily A member 2	Name=Dnaja2;	Q9QYJ0;
Dnaja2			DNJA2_RAT	O35824	DnaJ homolog subfamily A member 2	Name=Dnaja2;	O35824;
Pura			PURA_MOUSE	P42669	Transcriptional activator protein Pur-alpha	Name=Pura;	P42669;
Pura			PURA_RAT	P86252	Transcriptional activator protein Pur-alpha {ECO:0000250|UniProtKB:P42669}	Name=Pura {ECO:0000250|UniProtKB:P42669};	P86252;
Tkt			TKT_MOUSE	P40142	Transketolase	Name=Tkt;	P40142; Q3U7Y1; Q3UK62; Q545A1; Q9ESA0;
Tkt			TKT_RAT	P50137	Transketolase	Name=Tkt;	P50137;
Rbm27			RBM27_MOUSE	Q5SFM8	RNA-binding protein 27	Name=Rbm27; Synonyms=Kiaa1311;	Q5SFM8; E9QM85; Q6ZPT9; Q7TQK8; Q8C2X5; Q8C9A5;
Sf3a1			SF3A1_MOUSE	Q8K4Z5	Splicing factor 3A subunit 1	Name=Sf3a1;	Q8K4Z5; Q8C0M7; Q8C128; Q8C175; Q921T3;
Naa10			NAA10_MOUSE	Q9QY36	N-alpha-acetyltransferase 10	Name=Naa10; Synonyms=Ard1, Ard1a, Te2;	Q9QY36;
Rab8a			RAB8A_MOUSE	P55258	Ras-related protein Rab-8A	Name=Rab8a; Synonyms=Mel, Rab8;	P55258; Q8VCF6;
Rab8a			RAB8A_RAT	P35280	Ras-related protein Rab-8A	Name=Rab8a; Synonyms=Rab8;	P35280; Q3B8Q4; Q6DKL2;
Adh4			ADH4_MOUSE	Q9QYY9	All-trans-retinol dehydrogenase [NAD(+)] ADH4 {ECO:0000305}	Name=Adh4 {ECO:0000312|MGI:MGI:1349472};Synonyms=Adh2 {ECO:0000303|PubMed:10514444};	Q9QYY9; Q3V0P5;
Adh4			ADH4_RAT	Q64563	All-trans-retinol dehydrogenase [NAD(+)] ADH4 {ECO:0000305}	Name=Adh4 {ECO:0000312|RGD:71028};	Q64563;
Hsp90b1			ENPL_MOUSE	P08113	Endoplasmin	Name=Hsp90b1; Synonyms=Grp94, Tra-1, Tra1;	P08113; P11427;
Hsp90b1			ENPL_RAT	Q66HD0	Endoplasmin {ECO:0000250|UniProtKB:P08113}	Name=Hsp90b1 {ECO:0000250|UniProtKB:P08113};Synonyms=Grp94, Tra1 {ECO:0000312|EMBL:AAH81917.1};	Q66HD0; A6IFJ6;
Lims1			LIMS1_MOUSE	Q99JW4	LIM and senescent cell antigen-like-containing domain protein 1	Name=Lims1; Synonyms=Pinch1;	Q99JW4; Q3UAT7; Q8BTR6; Q9D5T4;
Rtf2			RTF2_MOUSE	Q99K95	Replication termination factor 2 {ECO:0000305}	Name=Rtf2 {ECO:0000312|MGI:MGI:1913654}; Synonyms=Rtfdc1;	Q99K95; A2APA0; Q543D3; Q80X88; Q9CV27;
Rtf2			RTF2_RAT	Q3T1J8	Replication termination factor 2 {ECO:0000305}	Name=Rtf2 {ECO:0000312|RGD:1311072}; Synonyms=Rtfdc1;	Q3T1J8;
Ago2			AGO2_MOUSE	Q8CJG0	Protein argonaute-2 {ECO:0000255|HAMAP-Rule:MF_03031}	Name=Ago2; Synonyms=Eif2c2, Kiaa4215;	Q8CJG0; A1A563; Q4VAB3; Q571J6;
Ago2			AGO2_RAT	Q9QZ81	Protein argonaute-2 {ECO:0000255|HAMAP-Rule:MF_03031}	Name=Ago2; Synonyms=Eif2c2;	Q9QZ81;
Eif3h			EIF3H_MOUSE	Q91WK2	Eukaryotic translation initiation factor 3 subunit H {ECO:0000255|HAMAP-Rule:MF_03007}	Name=Eif3h; Synonyms=Eif3s3;	Q91WK2;
Eif3h			EIF3H_RAT	Q6P9U8	Eukaryotic translation initiation factor 3 subunit H {ECO:0000255|HAMAP-Rule:MF_03007}	Name=Eif3h; Synonyms=Eif3s3;	Q6P9U8;
Denr			DENR_MOUSE	Q9CQJ6	Density-regulated protein	Name=Denr;	Q9CQJ6; Q3UXY1;
Nck1			NCK1_MOUSE	Q99M51	Cytoplasmic protein NCK1	Name=Nck1;	Q99M51; O55032; Q9Z279;
Cyp2d10			CP2DA_MOUSE	P24456	Cytochrome P450 2D10	Name=Cyp2d10; Synonyms=Cyp2d-10;	P24456; Q64490;
Cyp2d10			CP2DA_RAT	P12939	Cytochrome P450 2D10	Name=Cyp2d10; Synonyms=Cyp2d-10, Cyp2d5;	P12939;
Cdc42			CDC42_MOUSE	P60766	Cell division control protein 42 homolog {ECO:0000305}	Name=Cdc42 {ECO:0000312|MGI:MGI:106211};	P60766; A2A9U6; P21181; P25763; Q3THZ7; Q3TJK6; Q545V0; Q6P201; Q8BQ51;
Cdc42			CDC42_RAT	Q8CFN2	Cell division control protein 42 homolog {ECO:0000305}	Name=Cdc42 {ECO:0000312|RGD:71043};	Q8CFN2; Q6P9Y3; Q71TW5;
Otud7b			OTU7B_MOUSE	B2RUR8	OTU domain-containing protein 7B	Name=Otud7b;	B2RUR8; Q8CFS0;
Marcksl1			MRP_MOUSE	P28667	MARCKS-related protein	Name=Marcksl1; Synonyms=Mlp, Mrp;	P28667; Q3TEZ4; Q91W07;
Marcksl1			MRP_RAT	Q9EPH2	MARCKS-related protein	Name=Marcksl1; Synonyms=Mlp;	Q9EPH2;
Naalad2			NALD2_MOUSE	Q9CZR2	N-acetylated-alpha-linked acidic dipeptidase 2	Name=Naalad2;	Q9CZR2; Q80YF8;
Cc2d1b			C2D1B_MOUSE	Q8BRN9	Coiled-coil and C2 domain-containing protein 1B	Name=Cc2d1b; Synonyms=Kiaa1836;	Q8BRN9; B2RQ40; Q3UJ60; Q69Z95;
Cc2d1b			C2D1B_RAT	Q5FVK6	Coiled-coil and C2 domain-containing protein 1B	Name=Cc2d1b;	Q5FVK6;
Hdgfl3			HDGR3_MOUSE	Q9JMG7	Hepatoma-derived growth factor-related protein 3	Name=Hdgfl3; Synonyms=Hdgfrp3;	Q9JMG7; Q3TRX2; Q8BQ69; Q8BR62; Q9D2M7;
Hdgfl3			HDGR3_RAT	Q923W4	Hepatoma-derived growth factor-related protein 3	Name=Hdgfl3; Synonyms=Hdgfrp3, Hrp3;	Q923W4;
Sfrp1			SFRP1_MOUSE	Q8C4U3	Secreted frizzled-related protein 1	Name=Sfrp1;	Q8C4U3; O08861; Q505A2; Q8R1J4;
Sfrp1			SFRP1_RAT	Q9R168	Secreted frizzled-related protein 1	Name=Sfrp1;	Q9R168;
Bdh1			BDH_MOUSE	Q80XN0	D-beta-hydroxybutyrate dehydrogenase, mitochondrial {ECO:0000305}	Name=Bdh1 {ECO:0000312|MGI:MGI:1919161};Synonyms=Bdh {ECO:0000250|UniProtKB:Q02338};	Q80XN0; Q3UJS9; Q3UL45; Q8BK53; Q8R0C8;
Bdh1			BDH_RAT	P29147	D-beta-hydroxybutyrate dehydrogenase, mitochondrial {ECO:0000305}	Name=Bdh1 {ECO:0000312|RGD:620131};Synonyms=Bdh {ECO:0000303|PubMed:1567834};	P29147; Q5U2Q2;
Mmp15			MMP15_MOUSE	O54732	Matrix metalloproteinase-15	Name=Mmp15;	O54732;
Rhoa			RHOA_MOUSE	Q9QUI0	Transforming protein RhoA	Name=Rhoa; Synonyms=Arha, Arha2;	Q9QUI0; O88336;
Rhoa			RHOA_RAT	P61589	Transforming protein RhoA {ECO:0000305}	Name=Rhoa {ECO:0000312|RGD:619921}; Synonyms=Arha, Arha2;	P61589;
Ubxn4			UBXN4_MOUSE	Q8VCH8	UBX domain-containing protein 4	Name=Ubxn4; Synonyms=Ubxd2, Ubxdc1;	Q8VCH8; Q3UGR4; Q8BW17;
Ubxn4			UBXN4_RAT	Q5HZY0	UBX domain-containing protein 4	Name=Ubxn4; Synonyms=Ubxd2, Ubxdc1;	Q5HZY0;
Hba			HBA_MOUSE	P01942	Hemoglobin subunit alpha	Name=Hba; Synonyms=Hba-a1;	P01942;
Tcof1			TCOF_MOUSE	O08784	Treacle protein	Name=Tcof1;	O08784; O08857;
Ang4			ANG4_MOUSE	Q3TMQ6	Angiogenin-4	Name=Ang4;	Q3TMQ6; Q3UWE7; Q80XS4; Q80Z85;
Nisch			NISCH_MOUSE	Q80TM9	Nischarin	Name=Nisch; Synonyms=Kiaa0975;	Q80TM9; Q2YDV7; Q8C354; Q8C4X9; Q8CBH0; Q91XW6; Q99LG6; Q9EPW8; Q9WUM6;
Nisch			NISCH_RAT	Q4G017	Nischarin	Name=Nisch;	Q4G017;
Tut7			TUT7_MOUSE	Q5BLK4	Terminal uridylyltransferase 7 {ECO:0000305}	Name=Tut7 {ECO:0000312|MGI:MGI:2387179}; Synonyms=Kiaa1711, Zcchc6;	Q5BLK4; A1A4B1; Q3V3V7; Q8CIH3;
Vta1			VTA1_MOUSE	Q9CR26	Vacuolar protein sorting-associated protein VTA1 homolog	Name=Vta1;	Q9CR26;
Pdgfa			PDGFA_MOUSE	P20033	Platelet-derived growth factor subunit A	Name=Pdgfa;	P20033;
Pdgfa			PDGFA_RAT	P28576	Platelet-derived growth factor subunit A	Name=Pdgfa; Synonyms=Rpa1;	P28576;
Smad2			SMAD2_MOUSE	Q62432	Mothers against decapentaplegic homolog 2	Name=Smad2; Synonyms=Madh2, Madr2;	Q62432; Q6GU18; Q6VP00; Q9D8P6;
Smad2			SMAD2_RAT	O70436	Mothers against decapentaplegic homolog 2	Name=Smad2; Synonyms=Madh2;	O70436; A0JPM1;
Cbx5			CBX5_MOUSE	Q61686	Chromobox protein homolog 5	Name=Cbx5; Synonyms=Hp1a;	Q61686; Q9CS35; Q9CXD1;
Eif2b3			EI2BG_RAT	P70541	Translation initiation factor eIF-2B subunit gamma	Name=Eif2b3; Synonyms=Eif2bg;	P70541; Q6IN08;
Mapre3			MARE3_MOUSE	Q6PER3	Microtubule-associated protein RP/EB family member 3	Name=Mapre3;	Q6PER3; Q61167;
Mapre3			MARE3_RAT	Q5XIT1	Microtubule-associated protein RP/EB family member 3	Name=Mapre3;	Q5XIT1;
Nmt2			NMT2_MOUSE	O70311	Glycylpeptide N-tetradecanoyltransferase 2	Name=Nmt2;	O70311;
Selenoh			SELH_MOUSE	Q3UQA7	Selenoprotein H {ECO:0000250|UniProtKB:Q8IZQ5}	Name=Selenoh {ECO:0000312|MGI:MGI:1919907};	Q3UQA7; Q7TNQ0;
Aspn			ASPN_MOUSE	Q99MQ4	Asporin	Name=Aspn;	Q99MQ4; Q9D6A2;
Kifc3			KIFC3_MOUSE	O35231	Kinesin-like protein KIFC3	Name=Kifc3;	O35231; O35072; Q1WNZ8; Q3UX36; Q3V0U4; Q6NS71; Q8R3Y4; Q91YQ2; Q99KP7;
Gapvd1			GAPD1_MOUSE	Q6PAR5	GTPase-activating protein and VPS9 domain-containing protein 1	Name=Gapvd1; Synonyms=Gapex5, Kiaa1521;	Q6PAR5; A0PJI8; A2AR09; A2AR10; A2AR17; A2AR18; Q3TNS1; Q3UDL0; Q3UYD5; Q6ZPP0; Q80V37; Q80ZK4; Q8BTS5; Q9CRS2; Q9CTI1;
Sult1d1			ST1D1_MOUSE	Q3UZZ6	Sulfotransferase 1 family member D1	Name=Sult1d1; Synonyms=St1d1;	Q3UZZ6; O35401; Q6NZD1; Q9R2C2;
Sult1d1			ST1D1_RAT	G3V9R3	Sulfotransferase 1 family member D1	Name=Sult1d1;	G3V9R3; Q9Z1G0;
Rpl13a			RL13A_MOUSE	P19253	60S ribosomal protein L13a	Name=Rpl13a; Synonyms=P198, Tstap198-7;	P19253;
Rpl13a			RL13A_RAT	P35427	60S ribosomal protein L13a	Name=Rpl13a;	P35427;
Mfap3			MFAP3_MOUSE	Q922T2	Microfibril-associated glycoprotein 3	Name=Mfap3;	Q922T2; Q8BHK5;
Mfap3			MFAP3_RAT	Q6AYF7	Microfibril-associated glycoprotein 3	Name=Mfap3;	Q6AYF7;
Pxn			PAXI_MOUSE	Q8VI36	Paxillin	Name=Pxn;	Q8VI36; Q3TB62; Q3TZQ6; Q8VI37;
Pxn			PAXI_RAT	Q66H76	Paxillin	Name=Pxn;	Q66H76;
Rpl9			RL9_MOUSE	P51410	60S ribosomal protein L9	Name=Rpl9;	P51410; Q9JK58;
Rpl9			RL9_RAT	P17077	60S ribosomal protein L9	Name=Rpl9;	P17077;
Pros1			PROS_MOUSE	Q08761	Vitamin K-dependent protein S	Name=Pros1; Synonyms=Pros;	Q08761; P43483;
Pros1			PROS_RAT	P53813	Vitamin K-dependent protein S	Name=Pros1; Synonyms=Pros;	P53813;
Fcer1g			FCERG_MOUSE	P20491	High affinity immunoglobulin epsilon receptor subunit gamma	Name=Fcer1g {ECO:0000303|PubMed:14764707, ECO:0000303|PubMed:19098920,ECO:0000312|MGI:MGI:95496}; Synonyms=Fce1g;	P20491;
Fcer1g			FCERG_RAT	P20411	High affinity immunoglobulin epsilon receptor subunit gamma	Name=Fcer1g; Synonyms=Fce1g;	P20411;
Cd2ap			CD2AP_MOUSE	Q9JLQ0	CD2-associated protein	Name=Cd2ap; Synonyms=Mets1;	Q9JLQ0; E9QL86; O88903; Q8K4Z1; Q8VCI9;
Cd2ap			CD2AP_RAT	F1LRS8	CD2-associated protein	Name=Cd2ap;	F1LRS8; Q7TSS5;
Ggps1			GGPPS_MOUSE	Q9WTN0	Geranylgeranyl pyrophosphate synthase {ECO:0000305|PubMed:10101267}	Name=Ggps1 {ECO:0000312|MGI:MGI:1341724};	Q9WTN0;
Ggps1			GGPPS_RAT	Q6F596	Geranylgeranyl pyrophosphate synthase	Name=Ggps1;	Q6F596;
Plekhj1			PKHJ1_MOUSE	Q9D240	Pleckstrin homology domain-containing family J member 1	Name=Plekhj1; Synonyms=Gnrpx;	Q9D240; Q8BQ13; Q9EPF0;
Xaf1			XAF1_MOUSE	Q5NBU8	XIAP-associated factor 1	Name=Xaf1; Synonyms=Birc4bp, Xiapaf1;	Q5NBU8; B7ZD14; Q3USK3; Q5NBU6; Q5NBU7; Q5NBU9;
Vwa5a			VMA5A_MOUSE	Q99KC8	von Willebrand factor A domain-containing protein 5A	Name=Vwa5a; Synonyms=Loh11cr2a;	Q99KC8; Q3TTU2; Q3UVU1; Q3V3F2; Q6UN22; Q8BHA8; Q9CTV9;
Vwa5a			VWA5A_RAT	Q75WE7	von Willebrand factor A domain-containing protein 5A	Name=Vwa5a; Synonyms=Loh11cr2a, Masa1;	Q75WE7;
Npm1			NPM_MOUSE	Q61937	Nucleophosmin	Name=Npm1;	Q61937;
Npm1			NPM_RAT	P13084	Nucleophosmin	Name=Npm1;	P13084; Q63698; Q64269;
Tom1l1			TM1L1_MOUSE	Q923U0	TOM1-like protein 1	Name=Tom1l1; Synonyms=Srcasm;	Q923U0; B0QZV4; Q5SRC7; Q5SRC9; Q99KE0; Q9D6Y5;
Tom1l1			TM1L1_RAT	F1LM81	TOM1-like protein 1	Name=Tom1l1; Synonyms=Srcasm;	F1LM81;
Hspa8			HSP7C_MOUSE	P63017	Heat shock cognate 71 kDa protein	Name=Hspa8 {ECO:0000312|MGI:MGI:105384}; Synonyms=Hsc70, Hsc73;	P63017; P08109; P12225; Q3U6R0; Q3U764; Q3U7D7; Q3U7E2; Q3U9B4; Q3U9G0; Q3UGM0; Q5FWJ6; Q62373; Q62374; Q62375; Q6NZD0;
Hspa8			HSP7C_RAT	P63018	Heat shock cognate 71 kDa protein	Name=Hspa8 {ECO:0000312|RGD:621725}; Synonyms=Hsc70, Hsc73;	P63018; P08109; P12225; Q4FZY7; Q62373; Q62374; Q62375;
Mpp1			EM55_MOUSE	P70290	55 kDa erythrocyte membrane protein	Name=Mpp1;	P70290;
Txn			THIO_MOUSE	P10639	Thioredoxin	Name=Txn; Synonyms=Txn1;	P10639; Q52KC4; Q9D8R0;
Txn			THIO_RAT	P11232	Thioredoxin	Name=Txn; Synonyms=Txn1;	P11232;
Pabpc1			PABP1_MOUSE	P29341	Polyadenylate-binding protein 1	Name=Pabpc1; Synonyms=Pabp1;	P29341; Q99L36;
Pabpc1			PABP1_RAT	Q9EPH8	Polyadenylate-binding protein 1	Name=Pabpc1; Synonyms=Pabp1;	Q9EPH8;
Ehd1			EHD1_MOUSE	Q9WVK4	EH domain-containing protein 1 {ECO:0000305}	Name=Ehd1 {ECO:0000312|MGI:MGI:1341878};Synonyms=Past1 {ECO:0000312|EMBL:AAF24223.1};	Q9WVK4;
Ehd1			EHD1_RAT	Q641Z6	EH domain-containing protein 1 {ECO:0000305}	Name=Ehd1 {ECO:0000312|RGD:1309017};	Q641Z6; B1H289;
Hnrnpa2b1			ROA2_MOUSE	O88569	Heterogeneous nuclear ribonucleoproteins A2/B1	Name=Hnrnpa2b1; Synonyms=Hnrpa2b1;	O88569; B9EJ02; Q3UVJ5; Q6PCV9; Q8C2A0; Q8CJ71; Q91ZR9; Q9R204;
Hnrnpa2b1			ROA2_RAT	A7VJC2	Heterogeneous nuclear ribonucleoproteins A2/B1 {ECO:0000312|EMBL:BAF79676.1}	Name=Hnrnpa2b1 {ECO:0000250|UniProtKB:P22626};Synonyms=Hnrnp {ECO:0000312|EMBL:BAF79676.1},Hnrpa2b1 {ECO:0000250|UniProtKB:P22626};	A7VJC2; A7VJC1; A7VJC3; A7VJC4;
Slco2a1			SO2A1_MOUSE	Q9EPT5	Solute carrier organic anion transporter family member 2A1 {ECO:0000305}	Name=Slco2a1 {ECO:0000312|MGI:MGI:1346021}; Synonyms=Oatp2a1, Slc21a2;	Q9EPT5;
Slco2a1			SO2A1_RAT	Q00910	Solute carrier organic anion transporter family member 2A1 {ECO:0000305}	Name=Slco2a1 {ECO:0000312|RGD:3051}; Synonyms=Matr1, Slc21a2;	Q00910;
Cd38			CD38_MOUSE	P56528	ADP-ribosyl cyclase/cyclic ADP-ribose hydrolase 1	Name=Cd38;	P56528; Q8BFY8;
Cd38			CD38_RAT	Q64244	ADP-ribosyl cyclase/cyclic ADP-ribose hydrolase 1	Name=Cd38;	Q64244;
Gstt1			GSTT1_MOUSE	Q64471	Glutathione S-transferase theta-1	Name=Gstt1;	Q64471; Q91X50;
Gstt1			GSTT1_RAT	Q01579	Glutathione S-transferase theta-1	Name=Gstt1;	Q01579;
C1ra			C1RA_MOUSE	Q8CG16	Complement C1r-A subcomponent	Name=C1ra; Synonyms=C1r;	Q8CG16; Q99KI6; Q9ET60;
Ube3c			UBE3C_MOUSE	Q80U95	Ubiquitin-protein ligase E3C {ECO:0000305}	Name=Ube3c {ECO:0000312|MGI:MGI:2140998};Synonyms=Kiaa0010 {ECO:0000303|PubMed:12693553},Kiaa10 {ECO:0000250|UniProtKB:Q15386};	Q80U95; Q0VB95; Q8BQZ6; Q8C7W6; Q8CDJ1; Q8VDL5;
Tardbp			TADBP_MOUSE	Q921F2	TAR DNA-binding protein 43	Name=Tardbp; Synonyms=Tdp43;	Q921F2; Q3U591; Q3V0E7;
Ddx46			DDX46_MOUSE	Q569Z5	Probable ATP-dependent RNA helicase DDX46	Name=Ddx46; Synonyms=Kiaa0801;	Q569Z5; Q6ZQ42; Q8R0R6;
Ddx46			DDX46_RAT	Q62780	Probable ATP-dependent RNA helicase DDX46	Name=Ddx46; Synonyms=Hel117;	Q62780;
Serpinf2			A2AP_MOUSE	Q61247	Alpha-2-antiplasmin	Name=Serpinf2; Synonyms=Pli;	Q61247;
Glipr2			GAPR1_MOUSE	Q9CYL5	Golgi-associated plant pathogenesis-related protein 1	Name=Glipr2; Synonyms=Gapr1;	Q9CYL5; Q3TJ42; Q8BTK4;
Gltp			GLTP_MOUSE	Q9JL62	Glycolipid transfer protein	Name=Gltp;	Q9JL62; Q91YJ7; Q9CTK9;
Ighg2b			IGG2B_MOUSE	P01867	Immunoglobulin heavy constant gamma 2B {ECO:0000312|MGI:MGI:96445}	Name=Ighg2b {ECO:0000312|MGI:MGI:96445}; Synonyms=Igh-3 {ECO:0000305};	P01867; P01866;
Pon1			PON1_MOUSE	P52430	Serum paraoxonase/arylesterase 1	Name=Pon1; Synonyms=Pon;	P52430; Q91X30;
Pon1			PON1_RAT	P55159	Serum paraoxonase/arylesterase 1	Name=Pon1; Synonyms=Pon;	P55159; O08682; Q5BJN6;
Slc25a23			SCMC3_MOUSE	Q6GQS1	Calcium-binding mitochondrial carrier protein SCaMC-3	Name=Slc25a23; Synonyms=Scamc3;	Q6GQS1;
Magohb			MGN2_MOUSE	Q9CQL1	Protein mago nashi homolog 2	Name=Magohb; Synonyms=Magoh-rs1, Magoh2;	Q9CQL1; Q78Y23;
Sfpq			SFPQ_MOUSE	Q8VIJ6	Splicing factor, proline- and glutamine-rich	Name=Sfpq; Synonyms=Psf;	Q8VIJ6; A2A7U6; Q9ERW2;
Map3k10			M3K10_MOUSE	Q66L42	Mitogen-activated protein kinase kinase kinase 10	Name=Map3k10;	Q66L42; Q80UW4;
Map3k10			M3K10_RAT	D3ZG83	Mitogen-activated protein kinase kinase kinase 10	Name=Map3k10;	D3ZG83;
Epb41			EPB41_MOUSE	P48193	Protein 4.1	Name=Epb41 {ECO:0000312|MGI:MGI:95401};Synonyms=Epb4.1 {ECO:0000312|MGI:MGI:95401}, Kiaa4056;	P48193; A2A843; Q5DTQ8; Q68FF1; Q6NVF5;
Bmp2k			BMP2K_MOUSE	Q91Z96	BMP-2-inducible protein kinase {ECO:0000303|PubMed:11500515}	Name=Bmp2k; Synonyms=Bike;	Q91Z96; Q8C8L7;
Syncrip			HNRPQ_MOUSE	Q7TMK9	Heterogeneous nuclear ribonucleoprotein Q	Name=Syncrip; Synonyms=Hnrpq, Nsap1, Nsap1l;	Q7TMK9; O88991; Q2YDV8; Q68ED6; Q80YV6; Q8BGP1; Q8C5K6; Q8CGC2; Q91ZR0; Q99KU9; Q9QYF4;
Syncrip			HNRPQ_RAT	Q7TP47	Heterogeneous nuclear ribonucleoprotein Q	Name=Syncrip; Synonyms=Hnrpq; ORFNames=Ab2-339;	Q7TP47;
Map2k3			MP2K3_MOUSE	O09110	Dual specificity mitogen-activated protein kinase kinase 3	Name=Map2k3; Synonyms=Mkk3, Prkmk3;	O09110; P97293; Q91VX1;
Usp8			UBP8_MOUSE	Q80U87	Ubiquitin carboxyl-terminal hydrolase 8 {ECO:0000305}	Name=Usp8 {ECO:0000312|MGI:MGI:1934029}; Synonyms=Kiaa0055, Ubpy;	Q80U87; A2AI53; Q80YP2; Q8R0D3; Q9EQU1; Q9WVP5;
Ndufa8			NDUA8_MOUSE	Q9DCJ5	NADH dehydrogenase [ubiquinone] 1 alpha subcomplex subunit 8	Name=Ndufa8;	Q9DCJ5; A2AL45;
Atp5me			ATP5I_MOUSE	Q06185	ATP synthase subunit e, mitochondrial {ECO:0000305}	Name=Atp5me {ECO:0000250|UniProtKB:P56385};Synonyms=Atp5i, Atp5k, Lfm-1, Lfm1;	Q06185; P70342;
Atp5me			ATP5I_RAT	P29419	ATP synthase subunit e, mitochondrial {ECO:0000305}	Name=Atp5me {ECO:0000312|RGD:621377}; Synonyms=Atp5i;	P29419;
B2m			B2MG_MOUSE	P01887	Beta-2-microglobulin	Name=B2m;	P01887; Q91XJ8;
B2m			B2MG_MUSCE	P55078	Beta-2-microglobulin	Name=B2m;	P55078;
B2m			B2MG_MUSCR	P55077	Beta-2-microglobulin	Name=B2m;	P55077;
B2m			B2MG_MUSSP	Q04714	Beta-2-microglobulin	Name=B2m;	Q04714;
B2m			B2MG_RAT	P07151	Beta-2-microglobulin	Name=B2m;	P07151;
St6gal1			SIAT1_MOUSE	Q64685	Beta-galactoside alpha-2,6-sialyltransferase 1	Name=St6gal1; Synonyms=Siat1;	Q64685; Q8K1L1;
St6gal1			SIAT1_RAT	P13721	Beta-galactoside alpha-2,6-sialyltransferase 1	Name=St6gal1; Synonyms=Siat1;	P13721; D4ABR2; G3V680;
Gpx1			GPX1_MOUSE	P11352	Glutathione peroxidase 1 {ECO:0000305}	Name=Gpx1 {ECO:0000312|MGI:MGI:104887};	P11352; P12079; Q544W3; Q5RJH8; Q9CR54;
Gpx1			GPX1_RAT	P04041	Glutathione peroxidase 1 {ECO:0000305}	Name=Gpx1 {ECO:0000312|RGD:2729};	P04041; O08946; Q4PIY2; Q91WZ5;
Iglc3			LAC3_MOUSE	P01845	Ig lambda-3 chain C region	Name=Iglc3;	P01845;
Ly6e			LY6E_MOUSE	Q64253	Lymphocyte antigen 6E {ECO:0000305}	Name=Ly6e {ECO:0000312|MGI:MGI:106651}; Synonyms=Ly67, Sca-2, Tsa-1;	Q64253; Q61128; Q99JA5;
Rpl28			RL28_MOUSE	P41105	60S ribosomal protein L28	Name=Rpl28;	P41105;
Rpl28			RL28_RAT	P17702	60S ribosomal protein L28	Name=Rpl28;	P17702;
Psmd4			PSMD4_MOUSE	O35226	26S proteasome non-ATPase regulatory subunit 4	Name=Psmd4; Synonyms=Mcb1;	O35226; Q91V59; Q9JJM0; Q9JJM1; Q9JJM2; Q9JJM3;
Iqgap1			IQGA1_MOUSE	Q9JKF1	Ras GTPase-activating-like protein IQGAP1	Name=Iqgap1;	Q9JKF1; G3UW45;
Cyp2c39			CP239_MOUSE	P56656	Cytochrome P450 2C39	Name=Cyp2c39 {ECO:0000303|PubMed:9721182, ECO:0000312|MGI:MGI:1306818};	P56656; B9EIA6; G5E854;
Prpf18			PRP18_MOUSE	Q8BM39	Pre-mRNA-splicing factor 18	Name=Prpf18; Synonyms=Prp18;	Q8BM39; Q3UX46; Q8BZ54;
Prpf18			PRP18_RAT	Q9JKB8	Pre-mRNA-splicing factor 18	Name=Prpf18; Synonyms=Kcrf, Prp18;	Q9JKB8;
Fubp1			FUBP1_MOUSE	Q91WJ8	Far upstream element-binding protein 1	Name=Fubp1; Synonyms=D3Ertd330e;	Q91WJ8; Q8C0Y8;
Fubp1			FUBP1_RAT	Q32PX7	Far upstream element-binding protein 1 {ECO:0000250|UniProtKB:Q96AE4, ECO:0000312|EMBL:AAI07943.1}	Name=Fubp1 {ECO:0000312|EMBL:AAI07943.1, ECO:0000312|RGD:1591892};	Q32PX7;
Nek7			NEK7_MOUSE	Q9ES74	Serine/threonine-protein kinase Nek7 {ECO:0000305}	Name=Nek7 {ECO:0000312|MGI:MGI:1890645};	Q9ES74; Q3UEV7;
Nek7			NEK7_RAT	D3ZBE5	Serine/threonine-protein kinase Nek7	Name=Nek7;	D3ZBE5;
Atp5mf			ATPK_MOUSE	P56135	ATP synthase subunit f, mitochondrial {ECO:0000305}	Name=Atp5mf {ECO:0000250|UniProtKB:P56134}; Synonyms=Atp5j2;	P56135; Q3THX9; Q9JMF4;
Atp5mf			ATPK_RAT	D3ZAF6	ATP synthase subunit f, mitochondrial {ECO:0000305}	Name=Atp5mf {ECO:0000312|RGD:1596067}; Synonyms=Atp5j2;	D3ZAF6;
FAM120A			F120A_MOUSE	Q6A0A9	Constitutive coactivator of PPAR-gamma-like protein 1	Name=FAM120A; Synonyms=Kiaa0183, Ossa;	Q6A0A9; A0PJK6; B3DFJ0; Q91Z16;
Dynll1			DYL1_MOUSE	P63168	Dynein light chain 1, cytoplasmic	Name=Dynll1; Synonyms=Dlc1, Dncl1, Dnclc1;	P63168; Q15701; Q3UGE7;
Dynll1			DYL1_RAT	P63170	Dynein light chain 1, cytoplasmic	Name=Dynll1; Synonyms=Dncl1, Dnclc1, Pin;	P63170; Q15701;
Wdr53			WDR53_MOUSE	Q9DB94	WD repeat-containing protein 53	Name=Wdr53;	Q9DB94;
Igkv12-41			KV5A3_MOUSE	P01635	Immunoglobulin kappa chain variable 12-41 {ECO:0000312|MGI:MGI:4439772}	Name=Igkv12-41 {ECO:0000312|MGI:MGI:4439772};Synonyms=Gm16848 {ECO:0000312|MGI:MGI:4439772};	P01635;
Arf4			ARF4_MOUSE	P61750	ADP-ribosylation factor 4	Name=Arf4;	P61750; P36403; Q3TGC2; Q9CXX3;
Arf4			ARF4_RAT	P61751	ADP-ribosylation factor 4	Name=Arf4;	P61751; P36403;
Map4k1			M4K1_MOUSE	P70218	Mitogen-activated protein kinase kinase kinase kinase 1	Name=Map4k1; Synonyms=Hpk1;	P70218; Q8R3R0; Q99K62;
Dmtn			DEMA_MOUSE	Q9WV69	Dematin	Name=Dmtn; Synonyms=Epb4.9, Epb49;	Q9WV69; F8WIF9; Q3TYC5; Q8JZV5; Q9WVM2;
Prkca			KPCA_MOUSE	P20444	Protein kinase C alpha type	Name=Prkca; Synonyms=Pkca;	P20444;
Prkca			KPCA_RAT	P05696	Protein kinase C alpha type	Name=Prkca; Synonyms=Pkca;	P05696;
Ube2i			UBC9_MOUSE	P63280	SUMO-conjugating enzyme UBC9	Name=Ube2i; Synonyms=Ubc9, Ubce2i, Ubce9;	P63280; P50550; Q15698; Q6RUT3; Q86VB3;
Ube2i			UBC9_RAT	P63281	SUMO-conjugating enzyme UBC9	Name=Ube2i; Synonyms=Ubce9;	P63281; P50550; Q15698; Q86VB3;
Fndc1			FNDC1_RAT	Q2Q0I9	Fibronectin type III domain-containing protein 1	Name=Fndc1; Synonyms=Ags8;	Q2Q0I9;
Stk24			STK24_MOUSE	Q99KH8	Serine/threonine-protein kinase 24	Name=Stk24; Synonyms=Mst3, Stk3;	Q99KH8;
Stk24			STK24_RAT	B0LT89	Serine/threonine-protein kinase 24	Name=Stk24; Synonyms=Mst3, Stk3;	B0LT89; F1LML1;
Hsp90ab1			HS90B_MOUSE	P11499	Heat shock protein HSP 90-beta	Name=Hsp90ab1 {ECO:0000312|MGI:MGI:96247}; Synonyms=Hsp84, Hsp84-1, Hspcb;	P11499; O89078; Q3UIQ7;
Hsp90ab1			HS90B_RAT	P34058	Heat shock protein HSP 90-beta	Name=Hsp90ab1; Synonyms=Hsp84, Hspcb;	P34058; Q1PSW2; Q66H55; Q68GV5; Q9QWC6;
Csnk1a1			KC1A_MOUSE	Q8BK63	Casein kinase I isoform alpha	Name=Csnk1a1;	Q8BK63; Q3UIL0; Q64506; Q80XI2; Q99LY3;
Csnk1a1			KC1A_RAT	P97633	Casein kinase I isoform alpha	Name=Csnk1a1;	P97633; P97634;
Zyx			ZYX_MOUSE	Q62523	Zyxin	Name=Zyx;	Q62523; P70461; Q3UGQ3;
Ppp1ca			PP1A_MOUSE	P62137	Serine/threonine-protein phosphatase PP1-alpha catalytic subunit	Name=Ppp1ca; Synonyms=Ppp1a;	P62137; P08129; P20653; P22802; Q3U7G7; Q9Z1G2;
Ppp1ca			PP1A_RAT	P62138	Serine/threonine-protein phosphatase PP1-alpha catalytic subunit	Name=Ppp1ca; Synonyms=Ppp1a;	P62138; P08129; P20653; P22802;
Ahsg			FETUA_MOUSE	P29699	Alpha-2-HS-glycoprotein	Name=Ahsg; Synonyms=Fetua;	P29699; O35634;
Ahsg			FETUA_RAT	P24090	Alpha-2-HS-glycoprotein	Name=Ahsg; Synonyms=Fetua;	P24090; Q5BKD2;
Myef2			MYEF2_MOUSE	Q8C854	Myelin expression factor 2	Name=Myef2; Synonyms=Kiaa1341, Mef2;	Q8C854; Q60690; Q6P930; Q6ZPT3; Q8QZZ1;
Wdfy3			WDFY3_MOUSE	Q6VNB8	WD repeat and FYVE domain-containing protein 3	Name=Wdfy3;	Q6VNB8; Q8C8H7;
Hsd17b11			DHB11_MOUSE	Q9EQ06	Estradiol 17-beta-dehydrogenase 11	Name=Hsd17b11; Synonyms=Dhrs8, Pan1b;	Q9EQ06; Q3U2P6; Q8BR33; Q8C7S0;
Hsd17b11			DHB11_RAT	Q6AYS8	Estradiol 17-beta-dehydrogenase 11	Name=Hsd17b11; Synonyms=Dhrs8;	Q6AYS8;
F13a1			F13A_MOUSE	Q8BH61	Coagulation factor XIII A chain	Name=F13a1; Synonyms=F13a;	Q8BH61; Q3TNF9; Q8BIP2;
F13a1			F13A_RAT	O08619	Coagulation factor XIII A chain	Name=F13a1; Synonyms=F13a;	O08619;
Cd3g			CD3G_MOUSE	P11942	T-cell surface glycoprotein CD3 gamma chain	Name=Cd3g;	P11942;
Cd3g			CD3G_RAT	Q64159	T-cell surface glycoprotein CD3 gamma chain	Name=Cd3g;	Q64159;
Mbtd1			MBTD1_MOUSE	Q6P5G3	MBT domain-containing protein 1 {ECO:0000305}	Name=Mbtd1 {ECO:0000312|MGI:MGI:2143977};	Q6P5G3; Q6P3F0; Q8VE12;
Tceal5			TCAL5_MOUSE	Q8CCT4	Transcription elongation factor A protein-like 5	Name=Tceal5;	Q8CCT4; Q497R6;
Antxr1			ANTR1_MOUSE	Q9CZ52	Anthrax toxin receptor 1	Name=Antxr1; Synonyms=Atr, Tem8 {ECO:0000303|PubMed:11559528};	Q9CZ52; Q505H2;
Antxr1			ANTR1_RAT	Q0PMD2	Anthrax toxin receptor 1	Name=Antxr1;	Q0PMD2;
Stip1			STIP1_MOUSE	Q60864	Stress-induced-phosphoprotein 1	Name=Stip1;	Q60864; Q3TT16; Q8BPH3; Q99L66;
Stip1			STIP1_RAT	O35814	Stress-induced-phosphoprotein 1	Name=Stip1; Synonyms=Hop;	O35814;
Srpra			SRPRA_MOUSE	Q9DBG7	Signal recognition particle receptor subunit alpha	Name=Srpra {ECO:0000250|UniProtKB:P08240}; Synonyms=Srpr;	Q9DBG7; Q8VC45; Q921H1;
Myl6			MYL6_MOUSE	Q60605	Myosin light polypeptide 6	Name=Myl6; Synonyms=Myln;	Q60605;
Myl6			MYL6_RAT	Q64119	Myosin light polypeptide 6	Name=Myl6;	Q64119;
Mettl7b			MET7B_MOUSE	Q9DD20	Thiol S-methyltransferase METTL7B	Name=Mettl7b;	Q9DD20; Q78ID2;
Mettl7b			MET7B_RAT	Q562C4	Thiol S-methyltransferase METTL7B	Name=Mettl7b;	Q562C4;
Sfrp4			SFRP4_MOUSE	Q9Z1N6	Secreted frizzled-related sequence protein 4	Name=Sfrp4;	Q9Z1N6; Q91ZX9;
Sfrp4			SFRP4_RAT	Q9JLS4	Secreted frizzled-related protein 4	Name=Sfrp4; Synonyms=Ddc4, Frp;	Q9JLS4; O35222; Q9JLS5;
Igfals			ALS_MOUSE	P70389	Insulin-like growth factor-binding protein complex acid labile subunit	Name=Igfals; Synonyms=Albs, Als;	P70389; Q9DBI7;
Igfals			ALS_RAT	P35859	Insulin-like growth factor-binding protein complex acid labile subunit	Name=Igfals; Synonyms=Als;	P35859;
Pabpn1l			EPAB2_MOUSE	Q5XFR0	Embryonic polyadenylate-binding protein 2	Name=Pabpn1l; Synonyms=Epabp2, Gm1108, Pabpnl1;	Q5XFR0; B9EJ43;
Pabpn1l			EPAB2_RAT	B0BNE4	Embryonic polyadenylate-binding protein 2	Name=Pabpn1l; Synonyms=Epabp2, Pabpnl1;	B0BNE4;
Papln			PPN_MOUSE	Q9EPX2	Papilin	Name=Papln;	Q9EPX2; A2RTE8; B2RQC4; Q99JQ8;
Mybpc1			MYPC1_RAT	Q63518	Myosin-binding protein C, slow-type	Name=Mybpc1;	Q63518;
Evpl			EVPL_MOUSE	Q9D952	Envoplakin	Name=Evpl;	Q9D952; B1AU57;
Dazap1			DAZP1_MOUSE	Q9JII5	DAZ-associated protein 1	Name=Dazap1;	Q9JII5;
Cideb			CIDEB_MOUSE	O70303	Cell death activator CIDE-B	Name=Cideb;	O70303; Q91X39;
Rpl22			RL22_MOUSE	P67984	60S ribosomal protein L22	Name=Rpl22;	P67984; P41104;
Rpl22			RL22_RAT	P47198	60S ribosomal protein L22	Name=Rpl22;	P47198;
Trdn			TRDN_MOUSE	E9Q9K5	Triadin	Name=Trdn {ECO:0000312|MGI:MGI:1924007};	E9Q9K5; Q8VIN7; Q8VIN8; Q8VIN9; Q9CV36;
Trdn			TRDN_RAT	Q9QX75	Triadin	Name=Trdn {ECO:0000312|RGD:619856};	Q9QX75; E9PTN7; Q5DVI6; Q5DVI7; Q9JKZ5; Q9JKZ6; Q9QX76;
Sec22b			SC22B_CRIGR	O08595	Vesicle-trafficking protein SEC22b	Name=Sec22b; Synonyms=Ers-24 {ECO:0000303|PubMed:9166403};	O08595;
Sec22b			SC22B_MOUSE	O08547	Vesicle-trafficking protein SEC22b	Name=Sec22b; Synonyms=Sec22l1;	O08547; Q91VU3;
Sec22b			SC22B_RAT	Q4KM74	Vesicle-trafficking protein SEC22b	Name=Sec22b; Synonyms=Sec22l1;	Q4KM74;
Pam			AMD_MOUSE	P97467	Peptidyl-glycine alpha-amidating monooxygenase {ECO:0000250|UniProtKB:P19021}	Name=Pam;	P97467; E9QL07;
Pam			AMD_RAT	P14925	Peptidylglycine alpha-amidating monooxygenase {ECO:0000303|PubMed:10504734}	Name=Pam {ECO:0000303|PubMed:10079066, ECO:0000312|RGD:3252};	P14925; P70710; Q64616; Q64668;
Rtp4			RTP4_MOUSE	Q9ER80	Receptor-transporting protein 4	Name=Rtp4; Synonyms=Ifrg28;	Q9ER80; Q9D3D6;
Oxa1l			OXA1L_MOUSE	Q8BGA9	Mitochondrial inner membrane protein OXA1L	Name=Oxa1l;	Q8BGA9; Q8BK01; Q8R091; Q9D8X7;
Plcb3			PLCB3_MOUSE	P51432	1-phosphatidylinositol 4,5-bisphosphate phosphodiesterase beta-3 {ECO:0000305}	Name=Plcb3 {ECO:0000312|MGI:MGI:104778};	P51432; Q3UIS0;
Plcb3			PLCB3_RAT	Q99JE6	1-phosphatidylinositol 4,5-bisphosphate phosphodiesterase beta-3 {ECO:0000305}	Name=Plcb3 {ECO:0000312|RGD:61993};	Q99JE6; Q62887; Q9QW29;
Gpx3			GPX3_MOUSE	P46412	Glutathione peroxidase 3 {ECO:0000305}	Name=Gpx3 {ECO:0000312|MGI:MGI:105102};	P46412; Q5XKR0;
Gpx3			GPX3_RAT	P23764	Glutathione peroxidase 3 {ECO:0000305}	Name=Gpx3 {ECO:0000312|RGD:69224};	P23764; Q6P6H2;
Crisp1			CRIS1_MOUSE	Q03401	Cysteine-rich secretory protein 1	Name=Crisp1; Synonyms=Aeg-1, Aeg1;	Q03401;
Crisp1			CRIS1_RAT	P12020	Cysteine-rich secretory protein 1	Name=Crisp1; Synonyms=Aeg;	P12020;
Myl6b			MYL6B_MOUSE	Q8CI43	Myosin light chain 6B	Name=Myl6b {ECO:0000312|EMBL:AAH37527.1, ECO:0000312|MGI:MGI:1917789};	Q8CI43;
H1-1			H11_MOUSE	P43275	Histone H1.1	Name=H1-1 {ECO:0000250|UniProtKB:Q02539};Synonyms=H1a, H1f1 {ECO:0000312|MGI:MGI:1931523}, Hist1h1a;	P43275; Q5SZ98;
H1-1			H11_RAT	D4A3K5	Histone H1.1	Name=H1-1 {ECO:0000250|UniProtKB:Q02539};Synonyms=Hist1h1a {ECO:0000312|RGD:1305706};	D4A3K5;
Igfbp5			IBP5_MOUSE	Q07079	Insulin-like growth factor-binding protein 5	Name=Igfbp5; Synonyms=Igfbp-5;	Q07079;
Igfbp5			IBP5_RAT	P24594	Insulin-like growth factor-binding protein 5	Name=Igfbp5; Synonyms=Igfbp-5;	P24594;
Serpinc1			ANT3_MOUSE	P32261	Antithrombin-III	Name=Serpinc1; Synonyms=At3;	P32261;
Mmp2			MMP2_MOUSE	P33434	72 kDa type IV collagenase	Name=Mmp2;	P33434;
Mmp2			MMP2_RAT	P33436	72 kDa type IV collagenase	Name=Mmp2;	P33436; P97581; Q6GMM9;
Lars1			SYLC_MOUSE	Q8BMJ2	Leucine--tRNA ligase, cytoplasmic	Name=Lars1; Synonyms=Lars;	Q8BMJ2; Q8BKW9;
Lmna			LMNA_MOUSE	P48678	Prelamin-A/C	Name=Lmna; Synonyms=Lmn1;	P48678; B3RH23; B3RH24; P11516; P97859; Q3TIH0; Q3TTS8; Q3U733; Q3U7I5; Q3UCA0; Q3UCJ8; Q3UCU3; Q91WF2; Q9DC21;
Lmna			LMNA_RAT	P48679	Prelamin-A/C	Name=Lmna; Synonyms=Lmn1;	P48679;
Dhx29			DHX29_MOUSE	Q6PGC1	ATP-dependent RNA helicase DHX29 {ECO:0000255|HAMAP-Rule:MF_03068}	Name=Dhx29 {ECO:0000255|HAMAP-Rule:MF_03068};	Q6PGC1; Q8BQJ4; Q8BT01; Q8C9B7; Q8C9H9;
Enpp2			ENPP2_MOUSE	Q9R1E6	Ectonucleotide pyrophosphatase/phosphodiesterase family member 2	Name=Enpp2; Synonyms=Npps2, Pdnp2 {ECO:0000303|PubMed:10702660};	Q9R1E6; A8UH85; A8UH93; B2ZP54; Q6PDE0; Q99LG9;
Enpp2			ENPP2_RAT	Q64610	Ectonucleotide pyrophosphatase/phosphodiesterase family member 2	Name=Enpp2; Synonyms=Atx, Npps2;	Q64610; Q66HQ0;
Prxl2a			PXL2A_MOUSE	Q9CYH2	Peroxiredoxin-like 2A {ECO:0000305}	Name=Prxl2a;Synonyms=Fam213a {ECO:0000312|MGI:MGI:1917814},Pamm {ECO:0000303|PubMed:19951071, ECO:0000303|PubMed:26438880};	Q9CYH2;
Prxl2a			PXL2A_RAT	Q6AXX6	Peroxiredoxin-like 2A	Name=Prxl2a {ECO:0000312|RGD:1309676}; Synonyms=Fam213a, Pamm, Shp1;	Q6AXX6; P85300;
Aldoa			ALDOA_MOUSE	P05064	Fructose-bisphosphate aldolase A	Name=Aldoa; Synonyms=Aldo1;	P05064;
Aldoa			ALDOA_RAT	P05065	Fructose-bisphosphate aldolase A	Name=Aldoa;	P05065; Q63038;
Gsn			GELS_MOUSE	P13020	Gelsolin	Name=Gsn; Synonyms=Gsb;	P13020; Q3UPB1; Q8R590;
Gsn			GELS_RAT	Q68FP1	Gelsolin	Name=Gsn;	Q68FP1;
Wars1			SYWC_MOUSE	P32921	Tryptophan--tRNA ligase, cytoplasmic	Name=Wars1; Synonyms=Wars, Wrs;	P32921; Q80ZY4; Q99J58; Q9DC65;
Wars1			SYWC_RAT	Q6P7B0	Tryptophan--tRNA ligase, cytoplasmic	Name=Wars1; Synonyms=Wars;	Q6P7B0;
Lrrn4			LRRN4_MOUSE	P59383	Leucine-rich repeat neuronal protein 4	Name=Lrrn4;	P59383; A2ANX0;
Urod			DCUP_MOUSE	P70697	Uroporphyrinogen decarboxylase	Name=Urod;	P70697; Q91VW4;
Urod			DCUP_RAT	P32362	Uroporphyrinogen decarboxylase	Name=Urod;	P32362;
Arhgap23			RHG23_MOUSE	Q69ZH9	Rho GTPase-activating protein 23	Name=Arhgap23; Synonyms=Kiaa1501; ORFNames=MNCb-1301;	Q69ZH9; Q8BNY7; Q9JJD6;
Glyr1			GLYR1_MOUSE	Q922P9	Putative oxidoreductase GLYR1	Name=Glyr1; Synonyms=Np60;	Q922P9; Q3TX02; Q9CYQ1;
Glyr1			GLYR1_RAT	Q5RKH0	Putative oxidoreductase GLYR1	Name=Glyr1; Synonyms=Np60;	Q5RKH0;
Senp8			SENP8_MOUSE	Q9D2Z4	Sentrin-specific protease 8	Name=Senp8; Synonyms=Den1, Nedp1;	Q9D2Z4; Q543P0;
Senp8			SENP8_RAT	Q5FVJ8	Sentrin-specific protease 8	Name=Senp8;	Q5FVJ8;
Plin1			PLIN1_MOUSE	Q8CGN5	Perilipin-1	Name=Plin1; Synonyms=Peri, Plin;	Q8CGN5; Q4V9U2; Q8C0F5;
Plin1			PLIN1_RAT	P43884	Perilipin-1	Name=Plin1; Synonyms=Peri, Plin;	P43884;
Mmp19			MMP19_MOUSE	Q9JHI0	Matrix metalloproteinase-19	Name=Mmp19; Synonyms=Rasi;	Q9JHI0; Q8C360;
Psme1			PSME1_MOUSE	P97371	Proteasome activator complex subunit 1	Name=Psme1;	P97371; O35561; Q9D841;
Psme1			PSME1_RAT	Q63797	Proteasome activator complex subunit 1	Name=Psme1;	Q63797;
Pcolce			PCOC1_MOUSE	Q61398	Procollagen C-endopeptidase enhancer 1	Name=Pcolce; Synonyms=Pcpe1;	Q61398; O35113;
Pcolce			PCOC1_RAT	O08628	Procollagen C-endopeptidase enhancer 1	Name=Pcolce; Synonyms=Pcpe1;	O08628;
Etfa			ETFA_MOUSE	Q99LC5	Electron transfer flavoprotein subunit alpha, mitochondrial	Name=Etfa;	Q99LC5; Q3THD7; Q3V000; Q4V9X5; Q8BMD3; Q8BMU7;
Etfa			ETFA_RAT	P13803	Electron transfer flavoprotein subunit alpha, mitochondrial	Name=Etfa;	P13803; Q5M7W0;
Ryr3			RYR3_MOUSE	A2AGL3	Ryanodine receptor 3	Name=Ryr3;	A2AGL3; P70184; P70185; Q3V1H0; Q4JFC4; Q60836; Q62175; Q62198; Q9QY91;
Azgp1			ZA2G_MOUSE	Q64726	Zinc-alpha-2-glycoprotein	Name=Azgp1;	Q64726; Q9DBB7;
Azgp1			ZA2G_RAT	Q63678	Zinc-alpha-2-glycoprotein	Name=Azgp1;	Q63678; Q63523;
Dip2b			DIP2B_MOUSE	Q3UH60	Disco-interacting protein 2 homolog B	Name=Dip2b; Synonyms=Kiaa1463;	Q3UH60; Q8C1W5; Q8CDG9; Q8CHA2;
Gpx5			GPX5_MOUSE	P21765	Epididymal secretory glutathione peroxidase	Name=Gpx5;	P21765; E9QK84;
Gpx5			GPX5_RAT	P30710	Epididymal secretory glutathione peroxidase	Name=Gpx5;	P30710;
Angptl3			ANGL3_MOUSE	Q9R182	Angiopoietin-related protein 3	Name=Angptl3;	Q9R182;
Tmod1			TMOD1_MOUSE	P49813	Tropomodulin-1	Name=Tmod1; Synonyms=Tmod;	P49813; Q3KP84; Q9ERR9;
Tmod1			TMOD1_RAT	P70567	Tropomodulin-1	Name=Tmod1; Synonyms=Tmod;	P70567;
Gstm5			GSTM5_MOUSE	P48774	Glutathione S-transferase Mu 5	Name=Gstm5; Synonyms=Fsc2, Gstm3;	P48774; Q545W5;
Gstm5			GSTM5_RAT	Q9Z1B2	Glutathione S-transferase Mu 5	Name=Gstm5;	Q9Z1B2;
Pgm1			PGM1_MOUSE	Q9D0F9	Phosphoglucomutase-1	Name=Pgm1; Synonyms=Pgm2;	Q9D0F9; Q3UGE3; Q922D6;
Pgm1			PGM1_RAT	P38652	Phosphoglucomutase-1	Name=Pgm1;	P38652;
Retn			RETN_MOUSE	Q99P87	Resistin	Name=Retn; Synonyms=Fizz3;	Q99P87;
Mical3			MICA3_MOUSE	Q8CJ19	[F-actin]-monooxygenase MICAL3	Name=Mical3; Synonyms=Kiaa0819, Kiaa1364;	Q8CJ19; B2RR77; Q3UGQ8; Q3V160; Q69ZY5; Q80TE8; Q8BXB1;
Coro1c			COR1C_MOUSE	Q9WUM4	Coronin-1C	Name=Coro1c;	Q9WUM4; Q499X7; Q8VCQ5;
Timp2			TIMP2_MOUSE	P25785	Metalloproteinase inhibitor 2	Name=Timp2; Synonyms=Timp-2;	P25785;
Timp2			TIMP2_RAT	P30121	Metalloproteinase inhibitor 2	Name=Timp2; Synonyms=Timp-2;	P30121; Q546J4;
Sptb			SPTB1_MOUSE	P15508	Spectrin beta chain, erythrocytic	Name=Sptb; Synonyms=Spnb-1, Spnb1, Sptb1;	P15508;
Tmco6			TMCO6_MOUSE	Q8BQX5	Transmembrane and coiled-coil domain-containing protein 6	Name=Tmco6;	Q8BQX5; Q99JV8; Q9CWP3;
Krt13			K1C13_MOUSE	P08730	Keratin, type I cytoskeletal 13	Name=Krt13; Synonyms=Krt1-13;	P08730; Q3V176; Q6PAI1;
Krt13			K1C13_RAT	Q6IFV4	Keratin, type I cytoskeletal 13	Name=Krt13 {ECO:0000250|UniProtKB:P13646};Synonyms=Ka13 {ECO:0000312|EMBL:DAA04478.1};	Q6IFV4;
Tf			TRFE_MOUSE	Q921I1	Serotransferrin	Name=Tf; Synonyms=Trf;	Q921I1; O35421; Q3UBW7; Q58E69; Q61803; Q62357; Q62358; Q62359; Q63915; Q64515; Q8VII5; Q922C0;
Tf			TRFE_RAT	P12346	Serotransferrin	Name=Tf;	P12346; Q63602; Q64628; Q64630; Q7TNX0;
Dld			DLDH_MOUSE	O08749	Dihydrolipoyl dehydrogenase, mitochondrial	Name=Dld;	O08749; Q3TG55; Q3U5W5; Q3UWP7; Q99LD3;
Dld			DLDH_RAT	Q6P6R2	Dihydrolipoyl dehydrogenase, mitochondrial	Name=Dld;	Q6P6R2;
Syne1			SYNE1_MOUSE	Q6ZWR6	Nesprin-1 {ECO:0000305}	Name=Syne1 {ECO:0000312|MGI:MGI:1927152};	Q6ZWR6; Q8K3T7; Q9ERT7; Q9ERT8;
Tnni1			TNNI1_MOUSE	Q9WUZ5	Troponin I, slow skeletal muscle	Name=Tnni1;	Q9WUZ5;
Tnni1			TNNI1_RAT	P13413	Troponin I, slow skeletal muscle	Name=Tnni1;	P13413;
Nlrc5			NLRC5_MOUSE	C3VPR6	Protein NLRC5	Name=Nlrc5;	C3VPR6; Q571H9;
Zg16			ZG16_MOUSE	Q8K0C5	Zymogen granule membrane protein 16	Name=Zg16;	Q8K0C5;
Zg16			ZG16_RAT	Q8CJD3	Zymogen granule membrane protein 16	Name=Zg16;	Q8CJD3; Q63680;
C8b			CO8B_MOUSE	Q8BH35	Complement component C8 beta chain	Name=C8b;	Q8BH35; Q4VAH1; Q8CHJ5; Q8CHJ6; Q8VC14;
C8b			CO8B_RAT	P55314	Complement component C8 beta chain	Name=C8b;	P55314; Q5EB58;
Pygm			PYGM_MOUSE	Q9WUB3	Glycogen phosphorylase, muscle form {ECO:0000250|UniProtKB:P11217}	Name=Pygm {ECO:0000312|MGI:MGI:97830};	Q9WUB3;
Pygm			PYGM_RAT	P09812	Glycogen phosphorylase, muscle form {ECO:0000305|PubMed:7916624}	Name=Pygm {ECO:0000312|RGD:3461};	P09812;
Myh8			MYH8_MOUSE	P13542	Myosin-8	Name=Myh8; Synonyms=Myhsp;	P13542; Q5SX36;
Myh8			MYH8_RAT	P04462	Myosin-8	Name=Myh8;	P04462;
Rpl32			RL32_MOUSE	P62911	60S ribosomal protein L32	Name=Rpl32;	P62911; P02433; Q3UFJ7;
Rpl32			RL32_RAT	P62912	60S ribosomal protein L32	Name=Rpl32;	P62912; P02433; Q63ZV8;
C8g			CO8G_MOUSE	Q8VCG4	Complement component C8 gamma chain	Name=C8g;	Q8VCG4;
Pafah1b1			LIS1_MOUSE	P63005	Platelet-activating factor acetylhydrolase IB subunit beta {ECO:0000255|HAMAP-Rule:MF_03141, ECO:0000305}	Name=Pafah1b1 {ECO:0000312|MGI:MGI:109520}; Synonyms=Lis-1, Lis1, Pafaha;	P63005; O35592; P43035; P81692; Q9R2A6;
Pafah1b1			LIS1_RAT	P63004	Platelet-activating factor acetylhydrolase IB subunit alpha {ECO:0000255|HAMAP-Rule:MF_03141, ECO:0000305}	Name=Pafah1b1 {ECO:0000312|RGD:620331}; Synonyms=Lis-1, Lis1, Pafaha;	P63004; O35592; P43035; P81692; Q9R2A6;
C8a			CO8A_MOUSE	Q8K182	Complement component C8 alpha chain	Name=C8a;	Q8K182; Q8CHJ9; Q8CHK1;
Mtdh			LYRIC_MOUSE	Q80WJ7	Protein LYRIC	Name=Mtdh; Synonyms=Lyric;	Q80WJ7; B2RSG8; Q05CM0; Q3U9F8; Q3UAQ8; Q8BN67; Q8CBT9; Q8CDL0; Q8CGI7; Q9D052;
Mtdh			LYRIC_RAT	Q9Z1W6	Protein LYRIC	Name=Mtdh; Synonyms=Lyric;	Q9Z1W6;
Igfbp3			IBP3_MOUSE	P47878	Insulin-like growth factor-binding protein 3	Name=Igfbp3; Synonyms=Igfbp-3;	P47878; Q6PE62;
Igfbp3			IBP3_RAT	P15473	Insulin-like growth factor-binding protein 3	Name=Igfbp3; Synonyms=Igfbp-3;	P15473;
Fam107b			F107B_MOUSE	Q3TGF2	Protein FAM107B {ECO:0000305}	Name=Fam107b {ECO:0000312|MGI:MGI:1913790};	Q3TGF2; Q9CR82;
Fam107b			F107B_RAT	Q5U4F3	Protein FAM107B {ECO:0000305}	Name=Fam107b {ECO:0000312|RGD:1561482};	Q5U4F3;
Angptl4			ANGL4_MOUSE	Q9Z1P8	Angiopoietin-related protein 4	Name=Angptl4; Synonyms=Farp, Fiaf {ECO:0000303|PubMed:10862772}, Ng27;	Q9Z1P8; Q78ZJ9; Q9JHX7; Q9JLX7;
Angptl4			ANGL4_RAT	Q6TMA8	Angiopoietin-related protein 4	Name=Angptl4;	Q6TMA8;
Amh			MIS_MOUSE	P27106	Muellerian-inhibiting factor	Name=Amh;	P27106; A7E2R1; Q5EC55;
Amh			MIS_RAT	P49000	Muellerian-inhibiting factor	Name=Amh;	P49000;
Serpina3n			SPA3N_MOUSE	Q91WP6	Serine protease inhibitor A3N	Name=Serpina3n; Synonyms=Spi2;	Q91WP6; Q62258;
Serpina3n			SPA3N_RAT	P09006	Serine protease inhibitor A3N	Name=Serpina3n; Synonyms=Spin2c;	P09006; Q03312;
Myo1c			MYO1C_MOUSE	Q9WTI7	Unconventional myosin-Ic	Name=Myo1c;	Q9WTI7; O08571; O08834; Q3TBQ4; Q3U231; Q5ND46; Q5ND48; Q5ND49; Q9ERB6; Q9QW54;
Myo1c			MYO1C_RAT	Q63355	Unconventional myosin-Ic	Name=Myo1c; Synonyms=Myr2;	Q63355;
Tgfb1			TGFB1_MOUSE	P04202	Transforming growth factor beta-1 proprotein	Name=Tgfb1 {ECO:0000312|MGI:MGI:98725};	P04202;
Tgfb1			TGFB1_RAT	P17246	Transforming growth factor beta-1 proprotein	Name=Tgfb1;	P17246; Q53YM8;
Rab11fip1			RFIP1_MOUSE	Q9D620	Rab11 family-interacting protein 1	Name=Rab11fip1; Synonyms=Rcp;	Q9D620; Q05A58; Q3UBC2; Q8BN24;
Rab11fip1			RFIP1_RAT	Q3B7T9	Rab11 family-interacting protein 1	Name=Rab11fip1 {ECO:0000250|UniProtKB:Q6WKZ4};Synonyms=Rcp {ECO:0000250|UniProtKB:Q6WKZ4};	Q3B7T9;
Myo1g			MYO1G_MOUSE	Q5SUA5	Unconventional myosin-Ig	Name=Myo1g;	Q5SUA5; Q8BIT8; Q8BJ17; Q8BJ65; Q8R019; Q91ZI1;
Myo18a			MY18A_MOUSE	Q9JMH9	Unconventional myosin-XVIIIa	Name=Myo18a; Synonyms=Myspdz {ECO:0000303|PubMed:15582604};	Q9JMH9; Q3TBB2; Q3UH48; Q3UV60; Q5QD54; Q5QD55; Q5QD56; Q5SYN8; Q5SYN9; Q5SYP0; Q5SYP1; Q811D7;
Myo18a			MY18A_RAT	D3ZFD0	Unconventional myosin-XVIIIa {ECO:0000305}	Name=Myo18a {ECO:0000312|RGD:1562698};	D3ZFD0;
Prg4			PRG4_MOUSE	Q9JM99	Proteoglycan 4	Name=Prg4; Synonyms=Msf, Szp;	Q9JM99; Q3UEL1; Q3V198;
Itih4			ITIH4_MOUSE	A6X935	Inter alpha-trypsin inhibitor, heavy chain 4	Name=Itih4;	A6X935; O54882; Q505P8; Q8C7G9; Q8C7K5; Q91W60; Q9DBK8;
Rack1			RACK1_MOUSE	P68040	Receptor of activated protein C kinase 1	Name=Rack1 {ECO:0000312|MGI:MGI:101849}; Synonyms=Gnb2-rs1, Gnb2l1;	P68040; P25388; P99049; Q3THP0; Q3THY7; Q3TKQ0; Q3TW88; Q5NCC5; Q5NCC6; Q9CSQ0; Q9ERM6;
Rack1			RACK1_RAT	P63245	Receptor of activated protein C kinase 1	Name=Rack1 {ECO:0000312|RGD:69229}; Synonyms=Gnb2l1;	P63245; P25388; P99049;
Arhgap6			RHG06_MOUSE	O54834	Rho GTPase-activating protein 6	Name=Arhgap6;	O54834; A2ABW4; A2AC55; Q3TMC2; Q8BG83; Q8C842; Q9QZL8;
Dsp			DESP_MOUSE	E9Q557	Desmoplakin	Name=Dsp;	E9Q557;
Ap3d1			AP3D1_MOUSE	O54774	AP-3 complex subunit delta-1	Name=Ap3d1; Synonyms=Ap3d;	O54774;
Sf3b6			SF3B6_MOUSE	P59708	Splicing factor 3B subunit 6	Name=Sf3b6; Synonyms=Sf3b14;	P59708; Q3U9T9;
Hspd1			CH60_MOUSE	P63038	60 kDa heat shock protein, mitochondrial	Name=Hspd1; Synonyms=Hsp60;	P63038; P19226; P19227; P97602; Q3KQP2; Q3UIP0; Q8C2C7; Q8VEF4;
Hspd1			CH60_RAT	P63039	60 kDa heat shock protein, mitochondrial	Name=Hspd1; Synonyms=Hsp60;	P63039; P19226; P19227; P97602;
Pnma3			PNMA3_MOUSE	Q8JZW8	Paraneoplastic antigen Ma3 homolog	Name=Pnma3;	Q8JZW8; Q3URF3;
Htra1			HTRA1_MOUSE	Q9R118	Serine protease HTRA1	Name=Htra1; Synonyms=Htra, Prss11;	Q9R118; Q8BN04; Q8BN05; Q91WS3; Q9QZK6;
Htra1			HTRA1_RAT	Q9QZK5	Serine protease HTRA1	Name=Htra1; Synonyms=Htra, Prss11;	Q9QZK5;
Trim41			TRI41_MOUSE	Q5NCC3	E3 ubiquitin-protein ligase TRIM41 {ECO:0000305}	Name=Trim41 {ECO:0000303|PubMed:30485814, ECO:0000312|MGI:MGI:2384814};	Q5NCC3;
Gc			VTDB_MOUSE	P21614	Vitamin D-binding protein	Name=Gc;	P21614; Q7TS97; Q91XG1; Q9CY31;
Gc			VTDB_RAT	P04276	Vitamin D-binding protein	Name=Gc; Synonyms=Dbp;	P04276;
Blmh			BLMH_MOUSE	Q8R016	Bleomycin hydrolase	Name=Blmh;	Q8R016; Q3TJR8; Q8BLZ4; Q8BZH9; Q8C111; Q8CID9;
Blmh			BLMH_RAT	P70645	Bleomycin hydrolase	Name=Blmh;	P70645;
Postn			POSTN_MOUSE	Q62009	Periostin	Name=Postn; Synonyms=Osf2;	Q62009; Q8BMJ6; Q8K1K0;
Cxcl12			SDF1_MOUSE	P40224	Stromal cell-derived factor 1	Name=Cxcl12; Synonyms=Sdf1;	P40224; Q4FJL5; Q543V6;
Lbp			LBP_MOUSE	Q61805	Lipopolysaccharide-binding protein	Name=Lbp;	Q61805; A2AC66; Q99KA0;
Lbp			LBP_RAT	Q63313	Lipopolysaccharide-binding protein	Name=Lbp;	Q63313;
Plxna3			PLXA3_MOUSE	P70208	Plexin-A3	Name=Plxna3;	P70208; A5D6Q5; Q684J0; Q8BWZ5;
Plxna3			PLXA3_RAT	D3ZPX4	Plexin-A3	Name=Plxna3;	D3ZPX4;
Apoe			APOE_ARVNI	P0DUY2	Apolipoprotein E	Name=Apoe;	P0DUY2;
Apoe			APOE_GRASU	P0DUY9	Apolipoprotein E	Name=Apoe;	P0DUY9;
Apoe			APOE_MASCO	P0DUZ3	Apolipoprotein E	Name=Apoe;	P0DUZ3;
Apoe			APOE_MOUSE	P08226	Apolipoprotein E	Name=Apoe;	P08226;
Apoe			APOE_MUSPA	P0DUZ5	Apolipoprotein E	Name=Apoe;	P0DUZ5;
Apoe			APOE_ONYTO	P0DUZ6	Apolipoprotein E	Name=Apoe;	P0DUZ6;
Apoe			APOE_PERLE	P0DUZ7	Apolipoprotein E	Name=Apoe;	P0DUZ7;
Apoe			APOE_RAT	P02650	Apolipoprotein E	Name=Apoe;	P02650;
Apoe			APOE_RATRT	P0DUZ8	Apolipoprotein E	Name=Apoe;	P0DUZ8;
Apoe			APOE_THRSW	P0DUZ9	Apolipoprotein E	Name=Apoe;	P0DUZ9;
Apoe			APOE_TYMBA	P0DV00	Apolipoprotein E	Name=Apoe;	P0DV00;
Rnf213			RN213_MOUSE	E9Q555	E3 ubiquitin-protein ligase RNF213	Name=Rnf213 {ECO:0000312|MGI:MGI:1289196};Synonyms=Mystr {ECO:0000303|PubMed:26126547};	E9Q555; F7A6H4; Q8BVK6;
Mbl1			MBL1_MOUSE	P39039	Mannose-binding protein A	Name=Mbl1;	P39039; Q0P6H1;
Mbl1			MBL1_RAT	P19999	Mannose-binding protein A	Name=Mbl1;	P19999;
Chmp4b			CHM4B_MOUSE	Q9D8B3	Charged multivesicular body protein 4b	Name=Chmp4b;	Q9D8B3; A2AVM1; Q3TXM7; Q91VM7; Q922P1;
Rundc3a			RUN3A_MOUSE	O08576	RUN domain-containing protein 3A	Name=Rundc3a; Synonyms=Rap2ip, Rpip8;	O08576; A2A693; A2A694; Q80Y95;
Emilin2			EMIL2_MOUSE	Q8K482	EMILIN-2	Name=Emilin2;	Q8K482;
Apoa5			APOA5_MOUSE	Q8C7G5	Apolipoprotein A-V	Name=Apoa5; Synonyms=Rap3;	Q8C7G5; Q91X90; Q99P64;
Apoa5			APOA5_RAT	Q9QUH3	Apolipoprotein A-V	Name=Apoa5; Synonyms=Rap3;	Q9QUH3; Q5FVT8;
Pxdn			PXDN_MOUSE	Q3UQ28	Peroxidasin homolog	Name=Pxdn; Synonyms=Kiaa0230;	Q3UQ28; A4FU83; E9QNQ9;
Krt4			K2C4_MOUSE	P07744	Keratin, type II cytoskeletal 4	Name=Krt4; Synonyms=Krt2-4;	P07744; A6H6D6; Q6P3F5;
Krt4			K2C4_RAT	Q6IG00	Keratin, type II cytoskeletal 4	Name=Krt4 {ECO:0000250|UniProtKB:P19013};Synonyms=Kb4 {ECO:0000312|RGD:1359272};	Q6IG00;
Mmp3			MMP3_MOUSE	P28862	Stromelysin-1	Name=Mmp3;	P28862;
Mmp3			MMP3_RAT	P03957	Stromelysin-1	Name=Mmp3;	P03957;
Itih1			ITIH1_MOUSE	Q61702	Inter-alpha-trypsin inhibitor heavy chain H1	Name=Itih1;	Q61702; Q3UEI9;
Mycbp			MYCBP_MOUSE	Q9EQS3	c-Myc-binding protein	Name=Mycbp; Synonyms=Amy1;	Q9EQS3; O88308; Q8R048;
Lyz1			LYSC1_RAT	P00697	Lysozyme C-1	Name=Lyz1; Synonyms=Lyz;	P00697;
Lyz1			LYZ1_MOUSE	P17897	Lysozyme C-1	Name=Lyz1; Synonyms=Lzp-s;	P17897;

## Sheet: Overall regulated Annotations
ANNOTATED CLUSTERS															ANNOTATED CHART															ANNOTATED TABLE
Annotation Cluster 1	Enrichment Score: 5.102088733540326														Category	Term	Count	%	PValue	Genes	List Total	Pop Hits	Pop Total	Fold Enrichment	Bonferroni	Benjamini	FDR			ID	Gene Name	Species	GOTERM_BP_DIRECT	GOTERM_CC_DIRECT	GOTERM_MF_DIRECT	INTERPRO	KEGG_PATHWAY	PIR_SUPERFAMILY	SMART	UP_KW_BIOLOGICAL_PROCESS	UP_KW_CELLULAR_COMPONENT	UP_KW_DISEASE	UP_KW_DOMAIN	UP_KW_LIGAND	UP_KW_MOLECULAR_FUNCTION	UP_KW_PTM	UP_SEQ_FEATURE
Category	Term	Count	%	PValue	Genes	List Total	Pop Hits	Pop Total	Fold Enrichment	Bonferroni	Benjamini	FDR			GOTERM_CC_DIRECT	GO:0005829~cytosol	135	40.7855	7.19936e-19	Q62523, P10639, Q60864, Q9WTX5, P97467, Q9D240, Q922B2, E9PWB2, Q80U87, Q6PAR5, Q9R118, P63168, Q6P9R2, P62911, Q9CQL1, Q60598, P54103, P09813, Q9JMG7, Q06138, Q9DB27, P62242, Q68FL6, P39054, Q61171, Q9WTI7, P48678, P05064, Q8CJ19, Q9WVE8, E9Q555, P32921, S4R1W8, P15508, O08576, Q80TM9, D3Z5I1, P40142, Q5BLK4, Q8BMJ2, Q61937, Q9D0F9, P62137, P51410, Q91WK2, Q9WV69, D3YYT1, Q3UUV5, P70315, P62264,…	324	4241	21038	2.06693	3.44129e-16	3.44129e-16	3.05973e-16			Q80XN0	3-hydroxybutyrate dehydrogenase, type 1(Bdh1)	Mus musculus	GO:0006629~lipid metabolic process,GO:0008152~metabolic process,GO:0008202~steroid metabolic process,	GO:0005739~mitochondrion,GO:0005743~mitochondrial inner membrane,GO:0005759~mitochondrial matrix,GO:0016020~membrane,GO:0043231~intracellular membrane-bounded organelle,GO:0099617~matrix side of mitochondrial inner membrane,	GO:0003824~catalytic activity,GO:0003858~3-hydroxybutyrate dehydrogenase activity,GO:0005543~phospholipid binding,GO:0016491~oxidoreductase activity,	IPR002347:Glucose/ribitol dehydrogenase,IPR020904:Short-chain dehydrogenase/reductase, conserved site,	mmu00650:Butanoate metabolism,mmu01100:Metabolic pathways,			KW-0443~Lipid metabolism,	KW-0472~Membrane,KW-0496~Mitochondrion,KW-0999~Mitochondrion inner membrane,		KW-0809~Transit peptide,	KW-0520~NAD,	KW-0021~Allosteric enzyme,KW-0560~Oxidoreductase,	KW-0007~Acetylation,KW-0325~Glycoprotein,KW-0597~Phosphoprotein,	ACT_SITE:Proton acceptor,CARBOHYD:O-linked (GlcNAc) serine,REGION:Disordered,TRANSIT:Mitochondrion,
GOTERM_MF_DIRECT	GO:0051015~actin filament binding	17	5.13595	1.87028e-06	O89053, Q60598, Q9JMH9, P15508, Q9CZ52, Q9WUM4, Q9JKF1, Q9WV69, P13542, Q5SUA5, P13020, Q9WTI7, D3Z2H9, Q8CJ19, Q6ZWR6, P49813, P28667	310	232	18541	4.38261	0.00119066	0.00119137	0.00116144			GOTERM_CC_DIRECT	GO:0005737~cytoplasm	183	55.287	6.56028e-15	Q62523, Q91YR5, P10639, Q9JMH9, Q60864, Q9WTX5, E9Q8B5, Q922B2, O08547, E9PWB2, Q6PER3, Q80U87, Q9R118, Q9ER80, Q3UPT4, P63168, A0A5F8MPB8, Q9WUB3, Q6P9R2, P62911, P27106, A0A1L1SQ41, P49813, Q60598, P54103, Q9JMG7, Q8BLY2, Q06138, Q9DB27, P62242, Q68FL6, P39054, O88569, Q61171, Q9WTI7, P05064, Q8CAH7, Q8R016, Q8CJ19, E9Q557, Q9WVE8, E9Q555, P32921, Q921F2, P56656, S4R1W8, P15508, O70194, P32883,…	324	7429	21038	1.59949	3.13105e-12	1.56791e-12	1.39406e-12			P84078	ADP-ribosylation factor 1(Arf1)	Mus musculus	GO:0002090~regulation of receptor internalization,GO:0006878~cellular copper ion homeostasis,GO:0006886~intracellular protein transport,GO:0007015~actin filament organization,GO:0015031~protein transport,GO:0016192~vesicle-mediated transport,GO:0034315~regulation of Arp2/3 complex-mediated actin nucleation,GO:0034379~very-low-density lipoprotein particle assembly,GO:0045807~positive regulation of…	GO:0000139~Golgi membrane,GO:0005737~cytoplasm,GO:0005770~late endosome,GO:0005778~peroxisomal membrane,GO:0005794~Golgi apparatus,GO:0005802~trans-Golgi network,GO:0005829~cytosol,GO:0005886~plasma membrane,GO:0012505~endomembrane system,GO:0014069~postsynaptic density,GO:0016020~membrane,GO:0030017~sarcomere,GO:0030137~COPI-coated vesicle,GO:0031252~cell leading edge,GO:0032991~macromolecular c…	GO:0000166~nucleotide binding,GO:0000287~magnesium ion binding,GO:0003924~GTPase activity,GO:0005515~protein binding,GO:0005525~GTP binding,GO:0016787~hydrolase activity,GO:0019003~GDP binding,GO:0019904~protein domain specific binding,GO:1990583~phospholipase D activator activity,	IPR005225:Small GTP-binding protein domain,IPR006689:Small GTPase superfamily, ARF/SAR type,IPR027417:P-loop containing nucleoside triphosphate hydrolase,	mmu04072:Phospholipase D signaling pathway,mmu04144:Endocytosis,mmu05132:Salmonella infection,mmu05134:Legionellosis,			KW-0653~Protein transport,KW-0813~Transport,KW-0931~ER-Golgi transport,	KW-0333~Golgi apparatus,KW-0472~Membrane,KW-0770~Synapse,KW-0771~Synaptosome,			KW-0342~GTP-binding,KW-0547~Nucleotide-binding,	KW-0378~Hydrolase,	KW-0007~Acetylation,KW-0449~Lipoprotein,KW-0519~Myristate,	LIPID:N-myristoyl glycine; alternate,REGION:Important for the stable binding to the membranes,
UP_KW_MOLECULAR_FUNCTION	KW-0009~Actin-binding	18	5.43807	2.4739e-06	O89053, Q9JMH9, Q9WUZ5, P15508, Q9WUM4, P48193, Q9WV69, P13542, Q5SUA5, P40124, P21614, P13020, Q9WTI7, D3Z2H9, Q8CJ19, Q6ZWR6, P49813, P28667	201	268	11984	4.00446	0.000183052	0.000183069	0.00014596			GOTERM_CC_DIRECT	GO:0005576~extracellular region	70	21.148	4.77835e-12	P29699, P10639, P52430, P97467, Q99P87, P70389, Q07079, Q08761, Q61398, Q9R118, E9PVD2, P33434, P40124, Q9CYH2, A6X935, P47878, Q9CYL5, P27106, P21765, P04202, Q61247, P09813, A0A2I3BRQ1, P11499, Q8K0C5, P21614, Q9EPX2, Q9JHI0, Q8VCG4, P32261, O88569, P01867, Q8K182, Q8CAH7, Q61805, P01029, P46412, P28862, Q9Z1P8, Q8BH35, Q8C7G5, Q64726, Q91WP6, Q99MQ4, Q3UQ28, P39039, Q64685, B8JJN0, Q03401, A0A…	324	1870	21038	2.43061	2.28408e-09	7.61351e-10	6.76933e-10			P61750	ADP-ribosylation factor 4(Arf4)	Mus musculus	GO:0006471~protein ADP-ribosylation,GO:0006886~intracellular protein transport,GO:0006890~retrograde vesicle-mediated transport, Golgi to ER,GO:0007173~epidermal growth factor receptor signaling pathway,GO:0007420~brain development,GO:0007612~learning,GO:0015031~protein transport,GO:0016192~vesicle-mediated transport,GO:0016477~cell migration,GO:0031584~activation of phospholipase D activity,GO:0…	GO:0005737~cytoplasm,GO:0005794~Golgi apparatus,GO:0005829~cytosol,GO:0005886~plasma membrane,GO:0016020~membrane,GO:0016021~integral component of membrane,GO:0032587~ruffle membrane,GO:0043197~dendritic spine,GO:0098978~glutamatergic synapse,	GO:0000166~nucleotide binding,GO:0003924~GTPase activity,GO:0005154~epidermal growth factor receptor binding,GO:0005515~protein binding,GO:0005525~GTP binding,	IPR005225:Small GTP-binding protein domain,IPR006689:Small GTPase superfamily, ARF/SAR type,IPR027417:P-loop containing nucleoside triphosphate hydrolase,	mmu04144:Endocytosis,			KW-0653~Protein transport,KW-0813~Transport,KW-0931~ER-Golgi transport,	KW-0333~Golgi apparatus,KW-0472~Membrane,		KW-0812~Transmembrane,KW-1133~Transmembrane helix,	KW-0342~GTP-binding,KW-0547~Nucleotide-binding,		KW-0449~Lipoprotein,KW-0519~Myristate,KW-0597~Phosphoprotein,	LIPID:N-myristoyl glycine,TRANSMEM:Helical,
GOTERM_MF_DIRECT	GO:0003779~actin binding	19	5.74018	0.000106769	O89053, Q9WUZ5, P15508, Q9WUM4, Q8VEK3, P48193, Q9WV69, Q3TMQ6, P70315, P13542, Q5SUA5, P40124, P21614, P13020, Q9WTI7, Q8CJ19, Q6ZWR6, P49813, P28667	310	391	18541	2.90635	0.0657541	0.00850149	0.00828795			UP_KW_CELLULAR_COMPONENT	KW-0963~Cytoplasm	137	41.3897	1.45899e-11	Q62523, Q91YR5, P10639, Q9JMH9, Q60864, Q922B2, E9PWB2, Q6PER3, Q80U87, Q9R118, P63168, A0A5F8MPB8, Q6P9R2, P62911, A0A1L1SQ41, P49813, Q60598, P54103, Q8BLY2, Q06138, Q9DB27, P62242, Q68FL6, P39054, O88569, Q61171, Q9WTI7, P05064, Q8R016, Q8CJ19, E9Q557, Q9WVE8, E9Q555, P32921, Q921F2, S4R1W8, P15508, O70194, P32883, Q80TM9, D3Z5I1, Q5BLK4, Q8BMJ2, Q61937, Q6PGC1, Q9D0F9, P62137, B2RUR8, P51410,…	287	5154	17833	1.65165	6.71135e-10	6.71137e-10	5.54418e-10			Q99K28	ADP-ribosylation factor GTPase activating protein 2(Arfgap2)	Mus musculus	GO:0015031~protein transport,GO:0016192~vesicle-mediated transport,GO:0048205~COPI coating of Golgi vesicle,	GO:0000139~Golgi membrane,GO:0005737~cytoplasm,GO:0005794~Golgi apparatus,GO:0005829~cytosol,GO:0005886~plasma membrane,GO:0016020~membrane,	GO:0005096~GTPase activator activity,GO:0046872~metal ion binding,	IPR001164:Arf GTPase activating protein,	mmu04144:Endocytosis,		SM00105:ArfGap,	KW-0653~Protein transport,KW-0813~Transport,KW-0931~ER-Golgi transport,	KW-0333~Golgi apparatus,KW-0472~Membrane,KW-0963~Cytoplasm,		KW-0175~Coiled coil,KW-0863~Zinc-finger,	KW-0479~Metal-binding,KW-0862~Zinc,	KW-0343~GTPase activation,	KW-0007~Acetylation,KW-0597~Phosphoprotein,	DOMAIN:Arf-GAP,REGION:Disordered,REGION:Required for interaction with coatomer,ZN_FING:C4-type,
															UP_KW_PTM	KW-0007~Acetylation	119	35.9517	1.07143e-10	Q62523, Q91YR5, P10639, Q60864, Q9WUZ5, Q922B2, O08547, E9PWB2, P63168, A0A5F8MPB8, Q9WUB3, Q8BM39, Q6P9R2, P43275, P48962, Q569Z5, A0A2I3BR29, Q61686, Q60598, P54103, Q8BLY2, P62242, P39054, Q80XN0, O88569, Q61171, Q9WTI7, P48678, P05064, Q8R016, Q8BMS1, Q9WVE8, S4R1W8, P56135, O70194, P32883, P11031, P40142, Q8BMJ2, Q9CQJ6, Q61937, Q9D0F9, P62137, A0A087WNU1, P51410, A0A1W2P6F6, Q8BH61, Q9WUM4,…	283	3164	12844	1.70696	2.67857e-09	2.78572e-09	2.57143e-09			E9Q616	AHNAK nucleoprotein (desmoyokin)(Ahnak)	Mus musculus	GO:0043484~regulation of RNA splicing,GO:1901385~regulation of voltage-gated calcium channel activity,GO:1905686~positive regulation of plasma membrane repair,	GO:0005634~nucleus,GO:0005737~cytoplasm,GO:0005829~cytosol,GO:0005886~plasma membrane,GO:0005911~cell-cell junction,GO:0015629~actin cytoskeleton,GO:0031982~vesicle,GO:0042383~sarcolemma,GO:0043034~costamere,GO:0044291~cell-cell contact zone,GO:0045121~membrane raft,GO:0070062~extracellular exosome,GO:0098797~plasma membrane protein complex,	GO:0005515~protein binding,GO:0042802~identical protein binding,GO:0044548~S100 protein binding,GO:0097493~structural molecule activity conferring elasticity,	IPR001478:PDZ domain,	mmu05132:Salmonella infection,		SM00228:PDZ,								COMPBIAS:Basic and acidic residues,COMPBIAS:Polar residues,DOMAIN:PDZ,REGION:Disordered,
Annotation Cluster 2	Enrichment Score: 4.541237916258835														UP_KW_CELLULAR_COMPONENT	KW-0964~Secreted	63	19.0332	9.7843e-10	P29699, P10639, P52430, Q99P87, P70389, Q07079, Q08761, Q61398, Q9R118, E9PVD2, P33434, Q9CYH2, A6X935, P47878, P27106, P21765, P04202, Q61247, P09813, A0A2I3BRQ1, P11499, Q8K0C5, P21614, Q9EPX2, Q9JHI0, Q8VCG4, P32261, O88569, P01867, Q8K182, Q8CAH7, Q61805, P01029, P46412, P28862, Q9Z1P8, Q8BH35, Q8C7G5, Q64726, Q91WP6, Q99MQ4, Q3UQ28, P39039, Q64685, A0A5F8MPH8, P41317, P08226, P25785, E9QQ18,…	287	1730	17833	2.26275	4.50078e-08	2.25039e-08	1.85902e-08			P56135	ATP synthase, H+ transporting, mitochondrial F0 complex, subunit F2(Atp5j2)	Mus musculus	GO:0006754~ATP biosynthetic process,GO:0006811~ion transport,GO:0042776~mitochondrial ATP synthesis coupled proton transport,GO:0046034~ATP metabolic process,	GO:0000276~mitochondrial proton-transporting ATP synthase complex, coupling factor F(o),GO:0005739~mitochondrion,GO:0005743~mitochondrial inner membrane,GO:0005753~mitochondrial proton-transporting ATP synthase complex,GO:0016020~membrane,GO:0016021~integral component of membrane,GO:0031965~nuclear membrane,GO:0045263~proton-transporting ATP synthase complex, coupling factor F(o),	GO:0046933~proton-transporting ATP synthase activity, rotational mechanism,	IPR019344:Mitochondrial F1-F0 ATP synthase subunit F, predicted,	mmu00190:Oxidative phosphorylation,mmu01100:Metabolic pathways,mmu04714:Thermogenesis,			KW-0066~ATP synthesis,KW-0375~Hydrogen ion transport,KW-0406~Ion transport,KW-0813~Transport,	KW-0138~CF(0),KW-0472~Membrane,KW-0496~Mitochondrion,KW-0999~Mitochondrion inner membrane,		KW-0812~Transmembrane,KW-1133~Transmembrane helix,			KW-0007~Acetylation,KW-0597~Phosphoprotein,	TRANSMEM:Helical,
Category	Term	Count	%	PValue	Genes	List Total	Pop Hits	Pop Total	Fold Enrichment	Bonferroni	Benjamini	FDR			GOTERM_CC_DIRECT	GO:0005615~extracellular space	66	19.9396	2.54152e-09	P29699, P52430, P97467, Q99P87, E9Q8B5, Q07079, Q08761, Q61398, E9PVD2, P33434, A6X935, P01635, P01676, P47878, Q9CYL5, P27106, P21765, P04202, P01671, Q61247, P09813, Q8K0C5, P21614, Q9JHI0, Q8VCG4, P32261, P01867, Q8K182, P01942, P05064, Q8CAH7, Q61805, P01029, A0A140T8M3, P46412, P28862, Q9Z1P8, Q8BH35, Q8C7G5, Q64726, Q91WP6, Q99MQ4, Q3UQ28, P39039, Q03401, A0A5F8MPH8, A0A140T8P6, P41317, A0A…	324	1973	21038	2.17208	1.21485e-06	3.03711e-07	2.70036e-07			Q06185	ATP synthase, H+ transporting, mitochondrial F1F0 complex, subunit E(Atp5k)	Mus musculus	GO:0006754~ATP biosynthetic process,GO:0006811~ion transport,GO:0015986~ATP synthesis coupled proton transport,GO:0042776~mitochondrial ATP synthesis coupled proton transport,GO:0046034~ATP metabolic process,	GO:0000276~mitochondrial proton-transporting ATP synthase complex, coupling factor F(o),GO:0005739~mitochondrion,GO:0005743~mitochondrial inner membrane,GO:0005753~mitochondrial proton-transporting ATP synthase complex,GO:0016020~membrane,GO:0045263~proton-transporting ATP synthase complex, coupling factor F(o),	GO:0015078~hydrogen ion transmembrane transporter activity,GO:0044877~macromolecular complex binding,GO:0046933~proton-transporting ATP synthase activity, rotational mechanism,	IPR008386:ATPase, F0 complex, subunit E, mitochondrial,	mmu00190:Oxidative phosphorylation,mmu01100:Metabolic pathways,mmu04714:Thermogenesis,			KW-0066~ATP synthesis,KW-0375~Hydrogen ion transport,KW-0406~Ion transport,KW-0813~Transport,	KW-0138~CF(0),KW-0472~Membrane,KW-0496~Mitochondrion,KW-0999~Mitochondrion inner membrane,		KW-0175~Coiled coil,			KW-0007~Acetylation,KW-0597~Phosphoprotein,
GOTERM_CC_DIRECT	GO:0005576~extracellular region	70	21.148	4.77835e-12	P29699, P10639, P52430, P97467, Q99P87, P70389, Q07079, Q08761, Q61398, Q9R118, E9PVD2, P33434, P40124, Q9CYH2, A6X935, P47878, Q9CYL5, P27106, P21765, P04202, Q61247, P09813, A0A2I3BRQ1, P11499, Q8K0C5, P21614, Q9EPX2, Q9JHI0, Q8VCG4, P32261, O88569, P01867, Q8K182, Q8CAH7, Q61805, P01029, P46412, P28862, Q9Z1P8, Q8BH35, Q8C7G5, Q64726, Q91WP6, Q99MQ4, Q3UQ28, P39039, Q64685, B8JJN0, Q03401, A0A…	324	1870	21038	2.43061	2.28408e-09	7.61351e-10	6.76933e-10			UP_KW_BIOLOGICAL_PROCESS	KW-0648~Protein biosynthesis	16	4.83384	1.20345e-08	P32921, A2A7S7, Q8BH61, P10711, Q91WK2, Q69ZS7, Q8BLY2, O70194, Q8CCT4, Q922B2, P59325, Q9DB27, Q68FL6, Q8BMJ2, Q9CQJ6, Q6PGC1	190	135	10827	6.75368	1.05904e-06	1.05904e-06	9.86833e-07			A0A087WNV1	ArfGAP with FG repeats 1(Agfg1)	Mus musculus	GO:0001675~acrosome assembly,GO:0007275~multicellular organism development,GO:0007283~spermatogenesis,GO:0007289~spermatid nucleus differentiation,GO:0030154~cell differentiation,GO:0045109~intermediate filament organization,	GO:0005634~nucleus,GO:0005737~cytoplasm,GO:0031410~cytoplasmic vesicle,GO:0042995~cell projection,GO:0043025~neuronal cell body,GO:0043231~intracellular membrane-bounded organelle,	GO:0003677~DNA binding,GO:0005096~GTPase activator activity,GO:0046872~metal ion binding,	IPR001164:Arf GTPase activating protein,			SM00105:ArfGap,	KW-0221~Differentiation,KW-0744~Spermatogenesis,KW-0813~Transport,	KW-0539~Nucleus,KW-0968~Cytoplasmic vesicle,		KW-0677~Repeat,KW-0863~Zinc-finger,	KW-0479~Metal-binding,KW-0862~Zinc,	KW-0217~Developmental protein,KW-0238~DNA-binding,KW-9996~Developmental protein,	KW-0325~Glycoprotein,KW-0597~Phosphoprotein,	CARBOHYD:O-linked (GlcNAc) serine,COMPBIAS:Polar residues,DOMAIN:Arf-GAP,REGION:Disordered,ZN_FING:C4-type,
UP_KW_CELLULAR_COMPONENT	KW-0964~Secreted	63	19.0332	9.7843e-10	P29699, P10639, P52430, Q99P87, P70389, Q07079, Q08761, Q61398, Q9R118, E9PVD2, P33434, Q9CYH2, A6X935, P47878, P27106, P21765, P04202, Q61247, P09813, A0A2I3BRQ1, P11499, Q8K0C5, P21614, Q9EPX2, Q9JHI0, Q8VCG4, P32261, O88569, P01867, Q8K182, Q8CAH7, Q61805, P01029, P46412, P28862, Q9Z1P8, Q8BH35, Q8C7G5, Q64726, Q91WP6, Q99MQ4, Q3UQ28, P39039, Q64685, A0A5F8MPH8, P41317, P08226, P25785, E9QQ18,…	287	1730	17833	2.26275	4.50078e-08	2.25039e-08	1.85902e-08			UP_KW_BIOLOGICAL_PROCESS	KW-0180~Complement pathway	9	2.71903	7.10572e-08	Q8BH35, Q8VCG4, A0A2I3BRQ1, Q8K182, P01029, P41317, P39039, Q8CG16, B8JJN0	190	33	10827	15.5411	6.25301e-06	3.12652e-06	2.91334e-06			Q91Z96	BMP2 inducible kinase(Bmp2k)	Mus musculus	GO:0006468~protein phosphorylation,GO:0016310~phosphorylation,GO:0030500~regulation of bone mineralization,GO:0045747~positive regulation of Notch signaling pathway,GO:2000369~regulation of clathrin-dependent endocytosis,	GO:0005634~nucleus,GO:0005737~cytoplasm,GO:0016607~nuclear speck,	GO:0000166~nucleotide binding,GO:0004672~protein kinase activity,GO:0004674~protein serine/threonine kinase activity,GO:0005524~ATP binding,GO:0016301~kinase activity,GO:0016740~transferase activity,GO:0019208~phosphatase regulator activity,GO:0035612~AP-2 adaptor complex binding,	IPR000719:Protein kinase, catalytic domain,IPR008271:Serine/threonine-protein kinase, active site,IPR011009:Protein kinase-like domain,IPR026105:BMP-2-inducible protein kinase,	mmu05202:Transcriptional misregulation in cancer,		SM00220:S_TKc,		KW-0539~Nucleus,			KW-0067~ATP-binding,KW-0547~Nucleotide-binding,	KW-0418~Kinase,KW-0723~Serine/threonine-protein kinase,KW-0808~Transferase,	KW-0597~Phosphoprotein,	ACT_SITE:Proton acceptor,COMPBIAS:Acidic residues,COMPBIAS:Basic and acidic residues,COMPBIAS:Polar residues,DOMAIN:BMP2K_C,DOMAIN:Protein kinase,REGION:Disordered,
GOTERM_CC_DIRECT	GO:0005615~extracellular space	66	19.9396	2.54152e-09	P29699, P52430, P97467, Q99P87, E9Q8B5, Q07079, Q08761, Q61398, E9PVD2, P33434, A6X935, P01635, P01676, P47878, Q9CYL5, P27106, P21765, P04202, P01671, Q61247, P09813, Q8K0C5, P21614, Q9JHI0, Q8VCG4, P32261, P01867, Q8K182, P01942, P05064, Q8CAH7, Q61805, P01029, A0A140T8M3, P46412, P28862, Q9Z1P8, Q8BH35, Q8C7G5, Q64726, Q91WP6, Q99MQ4, Q3UQ28, P39039, Q03401, A0A5F8MPH8, A0A140T8P6, P41317, A0A…	324	1973	21038	2.17208	1.21485e-06	3.03711e-07	2.70036e-07			GOTERM_BP_DIRECT	GO:0006412~translation	21	6.34441	1.04588e-07	P32921, P51410, A2A7S7, Q91WK2, Q69ZS7, Q8BLY2, O70194, Q922B2, P59325, P68040, Q9DB27, P62264, P62242, Q68FL6, P67984, Q8BMJ2, P62911, Q9CQJ6, Q6PGC1, A0A1B0GSF0, P41105	322	302	19984	4.31558	0.000231321	0.000159612	0.000158096			P40124	CAP, adenylate cyclase-associated protein 1 (yeast)(Cap1)	Mus musculus	GO:0000902~cell morphogenesis,GO:0001667~ameboidal-type cell migration,GO:0006898~receptor-mediated endocytosis,GO:0007010~cytoskeleton organization,GO:0019933~cAMP-mediated signaling,GO:0030036~actin cytoskeleton organization,GO:0045761~regulation of adenylate cyclase activity,	GO:0005576~extracellular region,GO:0005737~cytoplasm,GO:0005829~cytosol,GO:0005886~plasma membrane,GO:0016020~membrane,GO:0030864~cortical actin cytoskeleton,	GO:0003779~actin binding,GO:0005515~protein binding,GO:0008179~adenylate cyclase binding,	IPR001837:Adenylate cyclase-associated CAP,IPR006599:CARP motif,IPR013912:Adenylate cyclase-associated CAP, C-terminal,IPR013992:Adenylate cyclase-associated CAP, N-terminal,IPR016098:Cyclase-associated protein CAP/septum formation inhibitor MinC, C-terminal,IPR017901:C-CAP/cofactor C-like domain,IPR018106:CAP, conserved site,			SM00673:CARP,		KW-0472~Membrane,KW-1003~Cell membrane,				KW-0009~Actin-binding,	KW-0007~Acetylation,KW-0488~Methylation,KW-0597~Phosphoprotein,KW-0832~Ubl conjugation,KW-1017~Isopeptide bond,	COMPBIAS:Pro residues,CROSSLNK:Glycyl lysine isopeptide (Lys-Gly) (interchain with G-Cter in SUMO1),DOMAIN:C-CAP/cofactor C-like,DOMAIN:CAP_N,REGION:Disordered,
UP_KW_DOMAIN	KW-0732~Signal	87	26.284	0.0170217	P29699, P52430, P97467, Q99P87, E9Q8B5, P70389, Q07079, Q9JLJ2, Q08761, Q61398, Q6PAR5, Q9R118, E9PVD2, P33434, Q8BM39, A6X935, P01635, P47878, P27106, P21765, P04202, Q61247, E0CXP3, O70325, P09813, P20491, A0A2I3BRQ1, Q9CZ52, Q8K0C5, Q6DFX2, P21614, Q9EPX2, Q9JHI0, Q8VCG4, P32261, Q8K182, P05064, Q8CAH7, Q61805, P01029, A0A140T8M3, P46412, O54732, Q9DD20, P28862, P56656, Q9Z1P8, A0A087WNT2, Q8B…	221	4748	14765	1.22419	0.302696	0.0714913	0.0612783			GOTERM_BP_DIRECT	GO:0007015~actin filament organization	15	4.53172	1.4438e-07	O89053, Q9WUM4, Q99M51, P70315, Q5SUA5, Q9QUI0, P84078, Q9JLQ0, Q9WTI7, O54834, D3Z2H9, Q921I1, P60766, P49813, P28667	322	150	19984	6.20621	0.000319317	0.000159612	0.000158096			A0A5F8MPB8	CCR4-NOT transcription complex, subunit 10(Cnot10)	Mus musculus	GO:0006402~mRNA catabolic process,GO:0006417~regulation of translation,GO:0017148~negative regulation of translation,GO:0031047~gene silencing by RNA,	GO:0005634~nucleus,GO:0005737~cytoplasm,GO:0030014~CCR4-NOT complex,		IPR011990:Tetratricopeptide-like helical,IPR019734:Tetratricopeptide repeat,	mmu03018:RNA degradation,		SM00028:TPR,	KW-0804~Transcription,KW-0805~Transcription regulation,KW-0810~Translation regulation,KW-0943~RNA-mediated gene silencing,	KW-0539~Nucleus,KW-0963~Cytoplasm,		KW-0175~Coiled coil,			KW-0007~Acetylation,	COMPBIAS:Polar residues,REGION:Disordered,
UP_SEQ_FEATURE	CARBOHYD:N-linked (GlcNAc...) asparagine	59	17.8248	0.240299	P29699, P52430, P97467, P70389, Q08761, Q61398, E9PVD2, P33434, A6X935, P47878, P27106, P04202, Q61247, E0CXP3, Q9CZR2, Q9CZ52, Q9EPT5, P56528, Q6DFX2, P21614, Q9JHI0, Q8VCG4, P32261, P01867, Q8K182, Q8CAH7, Q61805, P01029, O54732, Q9Z1P8, A0A087WNT2, Q8BH35, Q64726, Q91WP6, Q99MQ4, Q3UQ28, Q64685, P70208, Q03401, Q922T2, P41317, E9QQ18, Q9R182, E9Q9K5, Q8BH61, Q61702, Q9JME2, E0CZ58, P10300, Q99…	319	3705	22270	1.11171	1	1	0.992275			GOTERM_CC_DIRECT	GO:1990904~ribonucleoprotein complex	16	4.83384	2.14084e-07	Q61686, S4R1W8, P29341, Q9JKF1, Q8VEK3, E9PWB2, Q9JII5, P62242, A0A0R4J259, P67984, O88569, Q8C854, Q61937, Q8CJG0, A0A1B0GSF0, P63017	324	187	21038	5.55569	0.000102327	2.04665e-05	1.81972e-05			Q9JLQ0	CD2-associated protein(Cd2ap)	Mus musculus	GO:0007015~actin filament organization,GO:0007049~cell cycle,GO:0016050~vesicle organization,GO:0016477~cell migration,GO:0032905~transforming growth factor beta1 production,GO:0032911~negative regulation of transforming growth factor beta1 production,GO:0043161~proteasome-mediated ubiquitin-dependent protein catabolic process,GO:0048259~regulation of receptor-mediated endocytosis,GO:0050714~posi…	GO:0001650~fibrillar center,GO:0001726~ruffle,GO:0005737~cytoplasm,GO:0005829~cytosol,GO:0005856~cytoskeleton,GO:0005886~plasma membrane,GO:0005911~cell-cell junction,GO:0005938~cell cortex,GO:0030054~cell junction,GO:0030139~endocytic vesicle,GO:0030424~axon,GO:0030425~dendrite,GO:0031252~cell leading edge,GO:0031594~neuromuscular junction,GO:0031941~filamentous actin,GO:0031982~vesicle,GO:00329…	GO:0005172~vascular endothelial growth factor receptor binding,GO:0005515~protein binding,GO:0008013~beta-catenin binding,GO:0008022~protein C-terminus binding,GO:0017124~SH3 domain binding,GO:0042802~identical protein binding,GO:0044877~macromolecular complex binding,GO:0045296~cadherin binding,	IPR001452:Src homology-3 domain,	mmu05100:Bacterial invasion of epithelial cells,		SM00326:SH3,	KW-0131~Cell cycle,KW-0132~Cell division,KW-0498~Mitosis,	KW-0206~Cytoskeleton,KW-0963~Cytoplasm,KW-0965~Cell junction,KW-0966~Cell projection,		KW-0175~Coiled coil,KW-0677~Repeat,KW-0728~SH3 domain,KW-0729~SH3-binding,			KW-0597~Phosphoprotein,KW-0832~Ubl conjugation,KW-1017~Isopeptide bond,	COMPBIAS:Basic and acidic residues,COMPBIAS:Polar residues,COMPBIAS:Pro residues,CROSSLNK:Glycyl lysine isopeptide (Lys-Gly) (interchain with G-Cter in SUMO2),DOMAIN:SH3,DOMAIN:SH3 1; truncated,DOMAIN:SH3 2,DOMAIN:SH3 3,MOTIF:SH3-binding,REGION:Disordered,REGION:Interaction with ANLN and localization to the midbody,
UP_KW_PTM	KW-1015~Disulfide bond	77	23.2628	0.335272	P29699, P10639, P52430, P97467, Q99P87, O08749, Q9DCJ5, Q07079, Q08761, Q61398, Q9R118, E9PVD2, P33434, A6X935, P01635, P01676, P47878, P27106, P04202, P01671, Q61247, E0CXP3, P20491, A0A2I3BRQ1, Q9CZ52, Q9EPT5, P56528, Q6DFX2, P21614, Q9EPX2, Q9JHI0, Q8VCG4, P32261, P01867, Q8K182, Q61171, Q8CAH7, Q61805, P01029, O54732, P28862, Q9Z1P8, A0A087WNT2, Q8BH35, Q64726, Q99MQ4, Q3UQ28, P39039, Q64685,…	283	3301	12844	1.05867	0.999963	0.739048	0.682198			GOTERM_CC_DIRECT	GO:0032991~macromolecular complex	36	10.8761	9.08594e-07	P32921, P29699, Q99JW4, P28862, O89053, Q60864, P15508, Q99L47, Q8BGA9, Q9JKF1, Q8VEK3, P48193, Q08761, O35601, Q61937, P41317, Q61686, O70325, P51432, P11499, Q06138, Q5EG47, Q9JII5, Q3UUV5, Q62432, P13020, P84078, P39054, Q4VA93, Q9QZ06, Q9JLQ0, P08113, P05064, P63038, P63017, P60766	324	926	21038	2.52436	0.000434214	7.23847e-05	6.43587e-05			E0CXP3	CD3 antigen, gamma polypeptide(Cd3g)	Mus musculus	GO:0002250~adaptive immune response,GO:0002376~immune system process,GO:0007163~establishment or maintenance of cell polarity,GO:0007166~cell surface receptor signaling pathway,GO:0015031~protein transport,GO:0045059~positive thymic T cell selection,GO:0070228~regulation of lymphocyte apoptotic process,	GO:0005829~cytosol,GO:0005886~plasma membrane,GO:0009897~external side of plasma membrane,GO:0016020~membrane,GO:0016021~integral component of membrane,GO:0042105~alpha-beta T cell receptor complex,	GO:0004888~transmembrane signaling receptor activity,GO:0042802~identical protein binding,GO:0046982~protein heterodimerization activity,	IPR003110:Phosphorylated immunoreceptor signaling ITAM,IPR003598:Immunoglobulin subtype 2,IPR013783:Immunoglobulin-like fold,IPR015484:CD3 protein, gamma/delta subunit,	mmu04640:Hematopoietic cell lineage,mmu04658:Th1 and Th2 cell differentiation,mmu04659:Th17 cell differentiation,mmu04660:T cell receptor signaling pathway,mmu05142:Chagas disease,mmu05162:Measles,mmu05166:Human T-cell leukemia virus 1 infection,mmu05169:Epstein-Barr virus infection,mmu05170:Human immunodeficiency virus 1 infection,mmu05235:PD-L1 expression and PD-1 checkpoint pathway in cancer,		SM00077:ITAM,SM00408:IGc2,	KW-0391~Immunity,KW-1064~Adaptive immunity,	KW-0472~Membrane,		KW-0393~Immunoglobulin domain,KW-0732~Signal,KW-0812~Transmembrane,KW-1133~Transmembrane helix,		KW-0675~Receptor,	KW-0325~Glycoprotein,KW-0597~Phosphoprotein,KW-1015~Disulfide bond,	CARBOHYD:N-linked (GlcNAc...) asparagine,DOMAIN:IGc2,DOMAIN:ITAM,DOMAIN:Ig-like,TOPO_DOM:Cytoplasmic,TOPO_DOM:Extracellular,TRANSMEM:Helical,
UP_KW_PTM	KW-0325~Glycoprotein	68	20.5438	0.998344	P29699, P52430, P97467, P70389, Q08761, Q61398, E9PVD2, P33434, A6X935, P47878, P27106, A0A087WNV1, P04202, Q61247, E0CXP3, Q9CZR2, Q9CZ52, Q9EPT5, P11499, P56528, Q6DFX2, P21614, Q9JHI0, Q8VCG4, Q80XN0, P32261, P01867, Q8K182, Q8CAH7, Q61805, P01029, O54732, P08730, Q9Z1P8, A0A087WNT2, Q8BH35, Q64726, Q91WP6, Q99MQ4, Q3UQ28, P48193, P39039, Q64685, P70208, Q03401, Q922T2, A0A5F8MPH8, P41317, P08…	283	4037	12844	0.764476	1	1	0.998344			GOTERM_MF_DIRECT	GO:0051015~actin filament binding	17	5.13595	1.87028e-06	O89053, Q60598, Q9JMH9, P15508, Q9CZ52, Q9WUM4, Q9JKF1, Q9WV69, P13542, Q5SUA5, P13020, Q9WTI7, D3Z2H9, Q8CJ19, Q6ZWR6, P49813, P28667	310	232	18541	4.38261	0.00119066	0.00119137	0.00116144			P56528	CD38 antigen(Cd38)	Mus musculus	GO:0001666~response to hypoxia,GO:0007204~positive regulation of cytosolic calcium ion concentration,GO:0007565~female pregnancy,GO:0008284~positive regulation of cell proliferation,GO:0009410~response to xenobiotic stimulus,GO:0009725~response to hormone,GO:0010977~negative regulation of neuron projection development,GO:0014824~artery smooth muscle contraction,GO:0030307~positive regulation of c…	GO:0005634~nucleus,GO:0005886~plasma membrane,GO:0009986~cell surface,GO:0016020~membrane,GO:0016021~integral component of membrane,GO:0016323~basolateral plasma membrane,GO:0030667~secretory granule membrane,GO:0043231~intracellular membrane-bounded organelle,	GO:0003953~NAD+ nucleosidase activity,GO:0016740~transferase activity,GO:0016787~hydrolase activity,GO:0016798~hydrolase activity, acting on glycosyl bonds,GO:0016849~phosphorus-oxygen lyase activity,GO:0042802~identical protein binding,GO:0050135~NAD(P)+ nucleosidase activity,GO:0061809~NAD+ nucleotidase, cyclic ADP-ribose generating,	IPR003193:ADP-ribosyl cyclase (CD38/157),	mmu00760:Nicotinate and nicotinamide metabolism,mmu01100:Metabolic pathways,mmu04020:Calcium signaling pathway,mmu04640:Hematopoietic cell lineage,mmu04921:Oxytocin signaling pathway,mmu04970:Salivary secretion,mmu04972:Pancreatic secretion,				KW-0472~Membrane,		KW-0735~Signal-anchor,KW-0812~Transmembrane,KW-1133~Transmembrane helix,	KW-0520~NAD,KW-0521~NADP,	KW-0378~Hydrolase,KW-0808~Transferase,	KW-0325~Glycoprotein,KW-1015~Disulfide bond,	CARBOHYD:N-linked (GlcNAc...) asparagine,TOPO_DOM:Cytoplasmic,TOPO_DOM:Extracellular,TRANSMEM:Helical,TRANSMEM:Helical; Signal-anchor for type II membrane protein,
															UP_KW_MOLECULAR_FUNCTION	KW-0009~Actin-binding	18	5.43807	2.4739e-06	O89053, Q9JMH9, Q9WUZ5, P15508, Q9WUM4, P48193, Q9WV69, P13542, Q5SUA5, P40124, P21614, P13020, Q9WTI7, D3Z2H9, Q8CJ19, Q6ZWR6, P49813, P28667	201	268	11984	4.00446	0.000183052	0.000183069	0.00014596			P10300	CD8 antigen, beta chain 1(Cd8b1)	Mus musculus	GO:0002250~adaptive immune response,GO:0002376~immune system process,GO:0050776~regulation of immune response,	GO:0005886~plasma membrane,GO:0009897~external side of plasma membrane,GO:0009986~cell surface,GO:0016020~membrane,GO:0016021~integral component of membrane,GO:0043235~receptor complex,	GO:0005515~protein binding,GO:0015026~coreceptor activity,GO:0042288~MHC class I protein binding,	IPR003599:Immunoglobulin subtype,IPR007110:Immunoglobulin-like domain,IPR013106:Immunoglobulin V-set,IPR013783:Immunoglobulin-like fold,	mmu04514:Cell adhesion molecules,mmu04612:Antigen processing and presentation,mmu04640:Hematopoietic cell lineage,mmu04660:T cell receptor signaling pathway,mmu05135:Yersinia infection,mmu05340:Primary immunodeficiency,		SM00406:IGv,SM00409:IG,	KW-0391~Immunity,KW-1064~Adaptive immunity,	KW-0472~Membrane,		KW-0393~Immunoglobulin domain,KW-0732~Signal,KW-0812~Transmembrane,KW-1133~Transmembrane helix,			KW-0325~Glycoprotein,KW-1015~Disulfide bond,	CARBOHYD:N-linked (GlcNAc...) asparagine,DOMAIN:Ig-like,DOMAIN:Ig-like V-type,TOPO_DOM:Cytoplasmic,TOPO_DOM:Extracellular,TRANSMEM:Helical,
Annotation Cluster 3	Enrichment Score: 4.1429043334942754														GOTERM_BP_DIRECT	GO:0050766~positive regulation of phagocytosis	10	3.02115	2.81331e-06	P29699, P09813, P39054, P20491, P01867, P41317, P63017, P39039, A0A0A6YWR2, Q08761	322	74	19984	8.38677	0.00620372	0.00207341	0.00205371			B8JJN0	Complement factor B(Gm20547)	Mus musculus	GO:0006957~complement activation, alternative pathway,	GO:0005576~extracellular region,	GO:0004252~serine-type endopeptidase activity,	IPR000436:Sushi/SCR/CCP,IPR001254:Peptidase S1,IPR001314:Peptidase S1A, chymotrypsin-type,IPR002035:von Willebrand factor, type A,IPR009003:Trypsin-like cysteine/serine peptidase domain,IPR011360:Complement B/C2,IPR018114:Peptidase S1, trypsin family, active site,			SM00020:Tryp_SPc,SM00032:CCP,SM00327:VWA,	KW-0179~Complement alternate pathway,KW-0180~Complement pathway,KW-0391~Immunity,KW-0399~Innate immunity,			KW-0677~Repeat,KW-0732~Signal,		KW-0378~Hydrolase,KW-0645~Protease,KW-0720~Serine protease,	KW-0865~Zymogen,	DOMAIN:Peptidase S1,DOMAIN:Sushi,DOMAIN:VWFA,
Category	Term	Count	%	PValue	Genes	List Total	Pop Hits	Pop Total	Fold Enrichment	Bonferroni	Benjamini	FDR			GOTERM_BP_DIRECT	GO:0030036~actin cytoskeleton organization	15	4.53172	4.13087e-06	O89053, P15508, Q9WUM4, Q99L56, P32883, P48193, Q9WV69, P40124, Q9QUI0, P13020, Q80TM9, Q8C4U3, P63005, Q9WVE8, P60766	322	198	19984	4.70168	0.00909589	0.00228334	0.00226165			Q9JII5	DAZ associated protein 1(Dazap1)	Mus musculus	GO:0001893~maternal placenta development,GO:0007275~multicellular organism development,GO:0007283~spermatogenesis,GO:0008283~cell proliferation,GO:0030154~cell differentiation,GO:0048026~positive regulation of mRNA splicing, via spliceosome,GO:0048144~fibroblast proliferation,	GO:0001673~male germ cell nucleus,GO:0005634~nucleus,GO:0005654~nucleoplasm,GO:0005737~cytoplasm,GO:0005829~cytosol,GO:0032991~macromolecular complex,GO:1990904~ribonucleoprotein complex,	GO:0003676~nucleic acid binding,GO:0003723~RNA binding,GO:0003729~mRNA binding,GO:0003730~mRNA 3'-UTR binding,GO:0008266~poly(U) RNA binding,GO:0034046~poly(G) binding,GO:0035613~RNA stem-loop binding,	IPR000504:RNA recognition motif domain,IPR012677:Nucleotide-binding, alpha-beta plait,	mmu03015:mRNA surveillance pathway,		SM00360:RRM,	KW-0221~Differentiation,KW-0744~Spermatogenesis,	KW-0539~Nucleus,KW-0963~Cytoplasm,		KW-0677~Repeat,		KW-0217~Developmental protein,KW-0694~RNA-binding,KW-9996~Developmental protein,	KW-0007~Acetylation,KW-0488~Methylation,	COMPBIAS:Basic and acidic residues,COMPBIAS:Polar residues,COMPBIAS:Pro residues,DOMAIN:RRM,DOMAIN:RRM 1,DOMAIN:RRM 2,REGION:Disordered,
UP_KW_BIOLOGICAL_PROCESS	KW-0180~Complement pathway	9	2.71903	7.10572e-08	Q8BH35, Q8VCG4, A0A2I3BRQ1, Q8K182, P01029, P41317, P39039, Q8CG16, B8JJN0	190	33	10827	15.5411	6.25301e-06	3.12652e-06	2.91334e-06			GOTERM_BP_DIRECT	GO:0050778~positive regulation of immune response	7	2.1148	5.70187e-06	Q8BH35, Q8VCG4, P20491, P01867, Q8K182, P01029, A0A0A6YWR2	322	29	19984	14.9805	0.0125334	0.00252137	0.00249742			Q569Z5	DEAD box helicase 46(Ddx46)	Mus musculus	GO:0000398~mRNA splicing, via spliceosome,GO:0006397~mRNA processing,GO:0008380~RNA splicing,	GO:0001650~fibrillar center,GO:0005634~nucleus,GO:0015030~Cajal body,GO:0016020~membrane,GO:0016607~nuclear speck,	GO:0000166~nucleotide binding,GO:0003676~nucleic acid binding,GO:0003723~RNA binding,GO:0003724~RNA helicase activity,GO:0004386~helicase activity,GO:0005524~ATP binding,GO:0016787~hydrolase activity,	IPR000629:RNA helicase, ATP-dependent, DEAD-box, conserved site,IPR001650:Helicase, C-terminal,IPR011545:DNA/RNA helicase, DEAD/DEAH box type, N-terminal,IPR014001:Helicase, superfamily 1/2, ATP-binding domain,IPR014014:RNA helicase, DEAD-box type, Q motif,IPR027417:P-loop containing nucleoside triphosphate hydrolase,	mmu03040:Spliceosome,		SM00487:DEXDc,SM00490:HELICc,	KW-0507~mRNA processing,KW-0508~mRNA splicing,	KW-0472~Membrane,KW-0539~Nucleus,		KW-0175~Coiled coil,	KW-0067~ATP-binding,KW-0547~Nucleotide-binding,	KW-0347~Helicase,KW-0378~Hydrolase,KW-0694~RNA-binding,	KW-0007~Acetylation,KW-0449~Lipoprotein,KW-0519~Myristate,KW-0597~Phosphoprotein,KW-0832~Ubl conjugation,KW-1017~Isopeptide bond,	COMPBIAS:Acidic residues,COMPBIAS:Basic and acidic residues,COMPBIAS:Basic residues,CROSSLNK:Glycyl lysine isopeptide (Lys-Gly) (interchain with G-Cter in SUMO2),DOMAIN:Helicase ATP-binding,DOMAIN:Helicase C-terminal,DOMAIN:Q_MOTIF,LIPID:N-myristoyl glycine,MOTIF:DEAD box,MOTIF:Q motif,REGION:Disordered,
KEGG_PATHWAY	mmu04610:Complement and coagulation cascades	11	3.32326	1.59009e-05	Q61247, Q8BH35, Q8BH61, Q8VCG4, P32261, Q8K182, P01029, P41317, P39039, Q8CG16, Q08761	180	94	9011	5.85822	0.00420492	0.00421375	0.00402294			GOTERM_MF_DIRECT	GO:0044877~macromolecular complex binding	29	8.76133	1.21542e-05	Q99JW4, P28862, Q06185, Q8BH35, Q99L47, Q9DCJ5, Q9JKF1, Q8VEK3, P32883, Q08761, O35601, P63168, P08226, P63005, P62137, Q61686, P04202, A0A0J9YV30, P97377, Q8HWB2, Q5EG47, Q3UUV5, Q8VCG4, P39054, Q9JLQ0, Q8K182, P01942, P63038, Q8BMS1	310	685	18541	2.53209	0.00771235	0.0038711	0.00377387			Q6PGC1	DEAH (Asp-Glu-Ala-His) box polypeptide 29(Dhx29)	Mus musculus	GO:0001731~formation of translation preinitiation complex,GO:0006412~translation,GO:0006413~translational initiation,GO:0042255~ribosome assembly,GO:0045948~positive regulation of translational initiation,	GO:0005622~intracellular,GO:0005737~cytoplasm,GO:0005739~mitochondrion,GO:0016282~eukaryotic 43S preinitiation complex,GO:0022627~cytosolic small ribosomal subunit,	GO:0000166~nucleotide binding,GO:0003676~nucleic acid binding,GO:0003723~RNA binding,GO:0003724~RNA helicase activity,GO:0003743~translation initiation factor activity,GO:0004386~helicase activity,GO:0005524~ATP binding,GO:0008494~translation activator activity,GO:0016787~hydrolase activity,GO:0017111~nucleoside-triphosphatase activity,GO:0043024~ribosomal small subunit binding,	IPR001650:Helicase, C-terminal,IPR002464:DNA/RNA helicase, ATP-dependent, DEAH-box type, conserved site,IPR007502:Helicase-associated domain,IPR011545:DNA/RNA helicase, DEAD/DEAH box type, N-terminal,IPR011709:Domain of unknown function DUF1605,IPR014001:Helicase, superfamily 1/2, ATP-binding domain,IPR027417:P-loop containing nucleoside triphosphate hydrolase,			SM00487:DEXDc,SM00490:HELICc,SM00847:SM00847,	KW-0648~Protein biosynthesis,	KW-0963~Cytoplasm,		KW-0175~Coiled coil,	KW-0067~ATP-binding,KW-0547~Nucleotide-binding,	KW-0347~Helicase,KW-0378~Hydrolase,KW-0396~Initiation factor,	KW-0597~Phosphoprotein,	COMPBIAS:Basic and acidic residues,COMPBIAS:Polar residues,DOMAIN:Helicase ATP-binding,DOMAIN:Helicase C-terminal,MOTIF:DEAH box,REGION:Disordered,
GOTERM_BP_DIRECT	GO:0006958~complement activation, classical pathway	14	4.22961	6.90813e-05	A0A075B5S9, Q8BH35, A0A2I3BRQ1, A0A075B5R3, P39039, A0A0A6YWR2, A0A0G2JGQ8, Q8VCG4, P01867, Q8K182, A0A0G2JE99, P01029, P41317, Q8CG16	322	223	19984	3.89628	0.14171	0.0152739	0.0151288			GOTERM_BP_DIRECT	GO:0006418~tRNA aminoacylation for protein translation	7	2.1148	1.50882e-05	P32921, Q68FL6, A2A7S7, Q8BH61, Q8BMJ2, Q8BLY2, Q922B2	322	34	19984	12.7775	0.0328245	0.00555999	0.00550718			Q9QYJ0	DnaJ heat shock protein family (Hsp40) member A2(Dnaja2)	Mus musculus	GO:0006457~protein folding,GO:0009408~response to heat,GO:0042026~protein refolding,	GO:0005634~nucleus,GO:0005737~cytoplasm,GO:0005829~cytosol,GO:0016020~membrane,	GO:0001671~ATPase activator activity,GO:0005524~ATP binding,GO:0030544~Hsp70 protein binding,GO:0031072~heat shock protein binding,GO:0046872~metal ion binding,GO:0051082~unfolded protein binding,GO:0051087~chaperone binding,	IPR001305:Heat shock protein DnaJ, cysteine-rich domain,IPR001623:DnaJ domain,IPR002939:Chaperone DnaJ, C-terminal,IPR008971:HSP40/DnaJ peptide-binding,IPR012724:Chaperone DnaJ,IPR018253:DnaJ domain, conserved site,	mmu04141:Protein processing in endoplasmic reticulum,		SM00271:DnaJ,		KW-0472~Membrane,		KW-0677~Repeat,KW-0863~Zinc-finger,	KW-0479~Metal-binding,KW-0862~Zinc,	KW-0143~Chaperone,	KW-0007~Acetylation,KW-0449~Lipoprotein,KW-0488~Methylation,KW-0597~Phosphoprotein,KW-0636~Prenylation,KW-0832~Ubl conjugation,KW-1017~Isopeptide bond,	CROSSLNK:Glycyl lysine isopeptide (Lys-Gly) (interchain with G-Cter in SUMO2),DOMAIN:CR-type,DOMAIN:J,LIPID:S-farnesyl cysteine,PROPEP:Removed in mature form,REGION:Disordered,REPEAT:CXXCXGXG motif,ZN_FING:CR-type,
KEGG_PATHWAY	mmu05322:Systemic lupus erythematosus	5	1.51057	0.343551	Q8BH35, Q8VCG4, Q8K182, P01029, Q8CG16	180	149	9011	1.6799	1	0.9558	0.912519			GOTERM_CC_DIRECT	GO:0005911~cell-cell junction	15	4.53172	1.52296e-05	Q99JW4, O89053, P70290, A0A0J9YV30, Q9JKF1, P48193, Q3UUV5, Q99M51, P70315, Q9JLQ0, A0A6I8MWX0, E9Q616, E9Q557, Q9WVE8, P60766	324	232	21038	4.1982	0.00725335	0.00103996	0.000924652			P54103	DnaJ heat shock protein family (Hsp40) member C2(Dnajc2)	Mus musculus	GO:0006260~DNA replication,GO:0006325~chromatin organization,GO:0006450~regulation of translational fidelity,GO:0030308~negative regulation of cell growth,GO:0045893~positive regulation of transcription, DNA-templated,GO:0051083~'de novo' cotranslational protein folding,GO:2000279~negative regulation of DNA biosynthetic process,	GO:0005634~nucleus,GO:0005730~nucleolus,GO:0005737~cytoplasm,GO:0005829~cytosol,GO:0031965~nuclear membrane,	GO:0003682~chromatin binding,GO:0005515~protein binding,GO:0030544~Hsp70 protein binding,GO:0042393~histone binding,GO:0043022~ribosome binding,GO:0061649~ubiquitinated histone binding,	IPR001005:SANT/Myb domain,IPR001623:DnaJ domain,IPR009057:Homeodomain-like,IPR017884:SANT domain,IPR017930:Myb domain,IPR018253:DnaJ domain, conserved site,			SM00271:DnaJ,SM00717:SANT,	KW-0804~Transcription,KW-0805~Transcription regulation,	KW-0539~Nucleus,KW-0963~Cytoplasm,		KW-0175~Coiled coil,KW-0677~Repeat,		KW-0010~Activator,KW-0143~Chaperone,KW-0156~Chromatin regulator,	KW-0007~Acetylation,KW-0597~Phosphoprotein,	COMPBIAS:Basic and acidic residues,COMPBIAS:Polar residues,DOMAIN:HTH myb-type,DOMAIN:J,DOMAIN:Myb-like,DOMAIN:SANT,DOMAIN:SANT 1,DOMAIN:SANT 2,REGION:Disordered,REGION:ZRF1-UBD,
															KEGG_PATHWAY	mmu04610:Complement and coagulation cascades	11	3.32326	1.59009e-05	Q61247, Q8BH35, Q8BH61, Q8VCG4, P32261, Q8K182, P01029, P41317, P39039, Q8CG16, Q08761	180	94	9011	5.85822	0.00420492	0.00421375	0.00402294			Q9WVK4	EH-domain containing 1(Ehd1)	Mus musculus	GO:0006886~intracellular protein transport,GO:0006897~endocytosis,GO:0010886~positive regulation of cholesterol storage,GO:0010976~positive regulation of neuron projection development,GO:0015031~protein transport,GO:0016197~endosomal transport,GO:0030030~cell projection organization,GO:0031175~neuron projection development,GO:0032456~endocytic recycling,GO:0034383~low-density lipoprotein particle…	GO:0005737~cytoplasm,GO:0005768~endosome,GO:0005769~early endosome,GO:0005811~lipid particle,GO:0005886~plasma membrane,GO:0005929~cilium,GO:0010008~endosome membrane,GO:0016020~membrane,GO:0020018~ciliary pocket membrane,GO:0030139~endocytic vesicle,GO:0031095~platelet dense tubular network membrane,GO:0031410~cytoplasmic vesicle,GO:0031901~early endosome membrane,GO:0042995~cell projection,GO:0…	GO:0000166~nucleotide binding,GO:0005509~calcium ion binding,GO:0005515~protein binding,GO:0005524~ATP binding,GO:0005525~GTP binding,GO:0031267~small GTPase binding,GO:0042802~identical protein binding,GO:0046872~metal ion binding,	IPR000261:EPS15 homology (EH),IPR002048:EF-hand domain,IPR011992:EF-hand-like domain,IPR018247:EF-Hand 1, calcium-binding site,IPR022812:Dynamin,IPR027417:P-loop containing nucleoside triphosphate hydrolase,	mmu04144:Endocytosis,		SM00027:EH,	KW-0653~Protein transport,KW-0813~Transport,KW-0970~Cilium biogenesis/degradation,	KW-0472~Membrane,KW-0966~Cell projection,KW-0967~Endosome,KW-0968~Cytoplasmic vesicle,KW-0969~Cilium,KW-1003~Cell membrane,		KW-0175~Coiled coil,	KW-0067~ATP-binding,KW-0106~Calcium,KW-0479~Metal-binding,KW-0547~Nucleotide-binding,		KW-0007~Acetylation,KW-0597~Phosphoprotein,	DOMAIN:Dynamin-type G,DOMAIN:EF-hand,DOMAIN:EH,MUTAGEN:G->R: Abolishes interaction with PACSIN2.,MUTAGEN:W->A: Abolishes interaction with PACSIN2.,REGION:Disordered,REGION:G1 motif,REGION:G2 motif,REGION:G3 motif,REGION:G4 motif,REGION:G5 motif,
Annotation Cluster 4	Enrichment Score: 3.4007671369824846														GOTERM_MF_DIRECT	GO:0042802~identical protein binding	58	17.5227	2.00605e-05	P97467, Q99L47, E9Q8B5, Q9JLJ2, Q6PER3, Q9R118, Q5NCC2, P63168, Q6P9R2, P63005, Q61686, P04202, E0CXP3, O70325, P20491, P11499, P56528, P32261, O88569, Q9JLQ0, P48678, P05064, Q8R016, P46412, Q9WVE8, O89053, Q921F2, Q9Z1P8, Q9WTN0, S4R1W8, Q8VEK3, P32883, P39039, P67984, Q80TM9, P11031, D3Z5I1, O35226, Q9D8B3, Q61937, P41317, P08226, O70303, E9PUM5, Q99L56, A0A1D5RMF3, Q62432, P70315, P17897, Q9W…	310	1960	18541	1.76988	0.0126974	0.00425952	0.00415253			Q6PDI5	Ecm29 proteasome adaptor and scaffold(Ecpas)	Mus musculus	GO:0030433~ubiquitin-dependent ERAD pathway,GO:0043248~proteasome assembly,	GO:0000502~proteasome complex,GO:0005634~nucleus,GO:0005654~nucleoplasm,GO:0005737~cytoplasm,GO:0005768~endosome,GO:0005769~early endosome,GO:0005770~late endosome,GO:0005771~multivesicular body,GO:0005783~endoplasmic reticulum,GO:0005793~endoplasmic reticulum-Golgi intermediate compartment,GO:0005813~centrosome,GO:0005856~cytoskeleton,GO:0030134~ER to Golgi transport vesicle,GO:0030139~endocytic…	GO:0060090~binding, bridging,GO:0070628~proteasome binding,	IPR011989:Armadillo-like helical,IPR016024:Armadillo-type fold,IPR024372:Proteasome stabiliser ECM29,					KW-0206~Cytoskeleton,KW-0256~Endoplasmic reticulum,KW-0539~Nucleus,KW-0647~Proteasome,KW-0963~Cytoplasm,KW-0967~Endosome,KW-0968~Cytoplasmic vesicle,		KW-0677~Repeat,			KW-0597~Phosphoprotein,KW-0832~Ubl conjugation,KW-1017~Isopeptide bond,	COMPBIAS:Polar residues,CROSSLNK:Glycyl lysine isopeptide (Lys-Gly) (interchain with G-Cter in SUMO1),REGION:Disordered,REPEAT:HEAT 1,REPEAT:HEAT 10,REPEAT:HEAT 11,REPEAT:HEAT 12,REPEAT:HEAT 13,REPEAT:HEAT 14,REPEAT:HEAT 15,REPEAT:HEAT 16,REPEAT:HEAT 17,REPEAT:HEAT 18,REPEAT:HEAT 19,REPEAT:HEAT 2,REPEAT:HEAT 20,REPEAT:HEAT 21,REPEAT:HEAT 22,REPEAT:HEAT 23,REPEAT:HEAT 24,REPEAT:HEAT 25,REPEAT:HEAT…
Category	Term	Count	%	PValue	Genes	List Total	Pop Hits	Pop Total	Fold Enrichment	Bonferroni	Benjamini	FDR			GOTERM_BP_DIRECT	GO:0001666~response to hypoxia	14	4.22961	3.20597e-05	P04202, Q9Z1P8, P97467, P56528, Q91YE3, Q3TMQ6, P33434, Q9QUI0, Q9WUB3, F7C9H0, P08113, P05064, P63038, P40224	322	207	19984	4.19744	0.0684609	0.0101263	0.0100301			O35601	FYN binding protein(Fyb)	Mus musculus	GO:0006955~immune response,GO:0007229~integrin-mediated signaling pathway,GO:0050852~T cell receptor signaling pathway,GO:0072659~protein localization to plasma membrane,	GO:0005634~nucleus,GO:0005737~cytoplasm,GO:0005829~cytosol,GO:0005886~plasma membrane,GO:0015629~actin cytoskeleton,GO:0030054~cell junction,GO:0032991~macromolecular complex,	GO:0005515~protein binding,GO:0008289~lipid binding,GO:0044877~macromolecular complex binding,	IPR001452:Src homology-3 domain,	mmu04015:Rap1 signaling pathway,mmu05135:Yersinia infection,		SM00326:SH3,		KW-0539~Nucleus,KW-0963~Cytoplasm,KW-0965~Cell junction,		KW-0175~Coiled coil,KW-0677~Repeat,KW-0728~SH3 domain,			KW-0007~Acetylation,KW-0597~Phosphoprotein,	COMPBIAS:Acidic residues,COMPBIAS:Basic and acidic residues,COMPBIAS:Polar residues,COMPBIAS:Pro residues,DOMAIN:SH3,DOMAIN:SH3 1,DOMAIN:SH3 2,MOTIF:Nuclear localization signal,MOTIF:SH2-binding; to FYN,MOTIF:SH2-binding; to LCP2,REGION:Disordered,
GOTERM_BP_DIRECT	GO:0002376~immune system process	22	6.64653	0.000153304	E0CXP3, Q8BH35, S4R1W8, P20491, C3VPR6, Q9JMA1, P10300, P39039, Q3UUV5, Q5SUA5, Q8VIJ6, D3Z5I1, Q8VCG4, Q9QZ06, Q8K182, P01635, Q61805, P01887, P41317, Q8CG16, B2RUR8, E9Q555	322	532	19984	2.56648	0.287613	0.0308141	0.0305214			KEGG_PATHWAY	mmu05171:Coronavirus disease - COVID-19	17	5.13595	3.24347e-05	P28862, P51410, Q8BH35, Q8BH61, P39039, P62264, P62242, P67984, Q8VCG4, Q4VA93, Q8K182, P01029, P62911, P41317, A0A1B0GSF0, Q8CG16, P41105	180	248	9011	3.43161	0.00855849	0.00429759	0.00410298			P20491	Fc receptor, IgE, high affinity I, gamma polypeptide(Fcer1g)	Mus musculus	GO:0001798~positive regulation of type IIa hypersensitivity,GO:0001805~positive regulation of type III hypersensitivity,GO:0001812~positive regulation of type I hypersensitivity,GO:0002283~neutrophil activation involved in immune response,GO:0002292~T cell differentiation involved in immune response,GO:0002376~immune system process,GO:0002431~Fc receptor mediated stimulatory signaling pathway,GO:…	GO:0005886~plasma membrane,GO:0005887~integral component of plasma membrane,GO:0009897~external side of plasma membrane,GO:0009986~cell surface,GO:0016020~membrane,GO:0032998~Fc-epsilon receptor I complex,GO:0033001~Fc-gamma receptor III complex,GO:0045121~membrane raft,	GO:0004888~transmembrane signaling receptor activity,GO:0005515~protein binding,GO:0019767~IgE receptor activity,GO:0019863~IgE binding,GO:0019864~IgG binding,GO:0042802~identical protein binding,GO:0042803~protein homodimerization activity,GO:0046872~metal ion binding,GO:0046982~protein heterodimerization activity,	IPR003110:Phosphorylated immunoreceptor signaling ITAM,IPR021663:T-cell surface glycoprotein CD3 zeta/eta subunit/High affinity IgE receptor gamma subunit,	mmu04071:Sphingolipid signaling pathway,mmu04072:Phospholipase D signaling pathway,mmu04611:Platelet activation,mmu04625:C-type lectin receptor signaling pathway,mmu04650:Natural killer cell mediated cytotoxicity,mmu04664:Fc epsilon RI signaling pathway,mmu05152:Tuberculosis,mmu05310:Asthma,		SM00077:ITAM,	KW-0391~Immunity,KW-0399~Innate immunity,	KW-0472~Membrane,KW-1003~Cell membrane,		KW-0732~Signal,KW-0812~Transmembrane,KW-1133~Transmembrane helix,	KW-0479~Metal-binding,	KW-0389~IgE-binding protein,KW-0675~Receptor,	KW-0597~Phosphoprotein,KW-1015~Disulfide bond,	DISULFID:Interchain,DOMAIN:ITAM,MUTAGEN:D->A: Increases IL3-induced production of IL4 by basophils.,MUTAGEN:L->A: Impairs interaction with CSF2RB. Impairs IL3-induced production of IL4 by basophils.,MUTAGEN:Missing: Impairs IgE-induced mast cell activation in the presence of antigen; Impairs IgE-induced mast cell survival in the absence of antigen.,MUTAGEN:Y->P: Impairs IgE-induced mast cell acti…
UP_KW_BIOLOGICAL_PROCESS	KW-0391~Immunity	27	8.1571	0.000157572	Q8BH35, S4R1W8, P39039, B8JJN0, Q8VIJ6, D3Z5I1, P01635, P01676, P41317, B2RUR8, P01671, E0CXP3, P20491, A0A2I3BRQ1, Q9JMA1, C3VPR6, P10300, Q3UUV5, Q5SUA5, Q8VCG4, Q9QZ06, Q8K182, Q61805, P01887, P01029, Q8CG16, E9Q555	190	689	10827	2.23305	0.0137717	0.00346658	0.00323022			GOTERM_BP_DIRECT	GO:0006936~muscle contraction	8	2.41692	3.84955e-05	Q8CI43, Q6P6L5, A0A1W2P6F6, Q9WUZ5, D3Z2H9, P52503, P49813, P13542	322	58	19984	8.56029	0.0816289	0.0106392	0.0105381			Q9CYL5	GLI pathogenesis-related 2(Glipr2)	Mus musculus	GO:0010634~positive regulation of epithelial cell migration,GO:0010718~positive regulation of epithelial to mesenchymal transition,GO:0070374~positive regulation of ERK1 and ERK2 cascade,	GO:0000139~Golgi membrane,GO:0005576~extracellular region,GO:0005615~extracellular space,GO:0005794~Golgi apparatus,GO:0016020~membrane,	GO:0042803~protein homodimerization activity,	IPR001283:Allergen V5/Tpx-1-related,IPR002413:Ves allergen,IPR014044:CAP domain,IPR018244:Allergen V5/Tpx-1-related, conserved site,			SM00198:SCP,		KW-0333~Golgi apparatus,KW-0472~Membrane,		KW-0175~Coiled coil,			KW-0449~Lipoprotein,KW-0519~Myristate,	DOMAIN:SCP,LIPID:N-myristoyl glycine,REGION:Interaction with CAV1,
UP_KW_BIOLOGICAL_PROCESS	KW-0399~Innate immunity	17	5.13595	0.000546157	Q8BH35, S4R1W8, P20491, A0A2I3BRQ1, C3VPR6, Q9JMA1, P39039, B8JJN0, Q8VIJ6, D3Z5I1, Q8VCG4, Q9QZ06, Q8K182, Q61805, P01029, P41317, Q8CG16	190	359	10827	2.69842	0.0469377	0.00961237	0.00895698			GOTERM_MF_DIRECT	GO:0008201~heparin binding	13	3.92749	4.08786e-05	Q9R182, Q8C7G5, E9PUM5, E9Q8B5, P70389, Q61398, Q3TMQ6, P67984, A0A5F8MPH8, F7C9H0, P32261, P43275, Q8C4U3, P08226	310	176	18541	4.41776	0.0257041	0.00650991	0.0063464			Q6PAR5	GTPase activating protein and VPS9 domains 1(Gapvd1)	Mus musculus	GO:0006897~endocytosis,GO:0007165~signal transduction,GO:0016192~vesicle-mediated transport,GO:0043087~regulation of GTPase activity,GO:0051223~regulation of protein transport,	GO:0005768~endosome,GO:0005829~cytosol,GO:0005886~plasma membrane,GO:0016020~membrane,GO:0030139~endocytic vesicle,	GO:0005085~guanyl-nucleotide exchange factor activity,GO:0005096~GTPase activator activity,GO:0005515~protein binding,GO:0031267~small GTPase binding,GO:0032794~GTPase activating protein binding,	IPR001936:Ras GTPase-activating protein,IPR003123:Vacuolar sorting protein 9,IPR008936:Rho GTPase activation protein,			SM00167:VPS9,	KW-0254~Endocytosis,	KW-0472~Membrane,KW-0967~Endosome,		KW-0732~Signal,		KW-0343~GTPase activation,KW-0344~Guanine-nucleotide releasing factor,	KW-0597~Phosphoprotein,	COMPBIAS:Basic and acidic residues,COMPBIAS:Polar residues,DOMAIN:Ras-GAP,DOMAIN:VPS9,REGION:Disordered,
GOTERM_BP_DIRECT	GO:0045087~innate immune response	23	6.94864	0.00189053	A0A075B5S9, Q8BH35, S4R1W8, P20491, C3VPR6, Q9JMA1, A0A075B5R3, P39039, A0A0A6YWR2, Q3TMQ6, A0A0G2JGQ8, Q8VIJ6, D3Z5I1, Q8VCG4, Q9QZ06, P01867, Q8K182, A0A0G2JE99, Q61805, P01887, P01029, P41317, Q8CG16	322	691	19984	2.06574	0.98479	0.189998	0.188193			UP_KW_MOLECULAR_FUNCTION	KW-0030~Aminoacyl-tRNA synthetase	7	2.1148	4.13229e-05	P32921, Q68FL6, A2A7S7, Q8BH61, Q8BMJ2, Q8BLY2, Q922B2	201	39	11984	10.7014	0.00305329	0.00152895	0.00121902			P43275	H1.1 linker histone, cluster member(H1f1)	Mus musculus	GO:0006334~nucleosome assembly,GO:0007283~spermatogenesis,GO:0016584~nucleosome positioning,GO:0030261~chromosome condensation,GO:0031936~negative regulation of chromatin silencing,GO:0045910~negative regulation of DNA recombination,GO:0048260~positive regulation of receptor-mediated endocytosis,	GO:0000785~chromatin,GO:0000786~nucleosome,GO:0000791~euchromatin,GO:0005634~nucleus,GO:0005654~nucleoplasm,GO:0005694~chromosome,GO:0009986~cell surface,GO:0031982~vesicle,	GO:0003677~DNA binding,GO:0003690~double-stranded DNA binding,GO:0005515~protein binding,GO:0008201~heparin binding,GO:0030527~structural constituent of chromatin,GO:0031490~chromatin DNA binding,GO:0031492~nucleosomal DNA binding,	IPR005818:Histone H1/H5,IPR005819:Histone H5,			SM00526:H15,		KW-0158~Chromosome,KW-0539~Nucleus,				KW-0238~DNA-binding,	KW-0007~Acetylation,KW-0164~Citrullination,KW-0379~Hydroxylation,KW-0597~Phosphoprotein,	COMPBIAS:Basic residues,DOMAIN:H15,REGION:Disordered,
															GOTERM_CC_DIRECT	GO:0043209~myelin sheath	13	3.92749	4.40825e-05	Q60864, S4R1W8, O08749, P13020, P40142, Q9WVK4, Q61171, P01942, P05064, P48962, P63038, P63017, P60766	324	192	21038	4.39644	0.0208515	0.00263393	0.00234188			Q9JMG7	HDGF like 3(Hdgfl3)	Mus musculus	GO:0006357~regulation of transcription from RNA polymerase II promoter,GO:0007026~negative regulation of microtubule depolymerization,GO:0031175~neuron projection development,GO:0046785~microtubule polymerization,	GO:0005634~nucleus,GO:0005654~nucleoplasm,GO:0005737~cytoplasm,GO:0005829~cytosol,	GO:0003682~chromatin binding,GO:0003690~double-stranded DNA binding,GO:0003712~transcription cofactor activity,GO:0005515~protein binding,GO:0008017~microtubule binding,GO:0008083~growth factor activity,GO:0015631~tubulin binding,	IPR000313:PWWP,			SM00293:PWWP,		KW-0539~Nucleus,				KW-0339~Growth factor,	KW-0597~Phosphoprotein,	COMPBIAS:Basic and acidic residues,COMPBIAS:Basic residues,COMPBIAS:Polar residues,DOMAIN:PWWP,MOTIF:Nuclear localization signal,REGION:Disordered,
Annotation Cluster 5	Enrichment Score: 3.074745909366873														GOTERM_MF_DIRECT	GO:0004812~aminoacyl-tRNA ligase activity	7	2.1148	5.61582e-05	P32921, Q68FL6, A2A7S7, Q8BH61, Q8BMJ2, Q8BLY2, Q922B2	310	41	18541	10.2114	0.0351415	0.00715456	0.00697485			Q69ZS7	Hbs1-like (S. cerevisiae)(Hbs1l)	Mus musculus	GO:0006412~translation,GO:0006414~translational elongation,GO:0006417~regulation of translation,		GO:0000166~nucleotide binding,GO:0003746~translation elongation factor activity,GO:0003924~GTPase activity,GO:0005515~protein binding,GO:0005525~GTP binding,	IPR000795:Elongation factor, GTP-binding domain,IPR004160:Translation elongation factor EFTu/EF1A, C-terminal,IPR009000:Translation elongation/initiation factor/Ribosomal, beta-barrel,IPR009001:Translation elongation factor EF1A/initiation factor IF2gamma, C-terminal,IPR015033:Domain of unknown function DUF1916,IPR027417:P-loop containing nucleoside triphosphate hydrolase,	mmu03015:mRNA surveillance pathway,mmu05134:Legionellosis,			KW-0648~Protein biosynthesis,KW-0810~Translation regulation,				KW-0342~GTP-binding,KW-0547~Nucleotide-binding,	KW-0251~Elongation factor,	KW-0007~Acetylation,KW-0597~Phosphoprotein,	COMPBIAS:Polar residues,DOMAIN:HBS1_N,DOMAIN:Tr-type G,DOMAIN:tr-type G,REGION:Disordered,REGION:G1,REGION:G2,REGION:G3,REGION:G4,REGION:G5,
Category	Term	Count	%	PValue	Genes	List Total	Pop Hits	Pop Total	Fold Enrichment	Bonferroni	Benjamini	FDR			UP_KW_BIOLOGICAL_PROCESS	KW-0179~Complement alternate pathway	5	1.51057	5.68565e-05	Q8BH35, Q8VCG4, A0A2I3BRQ1, Q8K182, B8JJN0	190	13	10827	21.917	0.00499102	0.00166779	0.00155408			Q9R118	HtrA serine peptidase 1(Htra1)	Mus musculus	GO:0001890~placenta development,GO:0006508~proteolysis,GO:0012501~programmed cell death,GO:0030512~negative regulation of transforming growth factor beta receptor signaling pathway,GO:0030514~negative regulation of BMP signaling pathway,GO:0043065~positive regulation of apoptotic process,GO:0050679~positive regulation of epithelial cell proliferation,GO:0050687~negative regulation of defense resp…	GO:0005576~extracellular region,GO:0005737~cytoplasm,GO:0005829~cytosol,GO:0005886~plasma membrane,GO:0016020~membrane,	GO:0004252~serine-type endopeptidase activity,GO:0005515~protein binding,GO:0005520~insulin-like growth factor binding,GO:0008233~peptidase activity,GO:0008236~serine-type peptidase activity,GO:0016787~hydrolase activity,GO:0019838~growth factor binding,GO:0042802~identical protein binding,	IPR000867:Insulin-like growth factor-binding protein, IGFBP,IPR001478:PDZ domain,IPR001940:Peptidase S1C,IPR002350:Kazal domain,IPR009003:Trypsin-like cysteine/serine peptidase domain,IPR009030:Insulin-like growth factor binding protein, N-terminal,			SM00121:IB,SM00228:PDZ,SM00280:KAZAL,		KW-0472~Membrane,KW-0963~Cytoplasm,KW-0964~Secreted,KW-1003~Cell membrane,		KW-0732~Signal,		KW-0340~Growth factor binding,KW-0378~Hydrolase,KW-0645~Protease,KW-0720~Serine protease,	KW-1015~Disulfide bond,	ACT_SITE:Charge relay system,DOMAIN:IGFBP N-terminal,DOMAIN:Kazal-like,DOMAIN:PDZ,MUTAGEN:F->D: Loss of efficient trimer formation.,MUTAGEN:S->A: Loss of enzymatic activity. No effect on BMP4-binding.,REGION:Serine protease,SITE:Involved in trimer stabilization,
UP_SEQ_FEATURE	DOMAIN:NTR	5	1.51057	0.000291517	Q8CAH7, P01029, Q8C4U3, P25785, Q61398	319	23	22270	15.1765	0.2882	0.0679818	0.0673988			GOTERM_BP_DIRECT	GO:0006957~complement activation, alternative pathway	5	1.51057	5.75912e-05	Q8BH35, Q8VCG4, A0A2I3BRQ1, Q8K182, B8JJN0	322	14	19984	22.165	0.119615	0.0141482	0.0140139			Q9JKF1	IQ motif containing GTPase activating protein 1(Iqgap1)	Mus musculus	GO:0001817~regulation of cytokine production,GO:0007165~signal transduction,GO:0007173~epidermal growth factor receptor signaling pathway,GO:0007346~regulation of mitotic cell cycle,GO:0008543~fibroblast growth factor receptor signaling pathway,GO:0010761~fibroblast migration,GO:0016477~cell migration,GO:0032956~regulation of actin cytoskeleton organization,GO:0035305~negative regulation of depho…	GO:0001726~ruffle,GO:0005634~nucleus,GO:0005737~cytoplasm,GO:0005874~microtubule,GO:0005886~plasma membrane,GO:0005911~cell-cell junction,GO:0005925~focal adhesion,GO:0015629~actin cytoskeleton,GO:0015630~microtubule cytoskeleton,GO:0016020~membrane,GO:0016328~lateral plasma membrane,GO:0030424~axon,GO:0030426~growth cone,GO:0030496~midbody,GO:0030864~cortical actin cytoskeleton,GO:0031234~extrin…	GO:0005078~MAP-kinase scaffold activity,GO:0005096~GTPase activator activity,GO:0005509~calcium ion binding,GO:0005515~protein binding,GO:0005516~calmodulin binding,GO:0005547~phosphatidylinositol-3,4,5-trisphosphate binding,GO:0019901~protein kinase binding,GO:0019903~protein phosphatase binding,GO:0019904~protein domain specific binding,GO:0031267~small GTPase binding,GO:0043539~protein serine/…	IPR000048:IQ motif, EF-hand binding site,IPR000593:RasGAP protein, C-terminal,IPR001202:WW domain,IPR001715:Calponin homology domain,IPR001936:Ras GTPase-activating protein,IPR008936:Rho GTPase activation protein,IPR023152:Ras GTPase-activating protein, conserved site,IPR027417:P-loop containing nucleoside triphosphate hydrolase,	mmu04520:Adherens junction,mmu04810:Regulation of actin cytoskeleton,mmu05205:Proteoglycans in cancer,		SM00015:IQ,SM00033:CH,SM00323:RasGAP,		KW-0472~Membrane,KW-0539~Nucleus,KW-0963~Cytoplasm,KW-1003~Cell membrane,		KW-0175~Coiled coil,KW-0677~Repeat,		KW-0112~Calmodulin-binding,	KW-0007~Acetylation,KW-0597~Phosphoprotein,	DOMAIN:Calponin-homology (CH),DOMAIN:IQ 1,DOMAIN:IQ 2,DOMAIN:IQ 3,DOMAIN:IQ 4,DOMAIN:Ras-GAP,DOMAIN:RasGAP_C,DOMAIN:WW,REGION:C1,REGION:C2,
INTERPRO	IPR001134:Netrin domain	5	1.51057	0.000349636	Q8CAH7, P01029, Q8C4U3, P25785, Q61398	327	22	20753	14.4238	0.227194	0.0608607	0.0602827			GOTERM_BP_DIRECT	GO:0006958~complement activation, classical pathway	14	4.22961	6.90813e-05	A0A075B5S9, Q8BH35, A0A2I3BRQ1, A0A075B5R3, P39039, A0A0A6YWR2, A0A0G2JGQ8, Q8VCG4, P01867, Q8K182, A0A0G2JE99, P01029, P41317, Q8CG16	322	223	19984	3.89628	0.14171	0.0152739	0.0151288			P01671	Ig kappa chain V-III region PC 7175 (KV3AJ_MOUSE)	Mus musculus	GO:0002250~adaptive immune response,GO:0006955~immune response,	GO:0005615~extracellular space,GO:0019814~immunoglobulin complex,		IPR003599:Immunoglobulin subtype,IPR007110:Immunoglobulin-like domain,IPR013106:Immunoglobulin V-set,IPR013783:Immunoglobulin-like fold,			SM00406:IGv,SM00409:IG,	KW-0391~Immunity,KW-1064~Adaptive immunity,	KW-1280~Immunoglobulin,					KW-1015~Disulfide bond,	REGION:Complementarity-determining-1,REGION:Complementarity-determining-2,REGION:Complementarity-determining-3,REGION:Framework-1,REGION:Framework-2,REGION:Framework-3,REGION:Framework-4,
INTERPRO	IPR008993:Tissue inhibitor of metalloproteinases-like, OB-fold	5	1.51057	0.000495474	Q8CAH7, P01029, Q8C4U3, P25785, Q61398	327	24	20753	13.2218	0.30598	0.0608607	0.0602827			UP_KW_MOLECULAR_FUNCTION	KW-0575~Peroxidase	6	1.81269	7.37253e-05	O70325, Q61171, P46412, Q3UQ28, P21765, P11352	201	27	11984	13.2493	0.00544101	0.00181856	0.00144993			P01676	Ig kappa chain V-VI region XRPC 24 (KV6A2_MOUSE)	Mus musculus	GO:0002250~adaptive immune response,GO:0006955~immune response,	GO:0005615~extracellular space,GO:0019814~immunoglobulin complex,		IPR003599:Immunoglobulin subtype,IPR007110:Immunoglobulin-like domain,IPR013106:Immunoglobulin V-set,IPR013783:Immunoglobulin-like fold,			SM00406:IGv,SM00409:IG,	KW-0391~Immunity,KW-1064~Adaptive immunity,	KW-1280~Immunoglobulin,					KW-1015~Disulfide bond,	REGION:Complementarity-determining-1,REGION:Complementarity-determining-2,REGION:Complementarity-determining-3,REGION:Framework-1,REGION:Framework-2,REGION:Framework-3,REGION:Framework-4,
INTERPRO	IPR018933:Netrin module, non-TIMP type	4	1.20846	0.00221783	Q8CAH7, P01029, Q8C4U3, Q61398	327	17	20753	14.9329	0.805311	0.204317	0.202377			GOTERM_MF_DIRECT	GO:0004601~peroxidase activity	7	2.1148	7.40433e-05	O70325, Q61171, P01942, P46412, Q3UQ28, P21765, P11352	310	43	18541	9.73646	0.0460722	0.00786093	0.00766348			P32883	Kirsten rat sarcoma viral oncogene homolog(Kras)	Mus musculus	GO:0001889~liver development,GO:0001934~positive regulation of protein phosphorylation,GO:0007165~signal transduction,GO:0007265~Ras protein signal transduction,GO:0007565~female pregnancy,GO:0008283~cell proliferation,GO:0008284~positive regulation of cell proliferation,GO:0008542~visual learning,GO:0010628~positive regulation of gene expression,GO:0014009~glial cell proliferation,GO:0016601~Rac…	GO:0005737~cytoplasm,GO:0005739~mitochondrion,GO:0005886~plasma membrane,GO:0016020~membrane,GO:0031234~extrinsic component of cytoplasmic side of plasma membrane,GO:0045121~membrane raft,	GO:0000166~nucleotide binding,GO:0003924~GTPase activity,GO:0005515~protein binding,GO:0005525~GTP binding,GO:0016787~hydrolase activity,GO:0019002~GMP binding,GO:0019003~GDP binding,GO:0030275~LRR domain binding,GO:0042802~identical protein binding,GO:0043495~protein anchor,GO:0043539~protein serine/threonine kinase activator activity,GO:0044877~macromolecular complex binding,	IPR001806:Small GTPase superfamily,IPR005225:Small GTP-binding protein domain,IPR020849:Small GTPase superfamily, Ras type,IPR027417:P-loop containing nucleoside triphosphate hydrolase,	mmu01521:EGFR tyrosine kinase inhibitor resistance,mmu01522:Endocrine resistance,mmu04010:MAPK signaling pathway,mmu04012:ErbB signaling pathway,mmu04014:Ras signaling pathway,mmu04015:Rap1 signaling pathway,mmu04062:Chemokine signaling pathway,mmu04068:FoxO signaling pathway,mmu04071:Sphingolipid signaling pathway,mmu04072:Phospholipase D signaling pathway,mmu04137:Mitophagy - animal,mmu04140:Au…				KW-0472~Membrane,KW-0963~Cytoplasm,KW-1003~Cell membrane,	KW-0656~Proto-oncogene,		KW-0342~GTP-binding,KW-0547~Nucleotide-binding,	KW-0378~Hydrolase,	KW-0007~Acetylation,KW-0449~Lipoprotein,KW-0488~Methylation,KW-0564~Palmitate,KW-0636~Prenylation,KW-0832~Ubl conjugation,KW-1017~Isopeptide bond,	COMPBIAS:Basic residues,CROSSLNK:Glycyl lysine isopeptide (Lys-Gly) (interchain with G-Cter in ubiquitin),LIPID:N6-palmitoyl lysine,LIPID:S-farnesyl cysteine,LIPID:S-palmitoyl cysteine,MOTIF:Effector region,PROPEP:Removed in mature form,REGION:Disordered,REGION:Hypervariable region,
SMART	SM00643:C345C	4	1.20846	0.00377609	Q8CAH7, P01029, Q8C4U3, Q61398	216	16	10615	12.2859	0.495791	0.244745	0.243393			GOTERM_MF_DIRECT	GO:0003723~RNA binding	33	9.96979	9.7292e-05	Q921F2, P59708, O70194, Q8VEK3, Q922B2, Q9CR86, P67984, P42669, Q8VIJ6, D3Z5I1, Q8C854, Q61937, Q8CJG0, Q8K4Z5, Q6PGC1, Q5XFR0, Q569Z5, Q9CQL1, A2A7S7, Q9D554, Q6A0A9, P29341, Q5SFM8, Q9JII5, Q9DB27, P62264, Q68FL6, A0A0R4J259, G3X9Q0, O88569, P08113, A0A0G2JFY5, P63017	310	936	18541	2.10867	0.0600964	0.00850149	0.00828795			Q99JW4	LIM and senescent cell antigen-like domains 1(Lims1)	Mus musculus	GO:0007160~cell-matrix adhesion,GO:0007163~establishment or maintenance of cell polarity,GO:0007229~integrin-mediated signaling pathway,GO:0010628~positive regulation of gene expression,GO:0010811~positive regulation of cell-substrate adhesion,GO:0033209~tumor necrosis factor-mediated signaling pathway,GO:0043009~chordate embryonic development,GO:0043066~negative regulation of apoptotic process,G…	GO:0005737~cytoplasm,GO:0005886~plasma membrane,GO:0005911~cell-cell junction,GO:0005925~focal adhesion,GO:0016020~membrane,GO:0030054~cell junction,GO:0032991~macromolecular complex,GO:0048471~perinuclear region of cytoplasm,	GO:0005515~protein binding,GO:0008270~zinc ion binding,GO:0019901~protein kinase binding,GO:0044877~macromolecular complex binding,GO:0046872~metal ion binding,	IPR001781:Zinc finger, LIM-type,IPR017351:PINCH,		PIRSF038003:PINCH protein,	SM00132:LIM,		KW-0472~Membrane,KW-0965~Cell junction,KW-1003~Cell membrane,		KW-0440~LIM domain,KW-0677~Repeat,	KW-0479~Metal-binding,KW-0862~Zinc,		KW-0007~Acetylation,	DOMAIN:LIM zinc-binding,DOMAIN:LIM zinc-binding 1,DOMAIN:LIM zinc-binding 2,DOMAIN:LIM zinc-binding 3,DOMAIN:LIM zinc-binding 4,DOMAIN:LIM zinc-binding 5,
															KEGG_PATHWAY	mmu04144:Endocytosis	17	5.13595	9.81186e-05	A0A1B0GRJ0, Q9CR26, P55258, Q8HWB2, P84091, Q62432, Q80U87, Q9QUI0, P84078, P61750, P39054, Q9WVK4, Q99K28, Q9D8B3, Q9D7S9, P63017, P60766	180	272	9011	3.12882	0.0256675	0.00866714	0.00827467			P28667	MARCKS-like 1(Marcksl1)	Mus musculus	GO:0007015~actin filament organization,GO:0007417~central nervous system development,GO:0008283~cell proliferation,GO:0008284~positive regulation of cell proliferation,GO:0099509~regulation of presynaptic cytosolic calcium ion concentration,	GO:0005737~cytoplasm,GO:0005856~cytoskeleton,GO:0005886~plasma membrane,GO:0008021~synaptic vesicle,GO:0016020~membrane,GO:0042734~presynaptic membrane,GO:0099026~anchored component of presynaptic membrane,GO:0099523~presynaptic cytosol,	GO:0003779~actin binding,GO:0005516~calmodulin binding,GO:0051015~actin filament binding,GO:0099626~voltage-gated calcium channel activity involved in regulation of presynaptic cytosolic calcium levels,	IPR002101:Myristoylated alanine-rich C-kinase substrate MARCKS,	mmu04666:Fc gamma R-mediated phagocytosis,mmu05140:Leishmaniasis,				KW-0206~Cytoskeleton,KW-0472~Membrane,KW-0963~Cytoplasm,KW-1003~Cell membrane,				KW-0009~Actin-binding,KW-0112~Calmodulin-binding,	KW-0449~Lipoprotein,KW-0519~Myristate,KW-0597~Phosphoprotein,	COMPBIAS:Polar residues,LIPID:N-myristoyl glycine,MUTAGEN:S->A: Complete loss of MAPK-mediated phosphorylation; when associated with A-148 and A-183. In neurons, induces the generation of large, flat lamellipodial protrusions; when associated with A-148 and A-183.,MUTAGEN:S->D: Induction of F-actin-bundling; when associated with D-148 and D-183. In neurons, induces the generation of long and prom…
Annotation Cluster 6	Enrichment Score: 3.0510613527388983														GOTERM_CC_DIRECT	GO:0030863~cortical cytoskeleton	6	1.81269	0.000101237	Q60598, P70290, P15508, P48193, Q9WV69, P49813	324	31	21038	12.5675	0.0472412	0.00537679	0.00478062			Q9EQS3	MYC binding protein(Mycbp)	Mus musculus	GO:0006355~regulation of transcription, DNA-templated,	GO:0005634~nucleus,GO:0005654~nucleoplasm,GO:0005737~cytoplasm,GO:0005739~mitochondrion,	GO:0003713~transcription coactivator activity,	IPR026060:Associate of Myc 1,				KW-0804~Transcription,KW-0805~Transcription regulation,	KW-0539~Nucleus,KW-0963~Cytoplasm,		KW-0175~Coiled coil,
Category	Term	Count	%	PValue	Genes	List Total	Pop Hits	Pop Total	Fold Enrichment	Bonferroni	Benjamini	FDR			UP_SEQ_FEATURE	REPEAT:Hemopexin	5	1.51057	0.000106575	P28862, Q9JHI0, E0CZ58, O54732, E9QQ18, P33434	319	18	22270	19.3922	0.116862	0.0679818	0.0673988			B1AUY8	N(alpha)-acetyltransferase 10, NatA catalytic subunit(Naa10)	Mus musculus	GO:0006473~protein acetylation,GO:0006474~N-terminal protein amino acid acetylation,GO:0017198~N-terminal peptidyl-serine acetylation,GO:0018002~N-terminal peptidyl-glutamic acid acetylation,GO:2000719~negative regulation of maintenance of mitotic sister chromatid cohesion, centromeric,	GO:0005634~nucleus,GO:0005730~nucleolus,GO:0005737~cytoplasm,GO:0005829~cytosol,GO:0031415~NatA complex,	GO:0004596~peptide alpha-N-acetyltransferase activity,GO:0005515~protein binding,GO:0008080~N-acetyltransferase activity,GO:0016407~acetyltransferase activity,GO:0016740~transferase activity,GO:0016746~transferase activity, transferring acyl groups,GO:0043022~ribosome binding,GO:1990189~peptide-serine-N-acetyltransferase activity,GO:1990190~peptide-glutamate-N-acetyltransferase activity,	IPR000182:GNAT domain,IPR016181:Acyl-CoA N-acyltransferase,					KW-0539~Nucleus,KW-0963~Cytoplasm,				KW-0012~Acyltransferase,KW-0808~Transferase,	KW-0007~Acetylation,KW-0597~Phosphoprotein,	COMPBIAS:Basic and acidic residues,DOMAIN:N-acetyltransferase,REGION:Disordered,REGION:Interaction with NAA15,
UP_KW_BIOLOGICAL_PROCESS	KW-0648~Protein biosynthesis	16	4.83384	1.20345e-08	P32921, A2A7S7, Q8BH61, P10711, Q91WK2, Q69ZS7, Q8BLY2, O70194, Q8CCT4, Q922B2, P59325, Q9DB27, Q68FL6, Q8BMJ2, Q9CQJ6, Q6PGC1	190	135	10827	6.75368	1.05904e-06	1.05904e-06	9.86833e-07			GOTERM_MF_DIRECT	GO:0003779~actin binding	19	5.74018	0.000106769	O89053, Q9WUZ5, P15508, Q9WUM4, Q8VEK3, P48193, Q9WV69, Q3TMQ6, P70315, P13542, Q5SUA5, P40124, P21614, P13020, Q9WTI7, Q8CJ19, Q6ZWR6, P49813, P28667	310	391	18541	2.90635	0.0657541	0.00850149	0.00828795			Q9CZR2	N-acetylated alpha-linked acidic dipeptidase 2(Naalad2)	Mus musculus	GO:0006508~proteolysis,GO:0008152~metabolic process,GO:0042135~neurotransmitter catabolic process,	GO:0005886~plasma membrane,GO:0016020~membrane,GO:0016021~integral component of membrane,	GO:0003824~catalytic activity,GO:0004180~carboxypeptidase activity,GO:0004181~metallocarboxypeptidase activity,GO:0008233~peptidase activity,GO:0008235~metalloexopeptidase activity,GO:0008237~metallopeptidase activity,GO:0016787~hydrolase activity,GO:0016805~dipeptidase activity,GO:0046872~metal ion binding,GO:0050129~N-formylglutamate deformylase activity,	IPR003137:Protease-associated domain, PA,IPR007365:Transferrin receptor-like, dimerisation domain,IPR007484:Peptidase M28,					KW-0472~Membrane,KW-1003~Cell membrane,		KW-0735~Signal-anchor,KW-0812~Transmembrane,KW-1133~Transmembrane helix,	KW-0479~Metal-binding,KW-0862~Zinc,	KW-0121~Carboxypeptidase,KW-0224~Dipeptidase,KW-0378~Hydrolase,KW-0482~Metalloprotease,KW-0511~Multifunctional enzyme,KW-0645~Protease,	KW-0325~Glycoprotein,	ACT_SITE:Charge relay system,ACT_SITE:Nucleophile; for NAALADase activity,CARBOHYD:N-linked (GlcNAc...) asparagine,DOMAIN:PA,DOMAIN:Peptidase_M28,DOMAIN:TFR_dimer,REGION:NAALADase,TOPO_DOM:Cytoplasmic,TOPO_DOM:Extracellular,TRANSMEM:Helical,TRANSMEM:Helical; Signal-anchor for type II membrane protein,
GOTERM_BP_DIRECT	GO:0006418~tRNA aminoacylation for protein translation	7	2.1148	1.50882e-05	P32921, Q68FL6, A2A7S7, Q8BH61, Q8BMJ2, Q8BLY2, Q922B2	322	34	19984	12.7775	0.0328245	0.00555999	0.00550718			UP_KW_PTM	KW-0597~Phosphoprotein	201	60.7251	0.000114614	Q62523, Q9JMH9, P97467, O08547, E9PWB2, Q6PAR5, Q3UPT4, Q9WUB3, Q6P9R2, P43275, P62911, P48962, P47878, Q569Z5, Q61686, Q60598, Q9JMG7, Q8BLY2, Q9CZ52, P62242, Q9DB27, P32261, O88569, Q8CJ19, Q9WVE8, P32921, Q921F2, S4R1W8, P56135, O08576, P70208, Q80TM9, Q5BLK4, Q8BMJ2, P62137, Q91Z96, B2RUR8, P07978, A0A1W2P6F6, Q5SFM8, Q9WV69, Q5RJH3, P70315, P62264, Q91WB4, Q9QZ06, Q99K28, Q99KC8, P60766, P28…	283	7747	12844	1.17754	0.00286141	0.00148998	0.00137537			O70311	N-myristoyltransferase 2(Nmt2)	Mus musculus	GO:0006499~N-terminal protein myristoylation,GO:0018008~N-terminal peptidyl-glycine N-myristoylation,	GO:0005737~cytoplasm,GO:0005794~Golgi apparatus,GO:0005829~cytosol,GO:0005886~plasma membrane,GO:0016020~membrane,GO:0019898~extrinsic component of membrane,	GO:0004379~glycylpeptide N-tetradecanoyltransferase activity,GO:0016740~transferase activity,GO:0016746~transferase activity, transferring acyl groups,GO:0018030~peptidyl-lysine N6-myristoyltransferase activity,	IPR000903:Myristoyl-CoA:protein N-myristoyltransferase,IPR016181:Acyl-CoA N-acyltransferase,IPR022676:Myristoyl-CoA:protein N-myristoyltransferase, N-terminal,IPR022677:Myristoyl-CoA:protein N-myristoyltransferase, C-terminal,IPR022678:Myristoyl-CoA:protein N-myristoyltransferase, conserved site,		PIRSF015892:N-myristoyl transferase,			KW-0472~Membrane,KW-0963~Cytoplasm,				KW-0012~Acyltransferase,KW-0808~Transferase,	KW-0597~Phosphoprotein,	COMPBIAS:Basic and acidic residues,COMPBIAS:Polar residues,DOMAIN:NMT,DOMAIN:NMT_C,REGION:Disordered,
UP_KW_MOLECULAR_FUNCTION	KW-0030~Aminoacyl-tRNA synthetase	7	2.1148	4.13229e-05	P32921, Q68FL6, A2A7S7, Q8BH61, Q8BMJ2, Q8BLY2, Q922B2	201	39	11984	10.7014	0.00305329	0.00152895	0.00121902			GOTERM_CC_DIRECT	GO:0030496~midbody	13	3.92749	0.000129222	P55258, Q9JKF1, Q8VEK3, P68040, Q6PER3, Q80U87, Q9QUI0, P39054, Q9D8B3, P08113, Q9D7S9, Q6ZWR6, P60766	324	215	21038	3.92613	0.0599028	0.00600074	0.00533539			P52503	NADH:ubiquinone oxidoreductase core subunit S6(Ndufs6)	Mus musculus	GO:0001822~kidney development,GO:0006120~mitochondrial electron transport, NADH to ubiquinone,GO:0006631~fatty acid metabolic process,GO:0006936~muscle contraction,GO:0009060~aerobic respiration,GO:0010259~multicellular organism aging,GO:0022904~respiratory electron transport chain,GO:0032981~mitochondrial respiratory chain complex I assembly,GO:0035264~multicellular organism growth,GO:0042776~mi…	GO:0005739~mitochondrion,GO:0005743~mitochondrial inner membrane,GO:0005747~mitochondrial respiratory chain complex I,GO:0016020~membrane,GO:0070469~respiratory chain,		IPR016668:NADH dehydrogenase [ubiquinone] (complex I), iron-sulphur protein 6, mitochondria,IPR019401:Zinc finger, CHCC-type,	mmu00190:Oxidative phosphorylation,mmu01100:Metabolic pathways,mmu04714:Thermogenesis,mmu04723:Retrograde endocannabinoid signaling,mmu04932:Non-alcoholic fatty liver disease,mmu05010:Alzheimer disease,mmu05012:Parkinson disease,mmu05014:Amyotrophic lateral sclerosis,mmu05016:Huntington disease,mmu05020:Prion disease,mmu05022:Pathways of neurodegeneration - multiple diseases,mmu05208:Chemical car…	PIRSF016564:NADH dehydrogenase [ubiquinone] (complex I), iron-sulfur protein 6, mitochondrial type,		KW-0249~Electron transport,KW-0679~Respiratory chain,KW-0813~Transport,	KW-0472~Membrane,KW-0496~Mitochondrion,KW-0999~Mitochondrion inner membrane,		KW-0809~Transit peptide,			KW-0007~Acetylation,	COMPBIAS:Polar residues,DOMAIN:zf-CHCC,REGION:Disordered,TRANSIT:Mitochondrion,
GOTERM_MF_DIRECT	GO:0004812~aminoacyl-tRNA ligase activity	7	2.1148	5.61582e-05	P32921, Q68FL6, A2A7S7, Q8BH61, Q8BMJ2, Q8BLY2, Q922B2	310	41	18541	10.2114	0.0351415	0.00715456	0.00697485			GOTERM_CC_DIRECT	GO:0031252~cell leading edge	8	2.41692	0.000140536	O89053, A0A0J9YV30, P84078, Q9JLQ0, P29341, Q9JKF1, P63005, P60766	324	74	21038	7.01969	0.0649742	0.00600074	0.00533539			Q9DCJ5	NADH:ubiquinone oxidoreductase subunit A8(Ndufa8)	Mus musculus	GO:0006120~mitochondrial electron transport, NADH to ubiquinone,GO:0009060~aerobic respiration,GO:0032981~mitochondrial respiratory chain complex I assembly,GO:0042776~mitochondrial ATP synthesis coupled proton transport,	GO:0005739~mitochondrion,GO:0005743~mitochondrial inner membrane,GO:0005747~mitochondrial respiratory chain complex I,GO:0005758~mitochondrial intermembrane space,GO:0016020~membrane,GO:0070469~respiratory chain,	GO:0044877~macromolecular complex binding,	IPR010625:CHCH,IPR016680:NADH dehydrogenase [ubiquinone] (complex I), alpha subcomplex, subunit 8,	mmu00190:Oxidative phosphorylation,mmu01100:Metabolic pathways,mmu04714:Thermogenesis,mmu04723:Retrograde endocannabinoid signaling,mmu04932:Non-alcoholic fatty liver disease,mmu05010:Alzheimer disease,mmu05012:Parkinson disease,mmu05014:Amyotrophic lateral sclerosis,mmu05016:Huntington disease,mmu05020:Prion disease,mmu05022:Pathways of neurodegeneration - multiple diseases,mmu05208:Chemical car…	PIRSF017016:NADH dehydrogenase [ubiquinone] (complex I), alpha subcomplex, subunit 8,		KW-0249~Electron transport,KW-0679~Respiratory chain,KW-0813~Transport,	KW-0472~Membrane,KW-0496~Mitochondrion,KW-0999~Mitochondrion inner membrane,		KW-0677~Repeat,			KW-1015~Disulfide bond,	DOMAIN:CHCH,DOMAIN:CHCH 1,DOMAIN:CHCH 2,MOTIF:Cx9C motif 1,MOTIF:Cx9C motif 2,MOTIF:Cx9C motif 3,MOTIF:Cx9C motif 4,
UP_SEQ_FEATURE	MOTIF:'KMSKS' region	4	1.20846	0.00115533	P32921, Q68FL6, A2A7S7, Q8BMJ2	319	15	22270	18.6165	0.740212	0.165318	0.163901			GOTERM_CC_DIRECT	GO:0015629~actin cytoskeleton	14	4.22961	0.000150646	Q62523, O89053, Q9WUM4, Q9JKF1, P48193, Q9WV69, Q3TMQ6, Q5SUA5, O35601, P13020, Q9WTI7, O54834, E9Q616, P05064	324	252	21038	3.60734	0.0694824	0.00600074	0.00533539			Q9ES74	NIMA (never in mitosis gene a)-related expressed kinase 7(Nek7)	Mus musculus	GO:0006468~protein phosphorylation,GO:0016310~phosphorylation,GO:0018105~peptidyl-serine phosphorylation,GO:0032212~positive regulation of telomere maintenance via telomerase,GO:0035865~cellular response to potassium ion,GO:0051973~positive regulation of telomerase activity,GO:1900227~positive regulation of NLRP3 inflammasome complex assembly,GO:1904355~positive regulation of telomere capping,	GO:0000922~spindle pole,GO:0005634~nucleus,GO:0005654~nucleoplasm,GO:0005737~cytoplasm,GO:0005815~microtubule organizing center,GO:0005856~cytoskeleton,	GO:0000166~nucleotide binding,GO:0004672~protein kinase activity,GO:0004674~protein serine/threonine kinase activity,GO:0005515~protein binding,GO:0005524~ATP binding,GO:0016301~kinase activity,GO:0016740~transferase activity,GO:0046872~metal ion binding,	IPR000719:Protein kinase, catalytic domain,IPR001245:Serine-threonine/tyrosine-protein kinase catalytic domain,IPR008271:Serine/threonine-protein kinase, active site,IPR011009:Protein kinase-like domain,IPR017441:Protein kinase, ATP binding site,	mmu04621:NOD-like receptor signaling pathway,		SM00220:S_TKc,		KW-0206~Cytoskeleton,KW-0539~Nucleus,KW-0963~Cytoplasm,			KW-0067~ATP-binding,KW-0460~Magnesium,KW-0479~Metal-binding,KW-0547~Nucleotide-binding,	KW-0418~Kinase,KW-0723~Serine/threonine-protein kinase,KW-0808~Transferase,	KW-0007~Acetylation,KW-0597~Phosphoprotein,	ACT_SITE:Proton acceptor,DOMAIN:Protein kinase,MUTAGEN:K->M: No effect on interaction with NLRP3.,MUTAGEN:KK->MM: No effect on interaction with NLRP3.,REGION:NTE motif,SITE:Autoinhibitory,
UP_SEQ_FEATURE	MOTIF:'HIGH' region	4	1.20846	0.00169051	P32921, Q68FL6, A2A7S7, Q8BMJ2	319	17	22270	16.4263	0.860933	0.165318	0.163901			GOTERM_BP_DIRECT	GO:0002376~immune system process	22	6.64653	0.000153304	E0CXP3, Q8BH35, S4R1W8, P20491, C3VPR6, Q9JMA1, P10300, P39039, Q3UUV5, Q5SUA5, Q8VIJ6, D3Z5I1, Q8VCG4, Q9QZ06, Q8K182, P01635, Q61805, P01887, P41317, Q8CG16, B2RUR8, E9Q555	322	532	19984	2.56648	0.287613	0.0308141	0.0305214			C3VPR6	NLR family, CARD domain containing 5(Nlrc5)	Mus musculus	GO:0002376~immune system process,GO:0009617~response to bacterium,GO:0032088~negative regulation of NF-kappaB transcription factor activity,GO:0035556~intracellular signal transduction,GO:0043549~regulation of kinase activity,GO:0045087~innate immune response,GO:0045345~positive regulation of MHC class I biosynthetic process,GO:0045944~positive regulation of transcription from RNA polymerase II p…	GO:0005634~nucleus,GO:0005737~cytoplasm,GO:0005813~centrosome,GO:0005829~cytosol,	GO:0000166~nucleotide binding,GO:0000978~RNA polymerase II core promoter proximal region sequence-specific DNA binding,GO:0005524~ATP binding,	IPR001611:Leucine-rich repeat,IPR003591:Leucine-rich repeat, typical subtype,IPR006553:Leucine-rich repeat, cysteine-containing subtype,IPR007111:NACHT nucleoside triphosphatase,IPR027417:P-loop containing nucleoside triphosphate hydrolase,			SM00367:LRR_CC,SM00369:LRR_TYP,	KW-0391~Immunity,KW-0399~Innate immunity,	KW-0963~Cytoplasm,		KW-0433~Leucine-rich repeat,KW-0677~Repeat,	KW-0067~ATP-binding,KW-0547~Nucleotide-binding,			DOMAIN:NACHT,REGION:Disordered,REPEAT:LRR 1,REPEAT:LRR 10,REPEAT:LRR 11,REPEAT:LRR 12,REPEAT:LRR 13,REPEAT:LRR 14,REPEAT:LRR 15,REPEAT:LRR 16,REPEAT:LRR 17,REPEAT:LRR 18,REPEAT:LRR 19,REPEAT:LRR 2,REPEAT:LRR 20,REPEAT:LRR 21,REPEAT:LRR 22,REPEAT:LRR 23,REPEAT:LRR 24,REPEAT:LRR 25,REPEAT:LRR 26,REPEAT:LRR 27,REPEAT:LRR 3,REPEAT:LRR 4,REPEAT:LRR 5,REPEAT:LRR 6,REPEAT:LRR 7,REPEAT:LRR 8,REPEAT:LRR 9,
UP_SEQ_FEATURE	DOMAIN:WHEP-TRS	3	0.906344	0.00293544	P32921, Q68FL6, Q8BH61	319	6	22270	34.906	0.96754	0.21741	0.215546			UP_KW_BIOLOGICAL_PROCESS	KW-0391~Immunity	27	8.1571	0.000157572	Q8BH35, S4R1W8, P39039, B8JJN0, Q8VIJ6, D3Z5I1, P01635, P01676, P41317, B2RUR8, P01671, E0CXP3, P20491, A0A2I3BRQ1, Q9JMA1, C3VPR6, P10300, Q3UUV5, Q5SUA5, Q8VCG4, Q9QZ06, Q8K182, Q61805, P01887, P01029, Q8CG16, E9Q555	190	689	10827	2.23305	0.0137717	0.00346658	0.00323022			B2RUR8	OTU domain containing 7B(Otud7b)	Mus musculus	GO:0000122~negative regulation of transcription from RNA polymerase II promoter,GO:0001701~in utero embryonic development,GO:0002250~adaptive immune response,GO:0002376~immune system process,GO:0002385~mucosal immune response,GO:0006508~proteolysis,GO:0016579~protein deubiquitination,GO:0032717~negative regulation of interleukin-8 production,GO:0035871~protein K11-linked deubiquitination,GO:00431…	GO:0005634~nucleus,GO:0005737~cytoplasm,	GO:0003677~DNA binding,GO:0004843~thiol-dependent ubiquitin-specific protease activity,GO:0005515~protein binding,GO:0008233~peptidase activity,GO:0008234~cysteine-type peptidase activity,GO:0008270~zinc ion binding,GO:0016787~hydrolase activity,GO:0046872~metal ion binding,GO:0070530~K63-linked polyubiquitin binding,GO:1990380~Lys48-specific deubiquitinase activity,	IPR002653:Zinc finger, A20-type,IPR003323:Ovarian tumour, otubain,IPR009060:UBA-like,			SM00259:ZnF_A20,	KW-0391~Immunity,KW-0833~Ubl conjugation pathway,KW-1064~Adaptive immunity,	KW-0539~Nucleus,KW-0963~Cytoplasm,		KW-0863~Zinc-finger,	KW-0479~Metal-binding,KW-0862~Zinc,	KW-0378~Hydrolase,KW-0645~Protease,KW-0788~Thiol protease,	KW-0597~Phosphoprotein,	ACT_SITE:Nucleophile,ACT_SITE:Proton acceptor,COMPBIAS:Basic and acidic residues,COMPBIAS:Polar residues,DOMAIN:OTU,MOTIF:Nuclear localization signal,MUTAGEN:C->S: Loss of deubiquitinating activity; when associated with R-358.,MUTAGEN:H->R: Loss of deubiquitinating activity; when associated with S-194.,REGION:Catalytic,REGION:Disordered,REGION:Regulatory loop,REGION:TRAF-binding,SITE:Stabilizes t…
INTERPRO	IPR000738:WHEP-TRS	3	0.906344	0.00353923	P32921, Q68FL6, Q8BH61	327	6	20753	31.7324	0.926689	0.237129	0.234876			INTERPRO	IPR018486:Hemopexin, conserved site	5	1.51057	0.000192279	P28862, Q9JHI0, E0CZ58, O54732, E9QQ18, P33434	327	19	20753	16.7013	0.132139	0.0608607	0.0602827			A0A1B0GRJ0	RAB11 family interacting protein 1 (class I)(Rab11fip1)	Mus musculus	GO:0015031~protein transport,GO:0045055~regulated exocytosis,GO:0070164~negative regulation of adiponectin secretion,	GO:0005768~endosome,GO:0005829~cytosol,GO:0016020~membrane,GO:0030670~phagocytic vesicle membrane,GO:0031410~cytoplasmic vesicle,GO:0043231~intracellular membrane-bounded organelle,GO:0055037~recycling endosome,	GO:0031267~small GTPase binding,	IPR000008:C2 calcium-dependent membrane targeting,IPR019018:Rab-binding domain FIP-RBD,	mmu04144:Endocytosis,		SM00239:C2,	KW-0653~Protein transport,KW-0813~Transport,	KW-0472~Membrane,KW-0967~Endosome,KW-0968~Cytoplasmic vesicle,					KW-0597~Phosphoprotein,	COMPBIAS:Basic and acidic residues,COMPBIAS:Polar residues,DOMAIN:C2,DOMAIN:FIP-RBD,REGION:Disordered,REGION:Necessary for interaction with RAB4A and RAB11A, subcellular location and endosomal recycling,
INTERPRO	IPR014729:Rossmann-like alpha/beta/alpha sandwich fold	5	1.51057	0.00455447	P32921, Q68FL6, A2A7S7, Q8BMJ2, Q99LC5	327	43	20753	7.37963	0.965414	0.258204	0.255751			INTERPRO	IPR000889:Glutathione peroxidase	4	1.20846	0.000202858	O70325, P46412, P21765, P11352	327	8	20753	31.7324	0.13888	0.0608607	0.0602827			P35293	RAB18, member RAS oncogene family(Rab18)	Mus musculus	GO:0001654~eye development,GO:0006886~intracellular protein transport,GO:0007275~multicellular organism development,GO:0007420~brain development,GO:0015031~protein transport,GO:0034389~lipid particle organization,GO:0051170~nuclear import,GO:0071786~endoplasmic reticulum tubular network organization,	GO:0005794~Golgi apparatus,GO:0005811~lipid particle,GO:0005886~plasma membrane,GO:0012505~endomembrane system,GO:0016020~membrane,GO:0016324~apical plasma membrane,GO:0045202~synapse,GO:0071782~endoplasmic reticulum tubular network,	GO:0000166~nucleotide binding,GO:0003924~GTPase activity,GO:0005525~GTP binding,GO:0019003~GDP binding,	IPR001806:Small GTPase superfamily,IPR005225:Small GTP-binding protein domain,IPR025662:Sigma-54 interaction domain, ATP-binding site 1,IPR027417:P-loop containing nucleoside triphosphate hydrolase,				KW-0653~Protein transport,KW-0813~Transport,	KW-0472~Membrane,KW-0551~Lipid droplet,KW-1003~Cell membrane,			KW-0342~GTP-binding,KW-0547~Nucleotide-binding,	KW-0217~Developmental protein,KW-9996~Developmental protein,	KW-0007~Acetylation,KW-0449~Lipoprotein,KW-0488~Methylation,KW-0564~Palmitate,KW-0597~Phosphoprotein,KW-0636~Prenylation,	LIPID:S-geranylgeranyl cysteine,LIPID:S-palmitoyl cysteine,MOTIF:Effector region,PROPEP:Removed in mature form,
SMART	SM00991:SM00991	3	0.906344	0.005805	P32921, Q68FL6, Q8BH61	216	6	10615	24.5718	0.651378	0.262676	0.261225			UP_SEQ_FEATURE	CROSSLNK:Glycyl lysine isopeptide (Lys-Gly) (interchain with G-Cter in SUMO2)	31	9.36556	0.000231969	Q921F2, S4R1W8, P59325, Q8VEK3, Q5NCC2, P63168, Q8VIJ6, O35226, P40142, Q8C854, Q9QYJ0, Q61937, P62911, Q8K4Z5, Q569Z5, Q61686, Q91WK2, P63280, D3YYT1, P62264, P62242, O08784, A0A0R4J259, Q9CYG7, O88569, Q9JLQ0, P48678, P63038, F8VQ11, P41105, E9Q555	319	1044	22270	2.07296	0.237008	0.0679818	0.0673988			P55258	RAB8A, member RAS oncogene family(Rab8a)	Mus musculus	GO:0006904~vesicle docking involved in exocytosis,GO:0006914~autophagy,GO:0007030~Golgi organization,GO:0007409~axonogenesis,GO:0009306~protein secretion,GO:0010506~regulation of autophagy,GO:0015031~protein transport,GO:0017157~regulation of exocytosis,GO:0030030~cell projection organization,GO:0032456~endocytic recycling,GO:0032869~cellular response to insulin stimulus,GO:0032880~regulation of …	GO:0005737~cytoplasm,GO:0005768~endosome,GO:0005794~Golgi apparatus,GO:0005813~centrosome,GO:0005814~centriole,GO:0005856~cytoskeleton,GO:0005886~plasma membrane,GO:0005929~cilium,GO:0008021~synaptic vesicle,GO:0014069~postsynaptic density,GO:0016020~membrane,GO:0030140~trans-Golgi network transport vesicle,GO:0030425~dendrite,GO:0030496~midbody,GO:0030659~cytoplasmic vesicle membrane,GO:0030670~…	GO:0000166~nucleotide binding,GO:0003924~GTPase activity,GO:0005515~protein binding,GO:0005525~GTP binding,GO:0016787~hydrolase activity,GO:0019003~GDP binding,GO:0019901~protein kinase binding,GO:0031267~small GTPase binding,GO:0031489~myosin V binding,GO:1990782~protein tyrosine kinase binding,	IPR001806:Small GTPase superfamily,IPR005225:Small GTP-binding protein domain,IPR027417:P-loop containing nucleoside triphosphate hydrolase,	mmu04140:Autophagy - animal,mmu04144:Endocytosis,mmu04152:AMPK signaling pathway,mmu04530:Tight junction,mmu04972:Pancreatic secretion,mmu05014:Amyotrophic lateral sclerosis,mmu05022:Pathways of neurodegeneration - multiple diseases,			KW-0072~Autophagy,KW-0653~Protein transport,KW-0813~Transport,KW-0970~Cilium biogenesis/degradation,	KW-0206~Cytoskeleton,KW-0333~Golgi apparatus,KW-0472~Membrane,KW-0963~Cytoplasm,KW-0966~Cell projection,KW-0967~Endosome,KW-0968~Cytoplasmic vesicle,KW-0969~Cilium,KW-1003~Cell membrane,	KW-0656~Proto-oncogene,		KW-0342~GTP-binding,KW-0547~Nucleotide-binding,	KW-0378~Hydrolase,	KW-0449~Lipoprotein,KW-0488~Methylation,KW-0597~Phosphoprotein,KW-0636~Prenylation,	LIPID:S-geranylgeranyl cysteine,MOTIF:Effector region,PROPEP:Removed in mature form,
UP_KW_MOLECULAR_FUNCTION	KW-0436~Ligase	8	2.41692	0.00837554	P32921, Q68FL6, A2A7S7, Q8BH61, Q8BMJ2, Q8BLY2, Q922B2, Q9D7H3	201	138	11984	3.45634	0.463345	0.0712391	0.0567988			UP_SEQ_FEATURE	REPEAT:Hemopexin 1	5	1.51057	0.000243544	P28862, Q9JHI0, E0CZ58, O54732, E9QQ18, P33434	319	22	22270	15.8663	0.247239	0.0679818	0.0673988			Q9D2Z6	RIKEN cDNA 9130008F23 gene(9130008F23Rik)	Mus musculus	GO:0001835~blastocyst hatching,														COMPBIAS:Polar residues,REGION:Disordered,
KEGG_PATHWAY	mmu00970:Aminoacyl-tRNA biosynthesis	6	1.81269	0.00983813	P32921, Q68FL6, A2A7S7, Q8BMJ2, Q8BLY2, Q922B2	180	66	9011	4.55101	0.927198	0.249771	0.23846			UP_SEQ_FEATURE	REPEAT:Hemopexin 2	5	1.51057	0.000243544	P28862, Q9JHI0, E0CZ58, O54732, E9QQ18, P33434	319	22	22270	15.8663	0.247239	0.0679818	0.0673988			Q9D7H3	RNA 3'-terminal phosphate cyclase(Rtca)	Mus musculus	GO:0006396~RNA processing,	GO:0005634~nucleus,GO:0005654~nucleoplasm,	GO:0000166~nucleotide binding,GO:0003824~catalytic activity,GO:0003963~RNA-3'-phosphate cyclase activity,GO:0005524~ATP binding,GO:0016874~ligase activity,	IPR000228:RNA 3'-terminal phosphate cyclase,IPR013791:RNA 3'-terminal phosphate cyclase, insert domain,IPR013792:RNA 3'-terminal phosphate cyclase/enolpyruvate transferase, alpha/beta,IPR017770:RNA 3'-terminal phosphate cyclase type 1,IPR020719:RNA 3'-terminal phosphate cyclase-like, conserved site,IPR023797:RNA 3'-terminal phosphate cyclase domain,		PIRSF005378:RNA 3'-terminal phosphate cyclase,			KW-0539~Nucleus,			KW-0067~ATP-binding,KW-0547~Nucleotide-binding,	KW-0436~Ligase,		ACT_SITE:Tele-AMP-histidine intermediate,DOMAIN:RTC,DOMAIN:RTC_insert,
GOTERM_CC_DIRECT	GO:0017101~aminoacyl-tRNA synthetase multienzyme complex	3	0.906344	0.0140107	Q68FL6, Q8BMJ2, Q922B2	324	12	21038	16.233	0.998823	0.12636	0.11235			UP_SEQ_FEATURE	DOMAIN:NTR	5	1.51057	0.000291517	Q8CAH7, P01029, Q8C4U3, P25785, Q61398	319	23	22270	15.1765	0.2882	0.0679818	0.0673988			Q5SFM8	RNA binding motif protein 27(Rbm27)	Mus musculus	GO:0006397~mRNA processing,	GO:0005634~nucleus,GO:0005737~cytoplasm,GO:0016607~nuclear speck,	GO:0003676~nucleic acid binding,GO:0003723~RNA binding,GO:0046872~metal ion binding,	IPR000504:RNA recognition motif domain,IPR000571:Zinc finger, CCCH-type,IPR002483:PWI domain,IPR012677:Nucleotide-binding, alpha-beta plait,			SM00360:RRM,		KW-0539~Nucleus,KW-0963~Cytoplasm,		KW-0175~Coiled coil,KW-0863~Zinc-finger,	KW-0479~Metal-binding,KW-0862~Zinc,	KW-0694~RNA-binding,	KW-0488~Methylation,KW-0597~Phosphoprotein,	COMPBIAS:Acidic residues,COMPBIAS:Basic and acidic residues,COMPBIAS:Basic residues,COMPBIAS:Polar residues,COMPBIAS:Pro residues,DOMAIN:RRM,REGION:Disordered,ZN_FING:C3H1-type,
INTERPRO	IPR001412:Aminoacyl-tRNA synthetase, class I, conserved site	3	0.906344	0.0225701	P32921, Q68FL6, Q8BMJ2	327	15	20753	12.693	1	0.710427	0.70368			GOTERM_CC_DIRECT	GO:0045335~phagocytic vesicle	8	2.41692	0.000310428	O89053, Q62523, Q9JMH9, P55258, P13020, Q9WTI7, P60766, P70315	324	84	21038	6.18401	0.13792	0.0114142	0.0101486			O08576	RUN domain containing 3A(Rundc3a)	Mus musculus	GO:0010753~positive regulation of cGMP-mediated signaling,	GO:0005829~cytosol,GO:0005886~plasma membrane,GO:0043231~intracellular membrane-bounded organelle,		IPR004012:RUN,			SM00593:RUN,				KW-0175~Coiled coil,			KW-0597~Phosphoprotein,	DOMAIN:RUN,REGION:Disordered,REGION:Interaction with RAP2A,
GOTERM_MF_DIRECT	GO:0016874~ligase activity	7	2.1148	0.0291037	P32921, Q68FL6, A2A7S7, Q8BMJ2, Q8BLY2, Q922B2, Q9D7H3	310	139	18541	3.012	1	0.425597	0.414907			GOTERM_BP_DIRECT	GO:0006956~complement activation	5	1.51057	0.000315071	Q8BH35, Q8VCG4, E9PUM5, Q8K182, E9Q8B5, P01029	322	21	19984	14.7767	0.501946	0.0580519	0.0575005			F8VQ11	Rho GTPase activating protein 23(Arhgap23)	Mus musculus	GO:0007165~signal transduction,		GO:0005096~GTPase activator activity,	IPR000198:Rho GTPase-activating protein domain,IPR001478:PDZ domain,IPR001849:Pleckstrin homology domain,IPR008936:Rho GTPase activation protein,IPR011993:Pleckstrin homology-like domain,			SM00228:PDZ,SM00233:PH,SM00324:RhoGAP,						KW-0343~GTPase activation,	KW-0597~Phosphoprotein,KW-0832~Ubl conjugation,KW-1017~Isopeptide bond,	COMPBIAS:Basic and acidic residues,COMPBIAS:Polar residues,COMPBIAS:Pro residues,CROSSLNK:Glycyl lysine isopeptide (Lys-Gly) (interchain with G-Cter in SUMO2),DOMAIN:PDZ,DOMAIN:PH,DOMAIN:Rho-GAP,REGION:Disordered,
															INTERPRO	IPR001134:Netrin domain	5	1.51057	0.000349636	Q8CAH7, P01029, Q8C4U3, P25785, Q61398	327	22	20753	14.4238	0.227194	0.0608607	0.0602827			O54834	Rho GTPase activating protein 6(Arhgap6)	Mus musculus	GO:0007015~actin filament organization,GO:0007165~signal transduction,GO:0007202~activation of phospholipase C activity,GO:0010518~positive regulation of phospholipase activity,GO:0043087~regulation of GTPase activity,GO:0043547~positive regulation of GTPase activity,GO:0048041~focal adhesion assembly,GO:0051497~negative regulation of stress fiber assembly,GO:0051895~negative regulation of focal …	GO:0005737~cytoplasm,GO:0005829~cytosol,GO:0015629~actin cytoskeleton,	GO:0005096~GTPase activator activity,GO:0016004~phospholipase activator activity,GO:0017124~SH3 domain binding,GO:0043274~phospholipase binding,	IPR000198:Rho GTPase-activating protein domain,IPR008936:Rho GTPase activation protein,			SM00324:RhoGAP,		KW-0963~Cytoplasm,		KW-0729~SH3-binding,		KW-0343~GTPase activation,	KW-0597~Phosphoprotein,	COMPBIAS:Polar residues,COMPBIAS:Pro residues,DOMAIN:Rho-GAP,MOTIF:SH3-binding,REGION:Disordered,
Annotation Cluster 7	Enrichment Score: 2.8384781018761793														GOTERM_BP_DIRECT	GO:0071346~cellular response to interferon-gamma	9	2.71903	0.000427867	Q62523, A0A0R4J259, Q9JMH9, P13020, S4R1W8, Q9WTI7, A0A1B0GSF0, P60766, P70315	322	111	19984	5.03206	0.611959	0.0727702	0.0720791			Q9WTX5	S-phase kinase-associated protein 1(Skp1)	Mus musculus	GO:0000209~protein polyubiquitination,GO:0006338~chromatin remodeling,GO:0006511~ubiquitin-dependent protein catabolic process,GO:0006513~protein monoubiquitination,GO:0016567~protein ubiquitination,GO:0031146~SCF-dependent proteasomal ubiquitin-dependent protein catabolic process,GO:0035518~histone H2A monoubiquitination,GO:0051457~maintenance of protein location in nucleus,GO:0070936~protein K4…	GO:0005634~nucleus,GO:0005654~nucleoplasm,GO:0005737~cytoplasm,GO:0005813~centrosome,GO:0005829~cytosol,GO:0005921~gap junction,GO:0019005~SCF ubiquitin ligase complex,GO:0031467~Cul7-RING ubiquitin ligase complex,GO:0031519~PcG protein complex,	GO:0004842~ubiquitin-protein transferase activity,GO:0005515~protein binding,GO:0008013~beta-catenin binding,GO:0019904~protein domain specific binding,GO:0097602~cullin family protein binding,GO:1990444~F-box domain binding,GO:1990756~protein binding, bridging involved in substrate recognition for ubiquitination,	IPR001232:SKP1 component,IPR011333:BTB/POZ fold,IPR016072:SKP1 component, dimerisation,IPR016073:SKP1 component, POZ,IPR016897:E3 ubiquitin ligase, SCF complex, Skp subunit,	mmu04110:Cell cycle,mmu04114:Oocyte meiosis,mmu04120:Ubiquitin mediated proteolysis,mmu04141:Protein processing in endoplasmic reticulum,mmu04310:Wnt signaling pathway,mmu04350:TGF-beta signaling pathway,mmu04710:Circadian rhythm,mmu05132:Salmonella infection,mmu05170:Human immunodeficiency virus 1 infection,mmu05200:Pathways in cancer,	PIRSF028729:E3 ubiquitin ligase SCF complex, Skp subunit,	SM00512:Skp1,	KW-0833~Ubl conjugation pathway,						KW-0597~Phosphoprotein,KW-0832~Ubl conjugation,KW-1017~Isopeptide bond,	CROSSLNK:Glycyl lysine isopeptide (Lys-Gly) (interchain with G-Cter in SUMO1),DOMAIN:Skp1,DOMAIN:Skp1_POZ,REGION:Disordered,REGION:Interaction with the F-box domain of F-box proteins,
Category	Term	Count	%	PValue	Genes	List Total	Pop Hits	Pop Total	Fold Enrichment	Bonferroni	Benjamini	FDR			UP_KW_CELLULAR_COMPONENT	KW-0747~Spliceosome	10	3.02115	0.000457353	Q9CQL1, A0A0R4J259, P59708, Q9D554, Q8BM39, O88569, P29341, Q8VEK3, Q8K4Z5, P63017	287	141	17833	4.4068	0.0208232	0.00701274	0.00579313			O08547	SEC22 homolog B, vesicle trafficking protein(Sec22b)	Mus musculus	GO:0006888~ER to Golgi vesicle-mediated transport,GO:0006890~retrograde vesicle-mediated transport, Golgi to ER,GO:0015031~protein transport,GO:0016192~vesicle-mediated transport,GO:0045732~positive regulation of protein catabolic process,GO:0048280~vesicle fusion with Golgi apparatus,GO:1902902~negative regulation of autophagosome assembly,	GO:0000139~Golgi membrane,GO:0005737~cytoplasm,GO:0005783~endoplasmic reticulum,GO:0005789~endoplasmic reticulum membrane,GO:0005793~endoplasmic reticulum-Golgi intermediate compartment,GO:0005794~Golgi apparatus,GO:0008021~synaptic vesicle,GO:0012507~ER to Golgi transport vesicle membrane,GO:0016020~membrane,GO:0016021~integral component of membrane,GO:0030137~COPI-coated vesicle,GO:0031201~SNAR…	GO:0005484~SNAP receptor activity,GO:0005515~protein binding,GO:0019905~syntaxin binding,	IPR001388:Synaptobrevin,IPR010908:Longin domain,IPR011012:Longin-like domain,	mmu04130:SNARE interactions in vesicular transport,mmu04145:Phagosome,mmu05134:Legionellosis,		SM01270:SM01270,	KW-0653~Protein transport,KW-0813~Transport,KW-0931~ER-Golgi transport,	KW-0256~Endoplasmic reticulum,KW-0333~Golgi apparatus,KW-0472~Membrane,		KW-0175~Coiled coil,KW-0812~Transmembrane,KW-1133~Transmembrane helix,			KW-0007~Acetylation,KW-0597~Phosphoprotein,	DOMAIN:Longin,DOMAIN:V-SNARE coiled-coil homology,DOMAIN:v-SNARE coiled-coil homology,TOPO_DOM:Cytoplasmic,TRANSMEM:Helical; Anchor for type IV membrane protein,
GOTERM_BP_DIRECT	GO:0050778~positive regulation of immune response	7	2.1148	5.70187e-06	Q8BH35, Q8VCG4, P20491, P01867, Q8K182, P01029, A0A0A6YWR2	322	29	19984	14.9805	0.0125334	0.00252137	0.00249742			UP_KW_DOMAIN	KW-0175~Coiled coil	60	18.1269	0.000462531	P07744, Q06185, Q9JMH9, Q9EQS3, O08547, E9PVD2, Q5NCC2, P13542, Q80U87, O35601, A0A5F8MPB8, A6X935, O35609, Q9CYL5, P63005, Q569Z5, Q8BQX5, A0A2I3BR29, P04202, Q9D952, Q60598, P51432, P54103, Q8BLY2, O54774, Q9JLQ0, P48678, Q8CJ19, E9Q557, P08730, Q9WVE8, E9Q555, O89053, Q9Z1P8, Q8C7G5, P15508, Q9JKF1, Q3UQ28, Q8VEK3, P70208, O08576, Q921Z5, Q80TM9, Q8VIJ6, Q9D8B3, P41317, D3YXM8, Q6PGC1, Q99KH8,…	221	2614	14765	1.53351	0.00966835	0.00886681	0.00760012			Q62432	SMAD family member 2(Smad2)	Mus musculus	GO:0001657~ureteric bud development,GO:0001701~in utero embryonic development,GO:0001706~endoderm formation,GO:0001707~mesoderm formation,GO:0006355~regulation of transcription, DNA-templated,GO:0006357~regulation of transcription from RNA polymerase II promoter,GO:0006468~protein phosphorylation,GO:0007179~transforming growth factor beta receptor signaling pathway,GO:0007182~common-partner SMAD …	GO:0000785~chromatin,GO:0005634~nucleus,GO:0005654~nucleoplasm,GO:0005667~transcription factor complex,GO:0005737~cytoplasm,GO:0016021~integral component of membrane,GO:0032444~activin responsive factor complex,GO:0032991~macromolecular complex,GO:0071141~SMAD protein complex,GO:0071142~SMAD2 protein complex,GO:0071144~SMAD2-SMAD3 protein complex,	GO:0000978~RNA polymerase II core promoter proximal region sequence-specific DNA binding,GO:0000981~RNA polymerase II transcription factor activity, sequence-specific DNA binding,GO:0001228~transcriptional activator activity, RNA polymerase II transcription regulatory region sequence-specific binding,GO:0003677~DNA binding,GO:0003682~chromatin binding,GO:0003690~double-stranded DNA binding,GO:000…	IPR001132:SMAD domain, Dwarfin-type,IPR003619:MAD homology 1, Dwarfin-type,IPR008984:SMAD/FHA domain,IPR013019:MAD homology, MH1,IPR013790:Dwarfin,IPR017855:SMAD domain-like,	mmu04110:Cell cycle,mmu04144:Endocytosis,mmu04218:Cellular senescence,mmu04350:TGF-beta signaling pathway,mmu04371:Apelin signaling pathway,mmu04390:Hippo signaling pathway,mmu04550:Signaling pathways regulating pluripotency of stem cells,mmu04659:Th17 cell differentiation,mmu04926:Relaxin signaling pathway,mmu04933:AGE-RAGE signaling pathway in diabetic complications,mmu05142:Chagas disease,mmu0…		SM00523:DWA,SM00524:DWB,	KW-0804~Transcription,KW-0805~Transcription regulation,	KW-0472~Membrane,KW-0539~Nucleus,KW-0963~Cytoplasm,		KW-0812~Transmembrane,KW-1133~Transmembrane helix,	KW-0479~Metal-binding,KW-0862~Zinc,	KW-0238~DNA-binding,	KW-0007~Acetylation,KW-0597~Phosphoprotein,KW-0832~Ubl conjugation,	COMPBIAS:Polar residues,DOMAIN:MH1,DOMAIN:MH2,MOTIF:PY-motif,REGION:Disordered,TRANSMEM:Helical,
GOTERM_BP_DIRECT	GO:0001812~positive regulation of type I hypersensitivity	3	0.906344	0.00675585	P20491, P01867, A0A0A6YWR2	322	8	19984	23.2733	1	0.347377	0.344077			GOTERM_CC_DIRECT	GO:0009986~cell surface	26	7.85498	0.0004723	P07744, P15508, P97467, Q8VEK3, Q3UQ28, P43275, P25785, P08226, Q9R182, P04202, Q61247, P20491, Q9JMA1, Q9CZ52, P10300, P11499, Q8HWB2, Q99L56, P56528, Q6DFX2, Q8CAH7, Q61805, Q8C4U3, P63038, Q921I1, P63017	324	782	21038	2.15887	0.202132	0.0161257	0.0143377			Q9JMD3	START domain containing 10(Stard10)	Mus musculus	GO:0006869~lipid transport,GO:0032782~bile acid secretion,GO:0035360~positive regulation of peroxisome proliferator activated receptor signaling pathway,	GO:0005737~cytoplasm,GO:0005829~cytosol,GO:0005902~microvillus,GO:0005929~cilium,GO:0016020~membrane,GO:0031514~motile cilium,GO:0042995~cell projection,GO:0046581~intercellular canaliculus,	GO:0008289~lipid binding,	IPR002913:START domain,IPR023393:START-like domain,			SM00234:START,	KW-0445~Lipid transport,KW-0813~Transport,	KW-0282~Flagellum,KW-0472~Membrane,KW-0963~Cytoplasm,KW-0966~Cell projection,KW-0969~Cilium,			KW-0446~Lipid-binding,		KW-0007~Acetylation,KW-0597~Phosphoprotein,	COMPBIAS:Basic and acidic residues,DOMAIN:START,REGION:Disordered,
GOTERM_BP_DIRECT	GO:0001798~positive regulation of type IIa hypersensitivity	3	0.906344	0.00675585	P20491, P01867, A0A0A6YWR2	322	8	19984	23.2733	1	0.347377	0.344077			UP_SEQ_FEATURE	CROSSLNK:Glycyl lysine isopeptide (Lys-Gly) (interchain with G-Cter in SUMO1); alternate	10	3.02115	0.000482391	Q60598, O08784, Q60864, P11031, P63280, Q61937, P48678, P05064, Q8VEK3, P63017	319	159	22270	4.39069	0.430276	0.0937446	0.0929407			P11031	SUB1 homolog, transcriptional regulator(Sub1)	Mus musculus	GO:0001111~promoter clearance from RNA polymerase II promoter,GO:0006355~regulation of transcription, DNA-templated,GO:0006357~regulation of transcription from RNA polymerase II promoter,GO:0032092~positive regulation of protein binding,GO:0051053~negative regulation of DNA metabolic process,GO:0051260~protein homooligomerization,GO:0060261~positive regulation of transcription initiation from RNA…	GO:0005634~nucleus,GO:0005654~nucleoplasm,GO:0005667~transcription factor complex,GO:0005730~nucleolus,	GO:0000978~RNA polymerase II core promoter proximal region sequence-specific DNA binding,GO:0003677~DNA binding,GO:0003678~DNA helicase activity,GO:0003697~single-stranded DNA binding,GO:0003713~transcription coactivator activity,GO:0042802~identical protein binding,	IPR003173:Transcriptional coactivator p15,IPR009044:ssDNA-binding transcriptional regulator,				KW-0804~Transcription,KW-0805~Transcription regulation,	KW-0539~Nucleus,				KW-0010~Activator,KW-0238~DNA-binding,	KW-0007~Acetylation,KW-0597~Phosphoprotein,KW-0832~Ubl conjugation,KW-1017~Isopeptide bond,	COMPBIAS:Basic and acidic residues,COMPBIAS:Polar residues,CROSSLNK:Glycyl lysine isopeptide (Lys-Gly) (interchain with G-Cter in SUMO1); alternate,CROSSLNK:Glycyl lysine isopeptide (Lys-Gly) (interchain with G-Cter in SUMO2); alternate,REGION:Disordered,REGION:Interaction with ssDNA,REGION:Regulatory,SITE:Cleavage,
GOTERM_BP_DIRECT	GO:0016064~immunoglobulin mediated immune response	4	1.20846	0.0170102	P20491, P01867, P01029, A0A0A6YWR2	322	34	19984	7.30142	1	0.539657	0.534532			INTERPRO	IPR000585:Hemopexin-like domain	5	1.51057	0.000495474	P28862, Q9JHI0, E0CZ58, O54732, E9QQ18, P33434	327	24	20753	13.2218	0.30598	0.0608607	0.0602827			A0A1L1SRH8	SUMO peptidase family member, NEDD8 specific(Senp8)	Mus musculus	GO:0006508~proteolysis,GO:0016926~protein desumoylation,	GO:0005634~nucleus,	GO:0008233~peptidase activity,GO:0008234~cysteine-type peptidase activity,GO:0016787~hydrolase activity,GO:0016929~SUMO-specific protease activity,GO:0019784~NEDD8-specific protease activity,	IPR003653:Peptidase C48, SUMO/Sentrin/Ubl1,				KW-0833~Ubl conjugation pathway,					KW-0378~Hydrolase,KW-0645~Protease,KW-0788~Thiol protease,	KW-0007~Acetylation,	ACT_SITE:Nucleophile,DOMAIN:ULP_PROTEASE,REGION:Protease,
															INTERPRO	IPR008993:Tissue inhibitor of metalloproteinases-like, OB-fold	5	1.51057	0.000495474	Q8CAH7, P01029, Q8C4U3, P25785, Q61398	327	24	20753	13.2218	0.30598	0.0608607	0.0602827			Q921F2	TAR DNA binding protein(Tardbp)	Mus musculus	GO:0001933~negative regulation of protein phosphorylation,GO:0006397~mRNA processing,GO:0008380~RNA splicing,GO:0010467~gene expression,GO:0010468~regulation of gene expression,GO:0010629~negative regulation of gene expression,GO:0031647~regulation of protein stability,GO:0032024~positive regulation of insulin secretion,GO:0042307~positive regulation of protein import into nucleus,GO:0042752~regu…	GO:0005634~nucleus,GO:0005654~nucleoplasm,GO:0005726~perichromatin fibrils,GO:0005737~cytoplasm,GO:0005739~mitochondrion,GO:0010494~cytoplasmic stress granule,GO:0016607~nuclear speck,GO:0035061~interchromatin granule,GO:0043232~intracellular non-membrane-bounded organelle,	GO:0000978~RNA polymerase II core promoter proximal region sequence-specific DNA binding,GO:0003676~nucleic acid binding,GO:0003677~DNA binding,GO:0003690~double-stranded DNA binding,GO:0003723~RNA binding,GO:0003730~mRNA 3'-UTR binding,GO:0005515~protein binding,GO:0008289~lipid binding,GO:0042802~identical protein binding,GO:0097157~pre-mRNA intronic binding,	IPR000504:RNA recognition motif domain,IPR012677:Nucleotide-binding, alpha-beta plait,	mmu03015:mRNA surveillance pathway,mmu05014:Amyotrophic lateral sclerosis,mmu05022:Pathways of neurodegeneration - multiple diseases,		SM00360:RRM,	KW-0090~Biological rhythms,KW-0507~mRNA processing,KW-0508~mRNA splicing,KW-0804~Transcription,KW-0805~Transcription regulation,	KW-0496~Mitochondrion,KW-0539~Nucleus,KW-0963~Cytoplasm,		KW-0677~Repeat,		KW-0238~DNA-binding,KW-0678~Repressor,KW-0694~RNA-binding,	KW-0488~Methylation,KW-0597~Phosphoprotein,KW-0832~Ubl conjugation,KW-1017~Isopeptide bond,	COMPBIAS:Polar residues,CROSSLNK:Glycyl lysine isopeptide (Lys-Gly) (interchain with G-Cter in SUMO2),DOMAIN:RRM,DOMAIN:RRM 1,DOMAIN:RRM 2,DOMAIN:TDP43_N,REGION:Disordered,REGION:Interaction with UBQLN2,
Annotation Cluster 8	Enrichment Score: 2.777143777365295														INTERPRO	IPR018487:Hemopexin-like repeats	5	1.51057	0.000495474	P28862, Q9JHI0, E0CZ58, O54732, E9QQ18, P33434	327	24	20753	13.2218	0.30598	0.0608607	0.0602827			Q8VCH8	UBX domain protein 4(Ubxn4)	Mus musculus	GO:0006986~response to unfolded protein,GO:0030433~ubiquitin-dependent ERAD pathway,	GO:0005634~nucleus,GO:0005635~nuclear envelope,GO:0005783~endoplasmic reticulum,GO:0005789~endoplasmic reticulum membrane,GO:0005829~cytosol,GO:0016020~membrane,		IPR001012:UBX,	mmu04141:Protein processing in endoplasmic reticulum,		SM00166:UBX,	KW-0834~Unfolded protein response,	KW-0256~Endoplasmic reticulum,KW-0472~Membrane,KW-0539~Nucleus,					KW-0597~Phosphoprotein,	COMPBIAS:Basic and acidic residues,COMPBIAS:Polar residues,DOMAIN:UBX,REGION:Disordered,REGION:Interaction with UBQLN1,TOPO_DOM:Cytoplasmic,
Category	Term	Count	%	PValue	Genes	List Total	Pop Hits	Pop Total	Fold Enrichment	Bonferroni	Benjamini	FDR			GOTERM_CC_DIRECT	GO:0098978~glutamatergic synapse	23	6.94864	0.000537693	O89053, Q60598, P55258, S4R1W8, P15508, Q91YE3, P84091, Q80U87, Q9QUI0, P67984, P42669, O54774, P84078, P61750, P39054, Q9D8B3, O88569, P08226, P63005, P62137, P63017, Q9WVE8, P60766	324	655	21038	2.28006	0.226699	0.0162573	0.0144547			A0A1D5RLV7	WD repeat and FYVE domain containing 3(Wdfy3)	Mus musculus	GO:0006914~autophagy,GO:0007275~multicellular organism development,GO:0035973~aggrephagy,	GO:0000421~autophagosome membrane,GO:0005634~nucleus,GO:0005635~nuclear envelope,GO:0005654~nucleoplasm,GO:0005730~nucleolus,GO:0005737~cytoplasm,GO:0005776~autophagosome,GO:0005829~cytosol,GO:0005886~plasma membrane,GO:0016020~membrane,GO:0016234~inclusion body,GO:0016605~PML body,GO:0019898~extrinsic component of membrane,GO:0030424~axon,GO:0034274~Atg12-Atg5-Atg16 complex,GO:0042995~cell proje…	GO:0003831~beta-N-acetylglucosaminylglycopeptide beta-1,4-galactosyltransferase activity,GO:0005545~1-phosphatidylinositol binding,GO:0008289~lipid binding,GO:0016757~transferase activity, transferring glycosyl groups,GO:0046872~metal ion binding,	IPR000306:Zinc finger, FYVE-type,IPR000409:BEACH domain,IPR001680:WD40 repeat,IPR011011:Zinc finger, FYVE/PHD-type,IPR011993:Pleckstrin homology-like domain,IPR013083:Zinc finger, RING/FYVE/PHD-type,IPR013320:Concanavalin A-like lectin/glucanase, subgroup,IPR015943:WD40/YVTN repeat-like-containing domain,IPR016024:Armadillo-type fold,IPR017455:Zinc finger, FYVE-related,IPR019775:WD40 repeat, cons…			SM00064:FYVE,SM00320:WD40,SM01026:SM01026,	KW-0072~Autophagy,	KW-0472~Membrane,KW-0539~Nucleus,KW-0963~Cytoplasm,KW-0966~Cell projection,		KW-0677~Repeat,KW-0853~WD repeat,KW-0863~Zinc-finger,	KW-0446~Lipid-binding,KW-0479~Metal-binding,KW-0862~Zinc,	KW-0217~Developmental protein,KW-0328~Glycosyltransferase,KW-0808~Transferase,KW-9996~Developmental protein,	KW-0597~Phosphoprotein,	COMPBIAS:Basic and acidic residues,COMPBIAS:Polar residues,DOMAIN:BEACH,DOMAIN:BEACH-type PH,DOMAIN:FYVE-type,MOTIF:LIR,REGION:Disordered,REGION:Interaction with ATG5,REGION:Interaction with SQSTM1,REGION:Sufficient for translocalization to p62 bodies/ALIS,REPEAT:WD,REPEAT:WD 1,REPEAT:WD 2,REPEAT:WD 3,REPEAT:WD 4,REPEAT:WD 5,ZN_FING:FYVE-type,
UP_KW_MOLECULAR_FUNCTION	KW-0575~Peroxidase	6	1.81269	7.37253e-05	O70325, Q61171, P46412, Q3UQ28, P21765, P11352	201	27	11984	13.2493	0.00544101	0.00181856	0.00144993			GOTERM_CC_DIRECT	GO:0031012~extracellular matrix	14	4.22961	0.000544177	P29699, P04202, P28862, Q61702, Q99MQ4, Q3UQ28, P33434, Q9EPX2, Q9JHI0, A0A5F8MPH8, F7C9H0, O54732, P25785, P08226	324	288	21038	3.15642	0.229093	0.0162573	0.0144547			Q9DB94	WD repeat domain 53(Wdr53)	Mus musculus				IPR001680:WD40 repeat,IPR015943:WD40/YVTN repeat-like-containing domain,IPR019775:WD40 repeat, conserved site,			SM00320:WD40,				KW-0677~Repeat,KW-0853~WD repeat,				REGION:Disordered,REPEAT:WD,REPEAT:WD 1,REPEAT:WD 2,REPEAT:WD 3,REPEAT:WD 4,REPEAT:WD 5,
GOTERM_MF_DIRECT	GO:0004601~peroxidase activity	7	2.1148	7.40433e-05	O70325, Q61171, P01942, P46412, Q3UQ28, P21765, P11352	310	43	18541	9.73646	0.0460722	0.00786093	0.00766348			UP_KW_BIOLOGICAL_PROCESS	KW-0399~Innate immunity	17	5.13595	0.000546157	Q8BH35, S4R1W8, P20491, A0A2I3BRQ1, C3VPR6, Q9JMA1, P39039, B8JJN0, Q8VIJ6, D3Z5I1, Q8VCG4, Q9QZ06, Q8K182, Q61805, P01029, P41317, Q8CG16	190	359	10827	2.69842	0.0469377	0.00961237	0.00895698			P70315	Wiskott-Aldrich syndrome(Was)	Mus musculus	GO:0002625~regulation of T cell antigen processing and presentation,GO:0006955~immune response,GO:0007015~actin filament organization,GO:0008064~regulation of actin polymerization or depolymerization,GO:0008154~actin polymerization or depolymerization,GO:0010591~regulation of lamellipodium assembly,GO:0016197~endosomal transport,GO:0030041~actin filament polymerization,GO:0030048~actin filament-b…	GO:0005634~nucleus,GO:0005737~cytoplasm,GO:0005829~cytosol,GO:0005856~cytoskeleton,GO:0005884~actin filament,GO:0005886~plasma membrane,GO:0005911~cell-cell junction,GO:0012506~vesicle membrane,GO:0035861~site of double-strand break,GO:0045335~phagocytic vesicle,	GO:0003779~actin binding,GO:0005515~protein binding,GO:0017124~SH3 domain binding,GO:0019901~protein kinase binding,GO:0031267~small GTPase binding,GO:0042802~identical protein binding,GO:0043274~phospholipase binding,	IPR000095:PAK-box/P21-Rho-binding,IPR000697:EVH1,IPR003124:WH2 domain,IPR011026:Wiscott-Aldrich syndrome, C-terminal,IPR011993:Pleckstrin homology-like domain,	mmu04062:Chemokine signaling pathway,mmu04520:Adherens junction,mmu04530:Tight junction,mmu04666:Fc gamma R-mediated phagocytosis,mmu05135:Yersinia infection,mmu05231:Choline metabolism in cancer,		SM00246:WH2,SM00285:PBD,SM00461:WH1,		KW-0206~Cytoskeleton,KW-0539~Nucleus,KW-0963~Cytoplasm,		KW-0677~Repeat,			KW-0597~Phosphoprotein,	COMPBIAS:Acidic residues,COMPBIAS:Polar residues,COMPBIAS:Pro residues,DOMAIN:CRIB,DOMAIN:WH1,DOMAIN:WH2,REGION:Disordered,REPEAT:GRSGPLPPXP motif 1,REPEAT:GRSGPLPPXP motif 2,
INTERPRO	IPR000889:Glutathione peroxidase	4	1.20846	0.000202858	O70325, P46412, P21765, P11352	327	8	20753	31.7324	0.13888	0.0608607	0.0602827			GOTERM_MF_DIRECT	GO:0003676~nucleic acid binding	22	6.64653	0.00060206	Q921F2, P59708, Q9D554, P10711, P29341, Q5SFM8, Q8JZW8, Q922B2, Q9JII5, Q9CR86, Q3TMQ6, A0A0R4J259, Q8VIJ6, Q5BLK4, O88569, Q61937, Q9R1E6, Q8CJG0, Q6PGC1, A0A0G2JFY5, Q5XFR0, Q569Z5	310	569	18541	2.3125	0.318615	0.0426124	0.0415421			Q5NBU8	XIAP associated factor 1(Xaf1)	Mus musculus	GO:0006915~apoptotic process,GO:0031333~negative regulation of protein complex assembly,GO:0035456~response to interferon-beta,	GO:0005634~nucleus,GO:0005654~nucleoplasm,GO:0005737~cytoplasm,GO:0005739~mitochondrion,	GO:0046872~metal ion binding,	IPR013083:Zinc finger, RING/FYVE/PHD-type,				KW-0053~Apoptosis,	KW-0496~Mitochondrion,KW-0539~Nucleus,KW-0963~Cytoplasm,	KW-0043~Tumor suppressor,	KW-0863~Zinc-finger,	KW-0479~Metal-binding,KW-0862~Zinc,			COMPBIAS:Basic and acidic residues,DOMAIN:XAF1_C,REGION:Disordered,ZN_FING:TRAF-type,
GOTERM_MF_DIRECT	GO:0004602~glutathione peroxidase activity	5	1.51057	0.000846677	O70325, Q64471, P46412, P21765, P11352	310	26	18541	11.5019	0.416996	0.0444909	0.0433734			GOTERM_BP_DIRECT	GO:0008380~RNA splicing	14	4.22961	0.000614894	Q9CQL1, Q921F2, P59708, Q9D554, P29341, Q8VEK3, A0A0R4J259, G3X9Q0, Q8VIJ6, Q8BM39, O88569, Q8K4Z5, P63017, Q569Z5	322	279	19984	3.11423	0.743484	0.0971094	0.096187			P84091	adaptor-related protein complex 2, mu 1 subunit(Ap2m1)	Mus musculus	GO:0002092~positive regulation of receptor internalization,GO:0006886~intracellular protein transport,GO:0006897~endocytosis,GO:0006900~membrane budding,GO:0015031~protein transport,GO:0016192~vesicle-mediated transport,GO:0031623~receptor internalization,GO:0048488~synaptic vesicle endocytosis,GO:0065003~macromolecular complex assembly,GO:0072583~clathrin-dependent endocytosis,GO:0097494~regulat…	GO:0005739~mitochondrion,GO:0005886~plasma membrane,GO:0005905~clathrin-coated pit,GO:0009898~cytoplasmic side of plasma membrane,GO:0016020~membrane,GO:0030122~AP-2 adaptor complex,GO:0030131~clathrin adaptor complex,GO:0030141~secretory granule,GO:0031410~cytoplasmic vesicle,GO:0043231~intracellular membrane-bounded organelle,GO:0045202~synapse,GO:0098793~presynapse,GO:0098794~postsynapse,GO:00…	GO:0005048~signal sequence binding,GO:0005515~protein binding,GO:0008289~lipid binding,GO:0035615~clathrin adaptor activity,GO:0044325~ion channel binding,GO:0050750~low-density lipoprotein particle receptor binding,GO:0097718~disordered domain specific binding,	IPR001392:Clathrin adaptor, mu subunit,IPR011012:Longin-like domain,IPR018240:Clathrin adaptor, mu subunit, conserved site,IPR022775:AP complex, mu/sigma subunit,	mmu04144:Endocytosis,mmu04721:Synaptic vesicle cycle,mmu04961:Endocrine and other factor-regulated calcium reabsorption,mmu05016:Huntington disease,	PIRSF005992:adaptor protein complex, mu subunit,		KW-0254~Endocytosis,KW-0653~Protein transport,KW-0813~Transport,	KW-0168~Coated pit,KW-0472~Membrane,KW-1003~Cell membrane,			KW-0446~Lipid-binding,		KW-0597~Phosphoprotein,	DOMAIN:MHD,REGION:Disordered,
PIR_SUPERFAMILY	PIRSF000303:glutathione peroxidase	4	1.20846	0.00107771	O70325, P46412, P21765, P11352	53	8	1841	17.3679	0.0494171	0.0506526	0.0506526			GOTERM_CC_DIRECT	GO:0098794~postsynapse	14	4.22961	0.000641586	Q60598, P51410, P15508, P84091, P62264, Q9QUI0, P67984, P42669, O54774, P62911, P62137, A0A1B0GSF0, P63017, P41105	324	293	21038	3.10256	0.264185	0.0180399	0.0160397			O54774	adaptor-related protein complex 3, delta 1 subunit(Ap3d1)	Mus musculus	GO:0006623~protein targeting to vacuole,GO:0006829~zinc II ion transport,GO:0006886~intracellular protein transport,GO:0006896~Golgi to vacuole transport,GO:0008089~anterograde axonal transport,GO:0015031~protein transport,GO:0016182~synaptic vesicle budding from endosome,GO:0016183~synaptic vesicle coating,GO:0016192~vesicle-mediated transport,GO:0019882~antigen processing and presentation,GO:00…	GO:0000139~Golgi membrane,GO:0005737~cytoplasm,GO:0005769~early endosome,GO:0005794~Golgi apparatus,GO:0005802~trans-Golgi network,GO:0010008~endosome membrane,GO:0016020~membrane,GO:0030117~membrane coat,GO:0030123~AP-3 adaptor complex,GO:0030424~axon,GO:0043195~terminal bouton,GO:0098793~presynapse,GO:0098794~postsynapse,GO:0098830~presynaptic endosome,GO:0098978~glutamatergic synapse,GO:190411…	GO:0005515~protein binding,	IPR002553:Clathrin/coatomer adaptor, adaptin-like, N-terminal,IPR010474:Bovine leukaemia virus receptor,IPR011989:Armadillo-like helical,IPR016024:Armadillo-type fold,IPR017105:Adaptor protein complex AP-3, delta subunit,	mmu04142:Lysosome,	PIRSF037092:adaptor protein complex AP-3, delta subunit,	SM01354:SM01354,	KW-0653~Protein transport,KW-0813~Transport,	KW-0333~Golgi apparatus,KW-0472~Membrane,KW-0963~Cytoplasm,		KW-0175~Coiled coil,KW-0677~Repeat,			KW-0007~Acetylation,KW-0597~Phosphoprotein,	COMPBIAS:Basic and acidic residues,COMPBIAS:Basic residues,COMPBIAS:Polar residues,DOMAIN:Adaptin_N,DOMAIN:BLVR,REGION:Disordered,REPEAT:HEAT 1,REPEAT:HEAT 2,REPEAT:HEAT 3,REPEAT:HEAT 4,REPEAT:HEAT 5,REPEAT:HEAT 6,REPEAT:HEAT 7,REPEAT:HEAT 8,REPEAT:HEAT 9,
GOTERM_BP_DIRECT	GO:0042744~hydrogen peroxide catabolic process	5	1.51057	0.00113009	Q61171, P01942, P46412, Q3UQ28, P11352	322	29	19984	10.7004	0.918011	0.131507	0.130258			GOTERM_BP_DIRECT	GO:0006413~translational initiation	7	2.1148	0.000718277	Q9DB27, Q91WK2, O70194, Q9CQJ6, P59325, Q6PGC1, Q3UKV0	322	67	19984	6.4841	0.795952	0.105496	0.104494			Q9QYY9	alcohol dehydrogenase 4 (class II), pi polypeptide(Adh4)	Mus musculus	GO:0001523~retinoid metabolic process,GO:0006066~alcohol metabolic process,GO:0006067~ethanol metabolic process,GO:0006069~ethanol oxidation,GO:0006081~cellular aldehyde metabolic process,GO:0006629~lipid metabolic process,GO:0010430~fatty acid omega-oxidation,GO:0042572~retinol metabolic process,GO:0046164~alcohol catabolic process,GO:0046294~formaldehyde catabolic process,GO:1901661~quinone met…	GO:0005654~nucleoplasm,GO:0005737~cytoplasm,GO:0005829~cytosol,	GO:0003960~NADPH:quinone reductase activity,GO:0004022~alcohol dehydrogenase (NAD) activity,GO:0004024~alcohol dehydrogenase activity, zinc-dependent,GO:0004032~alditol:NADP+ 1-oxidoreductase activity,GO:0004745~retinol dehydrogenase activity,GO:0005503~all-trans retinal binding,GO:0008270~zinc ion binding,GO:0016491~oxidoreductase activity,GO:0016620~oxidoreductase activity, acting on the aldehy…	IPR002328:Alcohol dehydrogenase, zinc-type, conserved site,IPR011032:GroES-like,IPR013149:Alcohol dehydrogenase, C-terminal,IPR013154:Alcohol dehydrogenase GroES-like,	mmu00010:Glycolysis / Gluconeogenesis,mmu00071:Fatty acid degradation,mmu00350:Tyrosine metabolism,mmu00620:Pyruvate metabolism,mmu00830:Retinol metabolism,mmu00980:Metabolism of xenobiotics by cytochrome P450,mmu00982:Drug metabolism - cytochrome P450,mmu01100:Metabolic pathways,mmu04936:Alcoholic liver disease,			KW-0443~Lipid metabolism,	KW-0963~Cytoplasm,			KW-0479~Metal-binding,KW-0520~NAD,KW-0862~Zinc,	KW-0560~Oxidoreductase,		DOMAIN:ADH_N,DOMAIN:ADH_zinc_N,MUTAGEN:N->H: No effect.,MUTAGEN:P->H: Strongly increases enzyme activity, serves as proton acceptor.,MUTAGEN:S->T: Strongly increases activity towards ethanol, increases KM for benzoquinone 10-fold.,
GOTERM_BP_DIRECT	GO:0006979~response to oxidative stress	9	2.71903	0.00221697	O70325, Q61171, Q6P9R2, P46412, Q3UQ28, P08226, P21765, P11352, P33434	322	143	19984	3.90601	0.992623	0.209062	0.207077			UP_KW_MOLECULAR_FUNCTION	KW-0518~Myosin	6	1.81269	0.000788154	Q5SUA5, Q8CI43, Q9JMH9, A0A1W2P6F6, Q9WTI7, P13542	201	44	11984	8.13026	0.0566769	0.0145809	0.0116253			Q9JLJ2	aldehyde dehydrogenase 9, subfamily A1(Aldh9a1)	Mus musculus	GO:0006081~cellular aldehyde metabolic process,GO:0009437~carnitine metabolic process,GO:0042136~neurotransmitter biosynthetic process,GO:0045329~carnitine biosynthetic process,GO:0051289~protein homotetramerization,	GO:0005737~cytoplasm,GO:0005739~mitochondrion,GO:0005829~cytosol,	GO:0004029~aldehyde dehydrogenase (NAD) activity,GO:0016491~oxidoreductase activity,GO:0016620~oxidoreductase activity, acting on the aldehyde or oxo group of donors, NAD or NADP as acceptor,GO:0019145~aminobutyraldehyde dehydrogenase activity,GO:0036094~small molecule binding,GO:0042802~identical protein binding,GO:0043176~amine binding,GO:0043878~glyceraldehyde-3-phosphate dehydrogenase (NAD+) …	IPR015590:Aldehyde dehydrogenase domain,IPR016160:Aldehyde dehydrogenase, conserved site,IPR016161:Aldehyde/histidinol dehydrogenase,IPR016162:Aldehyde dehydrogenase, N-terminal,IPR016163:Aldehyde dehydrogenase, C-terminal,	mmu00010:Glycolysis / Gluconeogenesis,mmu00053:Ascorbate and aldarate metabolism,mmu00071:Fatty acid degradation,mmu00280:Valine, leucine and isoleucine degradation,mmu00310:Lysine degradation,mmu00330:Arginine and proline metabolism,mmu00340:Histidine metabolism,mmu00380:Tryptophan metabolism,mmu00410:beta-Alanine metabolism,mmu00561:Glycerolipid metabolism,mmu00620:Pyruvate metabolism,mmu01100:…				KW-0963~Cytoplasm,		KW-0732~Signal,	KW-0520~NAD,	KW-0560~Oxidoreductase,	KW-0007~Acetylation,	ACT_SITE:Nucleophile,ACT_SITE:Proton acceptor,DOMAIN:Aldedh,
UP_SEQ_FEATURE	NON_STD:Selenocysteine	4	1.20846	0.00525569	A0A087WNU1, O70325, P46412, P11352	319	25	22270	11.1699	0.997854	0.334596	0.331726			GOTERM_MF_DIRECT	GO:0003743~translation initiation factor activity	7	2.1148	0.000801055	Q9DB27, Q91WK2, O70194, Q9CQJ6, P59325, Q6PGC1, Q3UKV0	310	66	18541	6.34345	0.399791	0.0444909	0.0433734			P70694	aldo-keto reductase family 1, member C6(Akr1c6)	Mus musculus	GO:0006629~lipid metabolic process,GO:0006693~prostaglandin metabolic process,GO:0006694~steroid biosynthetic process,GO:0008202~steroid metabolic process,GO:0009410~response to xenobiotic stimulus,GO:0042448~progesterone metabolic process,GO:0042493~response to drug,GO:0043627~response to estrogen,GO:0044597~daunorubicin metabolic process,GO:0044598~doxorubicin metabolic process,GO:0048025~negat…	GO:0005634~nucleus,GO:0005737~cytoplasm,GO:0005829~cytosol,	GO:0001758~retinal dehydrogenase activity,GO:0004032~alditol:NADP+ 1-oxidoreductase activity,GO:0004033~aldo-keto reductase (NADP) activity,GO:0004303~estradiol 17-beta-dehydrogenase activity,GO:0004745~retinol dehydrogenase activity,GO:0016229~steroid dehydrogenase activity,GO:0016491~oxidoreductase activity,GO:0016655~oxidoreductase activity, acting on NAD(P)H, quinone or similar compound as ac…	IPR018170:Aldo/keto reductase, conserved site,IPR020471:Aldo/keto reductase subgroup,IPR023210:NADP-dependent oxidoreductase domain,		PIRSF000097:aldo-keto reductase,		KW-0443~Lipid metabolism,KW-0444~Lipid biosynthesis,KW-0752~Steroid biosynthesis,				KW-0521~NADP,	KW-0560~Oxidoreductase,		ACT_SITE:Proton donor,DOMAIN:Aldo_ket_red,SITE:Lowers pKa of active site Tyr,
GOTERM_MF_DIRECT	GO:0008430~selenium binding	3	0.906344	0.00922484	O70325, Q61171, P46412	310	9	18541	19.9366	0.99727	0.235049	0.229145			GOTERM_BP_DIRECT	GO:0007010~cytoskeleton organization	9	2.71903	0.000801805	P40124, P07744, A0A0J9YV30, Q9QUI0, Q8CJ19, P48193, Q9WVE8, Q9WV69, P08730	322	122	19984	4.57835	0.830399	0.105496	0.104494			P05064	aldolase A, fructose-bisphosphate(Aldoa)	Mus musculus	GO:0001666~response to hypoxia,GO:0006000~fructose metabolic process,GO:0006096~glycolytic process,GO:0006754~ATP biosynthetic process,GO:0006941~striated muscle contraction,GO:0007339~binding of sperm to zona pellucida,GO:0008360~regulation of cell shape,GO:0009408~response to heat,GO:0019242~methylglyoxal biosynthetic process,GO:0030335~positive regulation of cell migration,GO:0030388~fructose …	GO:0000792~heterochromatin,GO:0005615~extracellular space,GO:0005737~cytoplasm,GO:0005739~mitochondrion,GO:0005829~cytosol,GO:0005886~plasma membrane,GO:0015629~actin cytoskeleton,GO:0016020~membrane,GO:0016021~integral component of membrane,GO:0030018~Z disc,GO:0031430~M band,GO:0032991~macromolecular complex,GO:0035686~sperm fibrous sheath,GO:0043209~myelin sheath,GO:0061827~sperm head,GO:00700…	GO:0002020~protease binding,GO:0004332~fructose-bisphosphate aldolase activity,GO:0008092~cytoskeletal protein binding,GO:0042802~identical protein binding,GO:0070061~fructose binding,	IPR000741:Fructose-bisphosphate aldolase, class-I,IPR013785:Aldolase-type TIM barrel,	mmu00010:Glycolysis / Gluconeogenesis,mmu00030:Pentose phosphate pathway,mmu00051:Fructose and mannose metabolism,mmu01100:Metabolic pathways,mmu01200:Carbon metabolism,mmu01230:Biosynthesis of amino acids,mmu04066:HIF-1 signaling pathway,			KW-0324~Glycolysis,	KW-0472~Membrane,KW-0963~Cytoplasm,		KW-0732~Signal,KW-0812~Transmembrane,KW-1133~Transmembrane helix,	KW-0704~Schiff base,	KW-0456~Lyase,	KW-0007~Acetylation,KW-0379~Hydroxylation,KW-0597~Phosphoprotein,KW-0832~Ubl conjugation,KW-1017~Isopeptide bond,	ACT_SITE:Proton acceptor,ACT_SITE:Schiff-base intermediate with dihydroxyacetone-P,COMPBIAS:Polar residues,CROSSLNK:Glycyl lysine isopeptide (Lys-Gly) (interchain with G-Cter in SUMO1); alternate,CROSSLNK:Glycyl lysine isopeptide (Lys-Gly) (interchain with G-Cter in SUMO2); alternate,REGION:Disordered,SITE:Necessary for preference for fructose 1,6-bisphosphate over fructose 1-phosphate,TRANSMEM:H…
KEGG_PATHWAY	mmu00480:Glutathione metabolism	6	1.81269	0.0140107	O70325, Q64471, P48774, P46412, P21765, P11352	180	72	9011	4.17176	0.976224	0.249771	0.23846			GOTERM_BP_DIRECT	GO:0001731~formation of translation preinitiation complex	4	1.20846	0.000811141	Q9DB27, Q9CQJ6, P59325, Q6PGC1	322	12	19984	20.6874	0.833868	0.105496	0.104494			P29699	alpha-2-HS-glycoprotein(Ahsg)	Mus musculus	GO:0001503~ossification,GO:0006953~acute-phase response,GO:0008584~male gonad development,GO:0010951~negative regulation of endopeptidase activity,GO:0030308~negative regulation of cell growth,GO:0030502~negative regulation of bone mineralization,GO:0045780~positive regulation of bone resorption,GO:0046627~negative regulation of insulin receptor signaling pathway,GO:0050727~regulation of inflamma…	GO:0005576~extracellular region,GO:0005615~extracellular space,GO:0005794~Golgi apparatus,GO:0031012~extracellular matrix,GO:0032991~macromolecular complex,	GO:0004866~endopeptidase inhibitor activity,GO:0004869~cysteine-type endopeptidase inhibitor activity,GO:0030294~receptor signaling protein tyrosine kinase inhibitor activity,	IPR000010:Proteinase inhibitor I25, cystatin,IPR001363:Proteinase inhibitor I25C, fetuin, conserved site,IPR025760:Fetuin-A-type cystatin domain,			SM00043:CY,		KW-0964~Secreted,		KW-0677~Repeat,KW-0732~Signal,			KW-0325~Glycoprotein,KW-0597~Phosphoprotein,KW-1015~Disulfide bond,	CARBOHYD:N-linked (GlcNAc...) asparagine,DOMAIN:Cystatin fetuin-A-type,DOMAIN:Cystatin fetuin-A-type 1,DOMAIN:Cystatin fetuin-A-type 2,REGION:Disordered,
KEGG_PATHWAY	mmu04918:Thyroid hormone synthesis	6	1.81269	0.0156306	P51432, Q4VA93, P08113, P46412, P21765, P11352	180	74	9011	4.05901	0.984622	0.249771	0.23846			GOTERM_CC_DIRECT	GO:0071013~catalytic step 2 spliceosome	8	2.41692	0.00083931	Q9CQL1, A0A0R4J259, P59708, Q9D554, O88569, P29341, Q8VEK3, Q8K4Z5	324	99	21038	5.24704	0.33059	0.0222883	0.019817			Q64726	alpha-2-glycoprotein 1, zinc(Azgp1)	Mus musculus	GO:0001580~detection of chemical stimulus involved in sensory perception of bitter taste,GO:0001916~positive regulation of T cell mediated cytotoxicity,GO:0002476~antigen processing and presentation of endogenous peptide antigen via MHC class Ib,GO:0002486~antigen processing and presentation of endogenous peptide antigen via MHC class I via ER pathway, TAP-independent,GO:0006955~immune response,G…	GO:0005576~extracellular region,GO:0005615~extracellular space,GO:0005739~mitochondrion,GO:0009897~external side of plasma membrane,		IPR001039:MHC class I, alpha chain, alpha1/alpha2,IPR003597:Immunoglobulin C1-set,IPR007110:Immunoglobulin-like domain,IPR011161:MHC class I-like antigen recognition,IPR011162:MHC classes I/II-like antigen recognition protein,IPR013783:Immunoglobulin-like fold,					KW-0964~Secreted,		KW-0732~Signal,			KW-0325~Glycoprotein,KW-0873~Pyrrolidone carboxylic acid,KW-1015~Disulfide bond,	CARBOHYD:N-linked (GlcNAc...) asparagine,DOMAIN:Ig-like C1-type,
GOTERM_BP_DIRECT	GO:0006749~glutathione metabolic process	5	1.51057	0.0175736	O70325, Q64471, P48774, P46412, P11352	322	62	19984	5.00501	1	0.539657	0.534532			GOTERM_MF_DIRECT	GO:0004602~glutathione peroxidase activity	5	1.51057	0.000846677	O70325, Q64471, P46412, P21765, P11352	310	26	18541	11.5019	0.416996	0.0444909	0.0433734			Q3TMQ6	angiogenin, ribonuclease A family, member 4(Ang4)	Mus musculus	GO:0001525~angiogenesis,GO:0001666~response to hypoxia,GO:0001878~response to yeast,GO:0001938~positive regulation of endothelial cell proliferation,GO:0006401~RNA catabolic process,GO:0006651~diacylglycerol biosynthetic process,GO:0007202~activation of phospholipase C activity,GO:0008284~positive regulation of cell proliferation,GO:0009303~rRNA transcription,GO:0009617~response to bacterium,GO:0…	GO:0005576~extracellular region,GO:0005604~basement membrane,GO:0005615~extracellular space,GO:0005634~nucleus,GO:0005694~chromosome,GO:0005730~nucleolus,GO:0015629~actin cytoskeleton,GO:0030141~secretory granule,GO:0031410~cytoplasmic vesicle,	GO:0003676~nucleic acid binding,GO:0003779~actin binding,GO:0004518~nuclease activity,GO:0004519~endonuclease activity,GO:0004540~ribonuclease activity,GO:0005102~receptor binding,GO:0005507~copper ion binding,GO:0008201~heparin binding,GO:0016787~hydrolase activity,GO:0042277~peptide binding,GO:0042803~protein homodimerization activity,	IPR001427:Ribonuclease A,IPR023411:Ribonuclease A, active site,IPR023412:Ribonuclease A-domain,	mmu05014:Amyotrophic lateral sclerosis,		SM00092:RNAse_Pc,	KW-0037~Angiogenesis,	KW-0539~Nucleus,KW-0964~Secreted,KW-0968~Cytoplasmic vesicle,		KW-0732~Signal,		KW-0044~Antibiotic,KW-0255~Endonuclease,KW-0378~Hydrolase,KW-0540~Nuclease,KW-0929~Antimicrobial,	KW-1015~Disulfide bond,	ACT_SITE:Proton acceptor,ACT_SITE:Proton donor,DOMAIN:RNAse_Pc,MOTIF:Nucleolar localization signal,MUTAGEN:E->A: Loss of angiogenic activity. Increased ribonuclease activity.,MUTAGEN:H->A: Loss of ribonuclease activity. Loss of angiogenic activity.,MUTAGEN:K->N: Loss of angiogenic activity. No effect on ribonuclease activity.,MUTAGEN:R->A: Loss of angiogenic activity. No effect on ribonuclease ac…
															GOTERM_MF_DIRECT	GO:0003774~motor activity	6	1.81269	0.0008808	Q5SUA5, Q8CI43, Q9JMH9, A0A1W2P6F6, Q9WTI7, P13542	310	45	18541	7.97462	0.429543	0.0444909	0.0433734			Q9R182	angiopoietin-like 3(Angptl3)	Mus musculus	GO:0001525~angiogenesis,GO:0006071~glycerol metabolic process,GO:0006629~lipid metabolic process,GO:0006631~fatty acid metabolic process,GO:0006641~triglyceride metabolic process,GO:0006644~phospholipid metabolic process,GO:0007155~cell adhesion,GO:0007160~cell-matrix adhesion,GO:0007165~signal transduction,GO:0008203~cholesterol metabolic process,GO:0009395~phospholipid catabolic process,GO:0009…	GO:0005576~extracellular region,GO:0005615~extracellular space,GO:0005769~early endosome,GO:0005794~Golgi apparatus,GO:0009986~cell surface,GO:0030027~lamellipodium,GO:0042995~cell projection,	GO:0004857~enzyme inhibitor activity,GO:0004859~phospholipase inhibitor activity,GO:0005102~receptor binding,GO:0005178~integrin binding,GO:0008083~growth factor activity,GO:0008201~heparin binding,	IPR002181:Fibrinogen, alpha/beta/gamma chain, C-terminal globular domain,IPR014716:Fibrinogen, alpha/beta/gamma chain, C-terminal globular, subdomain 1,	mmu04979:Cholesterol metabolism,		SM00186:FBG,	KW-0037~Angiogenesis,KW-0130~Cell adhesion,KW-0443~Lipid metabolism,	KW-0964~Secreted,KW-0966~Cell projection,		KW-0175~Coiled coil,KW-0732~Signal,		KW-0358~Heparin-binding,	KW-0325~Glycoprotein,KW-1015~Disulfide bond,	CARBOHYD:N-linked (GlcNAc...) asparagine,CARBOHYD:O-linked (GlcNAc) threonine,COMPBIAS:Polar residues,DOMAIN:Fibrinogen C-terminal,MUTAGEN:R->A: Abolishes proteolytical cleavage.,REGION:Disordered,REGION:Required for inhibition of LPL lipase activity,REGION:Sufficient to inhibit LIPG/EL phospholipase activity,REGION:Sufficient to inhibit LPL lipase activity,
Annotation Cluster 9	Enrichment Score: 2.6496990950538786														UP_KW_DOMAIN	KW-0677~Repeat	90	27.1903	0.000900811	Q62523, P29699, Q8CI43, Q6P6L5, Q60864, P97467, A2ARW7, Q99L47, Q9DCJ5, P70389, Q08761, Q61398, P33434, O35601, P48962, P63005, A0A087WNV1, Q61686, Q6P5G3, Q9D952, Q60598, A0A0J9YV30, P54103, P29341, Q99M51, P21614, Q9EPX2, Q9JHI0, O54774, Q4VA93, Q9CYG7, O88569, P01867, Q8K182, Q9JLQ0, Q9WTI7, A0A1D5RLV7, A0A140T8M3, O54732, A0A0G2JFY5, E9Q557, O89053, Q99JW4, P28862, Q921F2, Q8BH35, P15508, Q99…	221	4489	14765	1.33947	0.0187476	0.00886681	0.00760012			Q9Z1P8	angiopoietin-like 4(Angptl4)	Mus musculus	GO:0001525~angiogenesis,GO:0001666~response to hypoxia,GO:0006629~lipid metabolic process,GO:0009267~cellular response to starvation,GO:0043066~negative regulation of apoptotic process,GO:0043335~protein unfolding,GO:0045834~positive regulation of lipid metabolic process,GO:0051005~negative regulation of lipoprotein lipase activity,GO:0070328~triglyceride homeostasis,GO:0072577~endothelial cell a…	GO:0005576~extracellular region,GO:0005615~extracellular space,	GO:0004857~enzyme inhibitor activity,GO:0005102~receptor binding,GO:0042802~identical protein binding,	IPR002181:Fibrinogen, alpha/beta/gamma chain, C-terminal globular domain,IPR014716:Fibrinogen, alpha/beta/gamma chain, C-terminal globular, subdomain 1,IPR020837:Fibrinogen, conserved site,	mmu03320:PPAR signaling pathway,mmu04979:Cholesterol metabolism,		SM00186:FBG,	KW-0037~Angiogenesis,KW-0443~Lipid metabolism,	KW-0272~Extracellular matrix,KW-0964~Secreted,		KW-0175~Coiled coil,KW-0732~Signal,			KW-0325~Glycoprotein,KW-1015~Disulfide bond,	CARBOHYD:N-linked (GlcNAc...) asparagine,DOMAIN:Fibrinogen C-terminal,REGION:Disordered,SITE:Cleavage,
Category	Term	Count	%	PValue	Genes	List Total	Pop Hits	Pop Total	Fold Enrichment	Bonferroni	Benjamini	FDR			GOTERM_MF_DIRECT	GO:0000166~nucleotide binding	47	14.1994	0.000907977	P32921, Q9JMH9, Q69ZS7, P59325, Q8VEK3, Q922B2, E9PWB2, P32883, P13542, Q3UPT4, Q9WUB3, Q8BMJ2, Q6P9R2, D3YXM8, Q6PGC1, Q99KH8, Q9D7H3, Q91Z96, Q569Z5, A2A7S7, P55258, P97377, C3VPR6, Q8BLY2, P11499, P63280, P62192, Q5EG47, A0A1D5RMF3, Q9DBG7, Q9ES74, Q5SUA5, P35293, Q68FL6, Q9QUI0, P84078, P61750, Q9WVK4, P39054, O09110, Q4VA93, Q9WTI7, P08113, P63038, P63017, P60766, E9Q555	310	1720	18541	1.63433	0.439342	0.0444909	0.0433734			Q9CZ52	anthrax toxin receptor 1(Antxr1)	Mus musculus	GO:0001568~blood vessel development,GO:0022414~reproductive process,GO:0031532~actin cytoskeleton reorganization,GO:0034446~substrate adhesion-dependent cell spreading,GO:1901202~negative regulation of extracellular matrix assembly,GO:1901998~toxin transport,GO:1905050~positive regulation of metallopeptidase activity,	GO:0005886~plasma membrane,GO:0009897~external side of plasma membrane,GO:0009986~cell surface,GO:0016020~membrane,GO:0016021~integral component of membrane,GO:0031258~lamellipodium membrane,GO:0031527~filopodium membrane,GO:0042995~cell projection,	GO:0004888~transmembrane signaling receptor activity,GO:0005518~collagen binding,GO:0038023~signaling receptor activity,GO:0046872~metal ion binding,GO:0051015~actin filament binding,	IPR002035:von Willebrand factor, type A,IPR008399:Anthrax toxin receptor, C-terminal,IPR008400:Anthrax toxin receptor, extracellular,IPR017360:Anthrax toxin receptor,	mmu04621:NOD-like receptor signaling pathway,		SM00327:VWA,		KW-0472~Membrane,KW-0966~Cell projection,KW-1003~Cell membrane,		KW-0732~Signal,KW-0812~Transmembrane,KW-1133~Transmembrane helix,	KW-0479~Metal-binding,	KW-0675~Receptor,	KW-0325~Glycoprotein,KW-0597~Phosphoprotein,KW-1015~Disulfide bond,	CARBOHYD:N-linked (GlcNAc...) asparagine,COMPBIAS:Basic and acidic residues,COMPBIAS:Pro residues,DOMAIN:VWFA,REGION:Disordered,TOPO_DOM:Cytoplasmic,TOPO_DOM:Extracellular,TRANSMEM:Helical,
GOTERM_BP_DIRECT	GO:0050778~positive regulation of immune response	7	2.1148	5.70187e-06	Q8BH35, Q8VCG4, P20491, P01867, Q8K182, P01029, A0A0A6YWR2	322	29	19984	14.9805	0.0125334	0.00252137	0.00249742			UP_SEQ_FEATURE	DOMAIN:SH3	11	3.32326	0.000991374	O35601, Q60598, P70290, Q9D952, Q9JLQ0, Q3UND0, D3YXM8, E9Q557, Q9WVE8, Q99M51, Q3UUV5	319	212	22270	3.62232	0.68542	0.165135	0.163718			Q6DFX2	anthrax toxin receptor 2(Antxr2)	Mus musculus	GO:0022414~reproductive process,GO:1901998~toxin transport,	GO:0005886~plasma membrane,GO:0009897~external side of plasma membrane,GO:0009986~cell surface,GO:0016020~membrane,GO:0016021~integral component of membrane,	GO:0004888~transmembrane signaling receptor activity,GO:0038023~signaling receptor activity,GO:0046872~metal ion binding,	IPR002035:von Willebrand factor, type A,IPR008399:Anthrax toxin receptor, C-terminal,IPR008400:Anthrax toxin receptor, extracellular,IPR017360:Anthrax toxin receptor,	mmu04621:NOD-like receptor signaling pathway,	PIRSF038023:anthrax toxin receptor,	SM00327:VWA,		KW-0472~Membrane,		KW-0732~Signal,KW-0812~Transmembrane,KW-1133~Transmembrane helix,	KW-0479~Metal-binding,	KW-0675~Receptor,	KW-0325~Glycoprotein,KW-0597~Phosphoprotein,KW-1015~Disulfide bond,	CARBOHYD:N-linked (GlcNAc...) asparagine,DOMAIN:Ant_C,DOMAIN:Anth_Ig,DOMAIN:VWFA,TOPO_DOM:Cytoplasmic,TOPO_DOM:Extracellular,TRANSMEM:Helical,
UP_KW_BIOLOGICAL_PROCESS	KW-0179~Complement alternate pathway	5	1.51057	5.68565e-05	Q8BH35, Q8VCG4, A0A2I3BRQ1, Q8K182, B8JJN0	190	13	10827	21.917	0.00499102	0.00166779	0.00155408			GOTERM_CC_DIRECT	GO:0016459~myosin complex	6	1.81269	0.000995023	Q5SUA5, Q8CI43, Q9JMH9, A0A1W2P6F6, Q9WTI7, P13542	324	50	21038	7.79185	0.378648	0.0250327	0.0222571			P27106	anti-Mullerian hormone(Amh)	Mus musculus	GO:0001541~ovarian follicle development,GO:0001546~preantral ovarian follicle growth,GO:0001655~urogenital system development,GO:0001880~Mullerian duct regression,GO:0007506~gonadal mesoderm development,GO:0007530~sex determination,GO:0008406~gonad development,GO:0010628~positive regulation of gene expression,GO:0030154~cell differentiation,GO:0033327~Leydig cell differentiation,GO:0051092~positi…	GO:0005576~extracellular region,GO:0005615~extracellular space,GO:0005737~cytoplasm,	GO:0005102~receptor binding,GO:0005114~type II transforming growth factor beta receptor binding,GO:0005160~transforming growth factor beta receptor binding,GO:0008083~growth factor activity,	IPR001839:Transforming growth factor-beta, C-terminal,IPR006799:Anti-Mullerian hormone, N-terminal,IPR017948:Transforming growth factor beta, conserved site,IPR021203:Muellerian-inhibiting factor,	mmu04024:cAMP signaling pathway,mmu04060:Cytokine-cytokine receptor interaction,mmu04350:TGF-beta signaling pathway,mmu04390:Hippo signaling pathway,	PIRSF037270:Muellerian-inhibiting factor [Parent=PIRSF800009],	SM00204:TGFB,	KW-0221~Differentiation,KW-0334~Gonadal differentiation,	KW-0964~Secreted,		KW-0732~Signal,		KW-0339~Growth factor,	KW-0325~Glycoprotein,KW-1015~Disulfide bond,	CARBOHYD:N-linked (GlcNAc...) asparagine,DISULFID:Interchain,SITE:Cleavage,
GOTERM_BP_DIRECT	GO:0006957~complement activation, alternative pathway	5	1.51057	5.75912e-05	Q8BH35, Q8VCG4, A0A2I3BRQ1, Q8K182, B8JJN0	322	14	19984	22.165	0.119615	0.0141482	0.0140139			GOTERM_BP_DIRECT	GO:0009410~response to xenobiotic stimulus	10	3.02115	0.00100886	Q9QUI0, P97467, Q6P9R2, P70694, Q8R016, Q8C4U3, Q8BMS1, P11352, P56528, P33434	322	157	19984	3.953	0.892765	0.123922	0.122745			P09813	apolipoprotein A-II(Apoa2)	Mus musculus	GO:0002719~negative regulation of cytokine production involved in immune response,GO:0006656~phosphatidylcholine biosynthetic process,GO:0006869~lipid transport,GO:0008203~cholesterol metabolic process,GO:0009395~phospholipid catabolic process,GO:0009749~response to glucose,GO:0010873~positive regulation of cholesterol esterification,GO:0010903~negative regulation of very-low-density lipoprotein …	GO:0005576~extracellular region,GO:0005615~extracellular space,GO:0005829~cytosol,GO:0034361~very-low-density lipoprotein particle,GO:0034364~high-density lipoprotein particle,GO:0034366~spherical high-density lipoprotein particle,GO:0042627~chylomicron,	GO:0005102~receptor binding,GO:0005319~lipid transporter activity,GO:0005543~phospholipid binding,GO:0008035~high-density lipoprotein particle binding,GO:0008289~lipid binding,GO:0015485~cholesterol binding,GO:0019899~enzyme binding,GO:0031072~heat shock protein binding,GO:0031210~phosphatidylcholine binding,GO:0034190~apolipoprotein receptor binding,GO:0042803~protein homodimerization activity,G…	IPR006801:Apolipoprotein A-II (ApoA-II),	mmu03320:PPAR signaling pathway,mmu04979:Cholesterol metabolism,			KW-0445~Lipid transport,KW-0813~Transport,	KW-0034~Amyloid,KW-0345~HDL,KW-0964~Secreted,	KW-0225~Disease variant,	KW-0732~Signal,			KW-0165~Cleavage on pair of basic residues,KW-0449~Lipoprotein,KW-0558~Oxidation,
GOTERM_BP_DIRECT	GO:0006956~complement activation	5	1.51057	0.000315071	Q8BH35, Q8VCG4, E9PUM5, Q8K182, E9Q8B5, P01029	322	21	19984	14.7767	0.501946	0.0580519	0.0575005			PIR_SUPERFAMILY	PIRSF000303:glutathione peroxidase	4	1.20846	0.00107771	O70325, P46412, P21765, P11352	53	8	1841	17.3679	0.0494171	0.0506526	0.0506526			Q8C7G5	apolipoprotein A-V(Apoa5)	Mus musculus	GO:0006641~triglyceride metabolic process,GO:0006695~cholesterol biosynthetic process,GO:0006869~lipid transport,GO:0010873~positive regulation of cholesterol esterification,GO:0010898~positive regulation of triglyceride catabolic process,GO:0010902~positive regulation of very-low-density lipoprotein particle remodeling,GO:0019433~triglyceride catabolic process,GO:0030300~regulation of intestinal…	GO:0005576~extracellular region,GO:0005615~extracellular space,GO:0005768~endosome,GO:0005769~early endosome,GO:0005770~late endosome,GO:0005794~Golgi apparatus,GO:0005829~cytosol,GO:0034361~very-low-density lipoprotein particle,GO:0034364~high-density lipoprotein particle,GO:0042627~chylomicron,	GO:0005543~phospholipid binding,GO:0008047~enzyme activator activity,GO:0008201~heparin binding,GO:0008289~lipid binding,GO:0015485~cholesterol binding,GO:0019899~enzyme binding,GO:0031210~phosphatidylcholine binding,GO:0035473~lipase binding,GO:0050750~low-density lipoprotein particle receptor binding,GO:0060228~phosphatidylcholine-sterol O-acyltransferase activator activity,GO:0060229~lipase ac…	IPR000074:Apolipoprotein A1/A4/E,	mmu03320:PPAR signaling pathway,			KW-0445~Lipid transport,KW-0813~Transport,	KW-0162~Chylomicron,KW-0333~Golgi apparatus,KW-0345~HDL,KW-0850~VLDL,KW-0964~Secreted,KW-0967~Endosome,		KW-0175~Coiled coil,KW-0732~Signal,			KW-0597~Phosphoprotein,	REGION:Disordered,
UP_KW_CELLULAR_COMPONENT	KW-0473~Membrane attack complex	3	0.906344	0.00510371	Q8BH35, Q8VCG4, Q8K182	287	7	17833	26.6297	0.209723	0.0364103	0.0300781			GOTERM_BP_DIRECT	GO:0042744~hydrogen peroxide catabolic process	5	1.51057	0.00113009	Q61171, P01942, P46412, Q3UQ28, P11352	322	29	19984	10.7004	0.918011	0.131507	0.130258			P08226	apolipoprotein E(Apoe)	Mus musculus	GO:0001937~negative regulation of endothelial cell proliferation,GO:0002021~response to dietary excess,GO:0006629~lipid metabolic process,GO:0006641~triglyceride metabolic process,GO:0006707~cholesterol catabolic process,GO:0006869~lipid transport,GO:0006874~cellular calcium ion homeostasis,GO:0006898~receptor-mediated endocytosis,GO:0006979~response to oxidative stress,GO:0007186~G-protein coupl…	GO:0005576~extracellular region,GO:0005615~extracellular space,GO:0005635~nuclear envelope,GO:0005737~cytoplasm,GO:0005764~lysosome,GO:0005768~endosome,GO:0005769~early endosome,GO:0005770~late endosome,GO:0005783~endoplasmic reticulum,GO:0005794~Golgi apparatus,GO:0005829~cytosol,GO:0005874~microtubule,GO:0005886~plasma membrane,GO:0009986~cell surface,GO:0030425~dendrite,GO:0031012~extracellula…	GO:0001540~beta-amyloid binding,GO:0005102~receptor binding,GO:0005319~lipid transporter activity,GO:0005515~protein binding,GO:0005543~phospholipid binding,GO:0008201~heparin binding,GO:0008289~lipid binding,GO:0016209~antioxidant activity,GO:0019899~enzyme binding,GO:0042802~identical protein binding,GO:0042803~protein homodimerization activity,GO:0043395~heparan sulfate proteoglycan binding,GO…	IPR000074:Apolipoprotein A1/A4/E,	mmu04979:Cholesterol metabolism,mmu05010:Alzheimer disease,			KW-0445~Lipid transport,KW-0813~Transport,	KW-0162~Chylomicron,KW-0272~Extracellular matrix,KW-0345~HDL,KW-0850~VLDL,KW-0964~Secreted,KW-0967~Endosome,		KW-0175~Coiled coil,KW-0677~Repeat,KW-0732~Signal,	KW-0446~Lipid-binding,	KW-0358~Heparin-binding,	KW-0325~Glycoprotein,KW-0449~Lipoprotein,KW-0558~Oxidation,KW-0597~Phosphoprotein,	REGION:8 X 22 AA approximate tandem repeats,REGION:Homooligomerization,REGION:LDL and other lipoprotein receptors binding,REGION:Lipid-binding and lipoprotein association,REGION:Specificity for association with VLDL,REPEAT:1,REPEAT:2,REPEAT:3,REPEAT:4,REPEAT:5,REPEAT:6,REPEAT:7,REPEAT:8,
GOTERM_CC_DIRECT	GO:0005579~membrane attack complex	3	0.906344	0.00618967	Q8BH35, Q8VCG4, Q8K182	324	8	21038	24.3495	0.948587	0.0876847	0.0779624			UP_SEQ_FEATURE	MOTIF:'KMSKS' region	4	1.20846	0.00115533	P32921, Q68FL6, A2A7S7, Q8BMJ2	319	15	22270	18.6165	0.740212	0.165318	0.163901			A0A1L1SQ41	arginyltransferase 1(Ate1)	Mus musculus	GO:0010498~proteasomal protein catabolic process,GO:0016598~protein arginylation,	GO:0005634~nucleus,GO:0005737~cytoplasm,	GO:0004057~arginyltransferase activity,GO:0005515~protein binding,GO:0016740~transferase activity,GO:0016746~transferase activity, transferring acyl groups,	IPR007471:Arginine-tRNA-protein transferase, N-terminal,IPR007472:Arginine-tRNA-protein transferase, C-terminal,IPR016181:Acyl-CoA N-acyltransferase,IPR017137:Arginine-tRNA-protein transferase 1, eukaryotic,		PIRSF037207:arginyl-tRNA--protein transferase 1, eukaryotic type,		KW-0833~Ubl conjugation pathway,	KW-0539~Nucleus,KW-0963~Cytoplasm,				KW-0012~Acyltransferase,KW-0808~Transferase,		COMPBIAS:Basic and acidic residues,DOMAIN:ATE_C,DOMAIN:ATE_N,REGION:Disordered,
GOTERM_BP_DIRECT	GO:0019835~cytolysis	4	1.20846	0.00647168	P17897, Q8BH35, Q8VCG4, Q8K182	322	24	19984	10.3437	0.999999	0.347377	0.344077			GOTERM_CC_DIRECT	GO:0031982~vesicle	10	3.02115	0.00118722	Q5SUA5, Q9QUI0, Q9D8B3, Q9JLQ0, Q9WTI7, P43275, E9Q616, Q9WUM4, P63005, Q921I1	324	168	21038	3.86501	0.433246	0.0283747	0.0252285			Q8CJG0	argonaute RISC catalytic subunit 2(Ago2)	Mus musculus	GO:0006355~regulation of transcription, DNA-templated,GO:0006417~regulation of translation,GO:0007275~multicellular organism development,GO:0009791~post-embryonic development,GO:0010501~RNA secondary structure unwinding,GO:0010586~miRNA metabolic process,GO:0010628~positive regulation of gene expression,GO:0030154~cell differentiation,GO:0030422~production of siRNA involved in RNA interference,GO…	GO:0000932~P-body,GO:0005634~nucleus,GO:0005737~cytoplasm,GO:0005739~mitochondrion,GO:0005829~cytosol,GO:0005844~polysome,GO:0005845~mRNA cap binding complex,GO:0016442~RISC complex,GO:0030425~dendrite,GO:0036464~cytoplasmic ribonucleoprotein granule,GO:0070062~extracellular exosome,GO:0070578~RISC-loading complex,GO:1990904~ribonucleoprotein complex,	GO:0000340~RNA 7-methylguanosine cap binding,GO:0000993~RNA polymerase II core binding,GO:0001046~core promoter sequence-specific DNA binding,GO:0003676~nucleic acid binding,GO:0003723~RNA binding,GO:0003725~double-stranded RNA binding,GO:0003727~single-stranded RNA binding,GO:0003729~mRNA binding,GO:0004518~nuclease activity,GO:0004519~endonuclease activity,GO:0004521~endoribonuclease activity,G…	IPR003100:Argonaute/Dicer protein, PAZ,IPR003165:Stem cell self-renewal protein Piwi,IPR012337:Ribonuclease H-like domain,IPR014811:Domain of unknown function DUF1785,			SM00949:SM00949,SM00950:SM00950,SM01163:SM01163,	KW-0221~Differentiation,KW-0804~Transcription,KW-0805~Transcription regulation,KW-0810~Translation regulation,KW-0943~RNA-mediated gene silencing,	KW-0539~Nucleus,KW-0963~Cytoplasm,			KW-0460~Magnesium,KW-0464~Manganese,KW-0479~Metal-binding,	KW-0217~Developmental protein,KW-0255~Endonuclease,KW-0378~Hydrolase,KW-0540~Nuclease,KW-0678~Repressor,KW-0687~Ribonucleoprotein,KW-0694~RNA-binding,KW-9996~Developmental protein,	KW-0379~Hydroxylation,KW-0597~Phosphoprotein,KW-0832~Ubl conjugation,KW-0944~Nitration,	DOMAIN:PAZ,DOMAIN:Piwi,REGION:Disordered,REGION:Interaction with GW182 family members,REGION:Interaction with guide RNA,
GOTERM_MF_DIRECT	GO:0001848~complement binding	3	0.906344	0.00725431	Q8VCG4, Q8K182, P01029	310	8	18541	22.4286	0.990321	0.192541	0.187705			SMART	SM00120:HX	5	1.51057	0.00126483	P28862, Q9JHI0, E0CZ58, O54732, E9QQ18, P33434	216	24	10615	10.2382	0.204734	0.228934	0.227669			Q922B2	aspartyl-tRNA synthetase(Dars)	Mus musculus	GO:0006412~translation,GO:0006418~tRNA aminoacylation for protein translation,GO:0006422~aspartyl-tRNA aminoacylation,	GO:0005737~cytoplasm,GO:0005829~cytosol,GO:0017101~aminoacyl-tRNA synthetase multienzyme complex,GO:0045202~synapse,	GO:0000166~nucleotide binding,GO:0003676~nucleic acid binding,GO:0003723~RNA binding,GO:0004812~aminoacyl-tRNA ligase activity,GO:0004815~aspartate-tRNA ligase activity,GO:0005524~ATP binding,GO:0016874~ligase activity,	IPR002312:Aspartyl/Asparaginyl-tRNA synthetase, class IIb,IPR004364:Aminoacyl-tRNA synthetase, class II (D/K/N),IPR004365:Nucleic acid binding, OB-fold, tRNA/helicase-type,IPR004523:Aspartyl-tRNA synthetases,IPR006195:Aminoacyl-tRNA synthetase, class II,IPR012340:Nucleic acid-binding, OB-fold,	mmu00970:Aminoacyl-tRNA biosynthesis,			KW-0648~Protein biosynthesis,	KW-0963~Cytoplasm,			KW-0067~ATP-binding,KW-0547~Nucleotide-binding,	KW-0030~Aminoacyl-tRNA synthetase,KW-0436~Ligase,	KW-0007~Acetylation,KW-0597~Phosphoprotein,	DOMAIN:AA_TRNA_LIGASE_II,REGION:Aspartate,
UP_KW_BIOLOGICAL_PROCESS	KW-0204~Cytolysis	3	0.906344	0.0386099	Q8BH35, Q8VCG4, Q8K182	190	18	10827	9.49737	0.968727	0.308879	0.287819			UP_KW_DOMAIN	KW-0728~SH3 domain	11	3.32326	0.00126669	O35601, Q60598, P70290, Q9D952, Q9JLQ0, Q3UND0, D3YXM8, E9Q557, Q9WVE8, Q99M51, Q3UUV5	221	211	14765	3.48298	0.0262662	0.00886681	0.00760012			Q99MQ4	asporin(Aspn)	Mus musculus	GO:0030282~bone mineralization,GO:0030512~negative regulation of transforming growth factor beta receptor signaling pathway,GO:0031214~biomineral tissue development,GO:0070171~negative regulation of tooth mineralization,	GO:0005576~extracellular region,GO:0005615~extracellular space,GO:0031012~extracellular matrix,GO:0042995~cell projection,	GO:0005509~calcium ion binding,GO:0005515~protein binding,GO:0005518~collagen binding,GO:0030021~extracellular matrix structural constituent conferring compression resistance,	IPR000372:Leucine-rich repeat-containing N-terminal,IPR001611:Leucine-rich repeat,IPR003591:Leucine-rich repeat, typical subtype,IPR016352:Small leucine-rich proteoglycan, class I, decorin/asporin/byglycan,		PIRSF002490:class I small leucine-rich proteoglycan, decorin/asporin/byglycan types,	SM00013:LRRNT,SM00369:LRR_TYP,	KW-0091~Biomineralization,	KW-0272~Extracellular matrix,KW-0964~Secreted,		KW-0433~Leucine-rich repeat,KW-0677~Repeat,KW-0732~Signal,	KW-0106~Calcium,		KW-0325~Glycoprotein,KW-1015~Disulfide bond,	CARBOHYD:N-linked (GlcNAc...) asparagine,CARBOHYD:O-linked (GalNAc...) serine,DOMAIN:LRRNT,MUTAGEN:E->G,K: Rescues the inhibitory effects of ASPN on BMP2-induced cytodifferentiation.,MUTAGEN:R->E: Partial inhibition of BMP2-induced cytodifferentiation; when associated with E-170.,MUTAGEN:R->E: Partial inhibition of BMP2-induced cytodifferentiation; when associated with E-219.,REGION:Interaction w…
KEGG_PATHWAY	mmu05146:Amoebiasis	6	1.81269	0.061644	P04202, P51432, Q8BH35, Q8VCG4, Q4VA93, Q8K182	180	107	9011	2.80717	1	0.479174	0.457475			GOTERM_CC_DIRECT	GO:0097452~GAIT complex	3	0.906344	0.00138148	A0A0R4J259, S4R1W8, A0A1B0GSF0	324	4	21038	48.6991	0.483565	0.0290677	0.0258447			Q64685	beta galactoside alpha 2,6 sialyltransferase 1(St6gal1)	Mus musculus	GO:0006054~N-acetylneuraminate metabolic process,GO:0006486~protein glycosylation,GO:0018279~protein N-linked glycosylation via asparagine,GO:0032946~positive regulation of mononuclear cell proliferation,GO:0050922~negative regulation of chemotaxis,GO:0097503~sialylation,GO:1900024~regulation of substrate adhesion-dependent cell spreading,GO:1990743~protein sialylation,GO:2000110~negative regulat…	GO:0000138~Golgi trans cisterna,GO:0000139~Golgi membrane,GO:0005576~extracellular region,GO:0005783~endoplasmic reticulum,GO:0005794~Golgi apparatus,GO:0005797~Golgi medial cisterna,GO:0016020~membrane,GO:0016021~integral component of membrane,GO:0032580~Golgi cisterna membrane,	GO:0003835~beta-galactoside alpha-2,6-sialyltransferase activity,GO:0008373~sialyltransferase activity,GO:0016740~transferase activity,GO:0016757~transferase activity, transferring glycosyl groups,GO:0042803~protein homodimerization activity,	IPR001675:Glycosyl transferase, family 29,IPR012163:Sialyltransferase,	mmu00510:N-Glycan biosynthesis,mmu00514:Other types of O-glycan biosynthesis,mmu01100:Metabolic pathways,	PIRSF005557:sialyltransferase,			KW-0333~Golgi apparatus,KW-0472~Membrane,KW-0964~Secreted,		KW-0735~Signal-anchor,KW-0812~Transmembrane,KW-1133~Transmembrane helix,		KW-0328~Glycosyltransferase,KW-0808~Transferase,	KW-0325~Glycoprotein,KW-0597~Phosphoprotein,KW-1015~Disulfide bond,	CARBOHYD:N-linked (GlcNAc...) asparagine,MUTAGEN:C->A,S: Loss of enzyme activity.,MUTAGEN:C->A,S: No effect on enzyme activity.,MUTAGEN:C->S: Loss of enzyme activity.,TOPO_DOM:Cytoplasmic,TOPO_DOM:Lumenal,TRANSMEM:Helical; Signal-anchor for type II membrane protein,
KEGG_PATHWAY	mmu05322:Systemic lupus erythematosus	5	1.51057	0.343551	Q8BH35, Q8VCG4, Q8K182, P01029, Q8CG16	180	149	9011	1.6799	1	0.9558	0.912519			GOTERM_CC_DIRECT	GO:0042567~insulin-like growth factor ternary complex	3	0.906344	0.00138148	P70389, P47878, Q07079	324	4	21038	48.6991	0.483565	0.0290677	0.0258447			P01887	beta-2 microglobulin(B2m)	Mus musculus	GO:0001913~T cell mediated cytotoxicity,GO:0001916~positive regulation of T cell mediated cytotoxicity,GO:0002237~response to molecule of bacterial origin,GO:0002376~immune system process,GO:0002381~immunoglobulin production involved in immunoglobulin mediated immune response,GO:0002474~antigen processing and presentation of peptide antigen via MHC class I,GO:0002481~antigen processing and presen…	GO:0005576~extracellular region,GO:0005615~extracellular space,GO:0005794~Golgi apparatus,GO:0005829~cytosol,GO:0005886~plasma membrane,GO:0009897~external side of plasma membrane,GO:0030670~phagocytic vesicle membrane,GO:0042612~MHC class I protein complex,GO:0042613~MHC class II protein complex,GO:0042824~MHC class I peptide loading complex,GO:1990712~HFE-transferrin receptor complex,	GO:0005515~protein binding,GO:0023026~MHC class II protein complex binding,GO:0042802~identical protein binding,GO:0042803~protein homodimerization activity,	IPR003006:Immunoglobulin/major histocompatibility complex, conserved site,IPR003597:Immunoglobulin C1-set,IPR007110:Immunoglobulin-like domain,IPR013783:Immunoglobulin-like fold,IPR015707:Beta-2-Microglobulin,	mmu04612:Antigen processing and presentation,mmu05163:Human cytomegalovirus infection,mmu05166:Human T-cell leukemia virus 1 infection,mmu05168:Herpes simplex virus 1 infection,mmu05169:Epstein-Barr virus infection,mmu05170:Human immunodeficiency virus 1 infection,		SM00407:IGc1,	KW-0391~Immunity,	KW-0490~MHC I,KW-0964~Secreted,		KW-0393~Immunoglobulin domain,KW-0732~Signal,			KW-1015~Disulfide bond,	DOMAIN:Ig-like,DOMAIN:Ig-like C1-type,
															GOTERM_CC_DIRECT	GO:0070062~extracellular exosome	8	2.41692	0.00139865	O88569, E9Q616, P05064, Q8CJG0, P63038, P08226, P63017, P08730	324	108	21038	4.80979	0.487792	0.0290677	0.0258447			Q8R016	bleomycin hydrolase(Blmh)	Mus musculus	GO:0006508~proteolysis,GO:0009410~response to xenobiotic stimulus,GO:0009636~response to toxic substance,GO:0042493~response to drug,GO:0043418~homocysteine catabolic process,	GO:0005737~cytoplasm,	GO:0004177~aminopeptidase activity,GO:0004197~cysteine-type endopeptidase activity,GO:0008233~peptidase activity,GO:0008234~cysteine-type peptidase activity,GO:0016787~hydrolase activity,GO:0042802~identical protein binding,	IPR000169:Cysteine peptidase, cysteine active site,IPR004134:Peptidase C1B, bleomycin hydrolase,		PIRSF005700:aminopeptidase C (bleomycin hydrolase),			KW-0963~Cytoplasm,				KW-0378~Hydrolase,KW-0645~Protease,KW-0788~Thiol protease,	KW-0007~Acetylation,
Annotation Cluster 10	Enrichment Score: 2.5638073459735655														UP_KW_MOLECULAR_FUNCTION	KW-0396~Initiation factor	6	1.81269	0.00141836	Q9DB27, Q91WK2, O70194, Q9CQJ6, P59325, Q6PGC1	201	50	11984	7.15463	0.0997052	0.0184482	0.0147087			Q5RJH3	cadherin 12(Cdh12)	Mus musculus	GO:0000902~cell morphogenesis,GO:0007043~cell-cell junction assembly,GO:0007155~cell adhesion,GO:0007156~homophilic cell adhesion via plasma membrane adhesion molecules,GO:0007275~multicellular organism development,GO:0016339~calcium-dependent cell-cell adhesion via plasma membrane cell adhesion molecules,GO:0034332~adherens junction organization,GO:0098609~cell-cell adhesion,GO:0098742~cell-cell…	GO:0005886~plasma membrane,GO:0005912~adherens junction,GO:0016020~membrane,GO:0016021~integral component of membrane,GO:0016342~catenin complex,	GO:0005509~calcium ion binding,GO:0045296~cadherin binding,GO:0046872~metal ion binding,	IPR000233:Cadherin, cytoplasmic domain,IPR002126:Cadherin,IPR015919:Cadherin-like,IPR020894:Cadherin conserved site,IPR027397:Catenin binding domain,			SM00112:CA,	KW-0130~Cell adhesion,	KW-0472~Membrane,KW-1003~Cell membrane,		KW-0677~Repeat,KW-0732~Signal,KW-0812~Transmembrane,KW-1133~Transmembrane helix,	KW-0106~Calcium,KW-0479~Metal-binding,		KW-0165~Cleavage on pair of basic residues,KW-0325~Glycoprotein,KW-0597~Phosphoprotein,	CARBOHYD:N-linked (GlcNAc...) asparagine,DOMAIN:Cadherin 1,DOMAIN:Cadherin 2,DOMAIN:Cadherin 3,DOMAIN:Cadherin 4,DOMAIN:Cadherin 5,TOPO_DOM:Cytoplasmic,TOPO_DOM:Extracellular,TRANSMEM:Helical,
Category	Term	Count	%	PValue	Genes	List Total	Pop Hits	Pop Total	Fold Enrichment	Bonferroni	Benjamini	FDR			UP_SEQ_FEATURE	REGION:Actin-binding	6	1.81269	0.00141928	Q5SUA5, P15508, Q9WTI7, Q8VEK3, Q6ZWR6, P13542	319	58	22270	7.22192	0.80911	0.165318	0.163901			Q06138	calcium binding protein 39(Cab39)	Mus musculus	GO:0007165~signal transduction,GO:0010800~positive regulation of peptidyl-threonine phosphorylation,GO:0014823~response to activity,GO:0018105~peptidyl-serine phosphorylation,GO:0032147~activation of protein kinase activity,GO:0035556~intracellular signal transduction,GO:0071902~positive regulation of protein serine/threonine kinase activity,GO:0097066~response to thyroid hormone,	GO:0005737~cytoplasm,GO:0005829~cytosol,GO:0016020~membrane,GO:0030018~Z disc,GO:0032991~macromolecular complex,GO:1902554~serine/threonine protein kinase complex,	GO:0005509~calcium ion binding,GO:0019900~kinase binding,GO:0030295~protein kinase activator activity,GO:0043539~protein serine/threonine kinase activator activity,	IPR011989:Armadillo-like helical,IPR013878:Mo25-like,IPR016024:Armadillo-type fold,	mmu04150:mTOR signaling pathway,mmu04152:AMPK signaling pathway,				KW-0963~Cytoplasm,
GOTERM_BP_DIRECT	GO:0006412~translation	21	6.34441	1.04588e-07	P32921, P51410, A2A7S7, Q91WK2, Q69ZS7, Q8BLY2, O70194, Q922B2, P59325, P68040, Q9DB27, P62264, P62242, Q68FL6, P67984, Q8BMJ2, P62911, Q9CQJ6, Q6PGC1, A0A1B0GSF0, P41105	322	302	19984	4.31558	0.000231321	0.000159612	0.000158096			UP_KW_BIOLOGICAL_PROCESS	KW-0508~mRNA splicing	14	4.22961	0.00142289	Q9CQL1, Q921F2, P59708, Q9D554, P29341, Q8VEK3, A0A0R4J259, G3X9Q0, Q8VIJ6, Q8BM39, O88569, Q8K4Z5, P63017, Q569Z5	190	284	10827	2.80908	0.117771	0.0208691	0.0194462			Q9DB16	calcium binding protein 39-like(Cab39l)	Mus musculus	GO:0035556~intracellular signal transduction,		GO:0043539~protein serine/threonine kinase activator activity,	IPR011989:Armadillo-like helical,IPR013878:Mo25-like,IPR016024:Armadillo-type fold,	mmu04150:mTOR signaling pathway,mmu04152:AMPK signaling pathway,
KEGG_PATHWAY	mmu05171:Coronavirus disease - COVID-19	17	5.13595	3.24347e-05	P28862, P51410, Q8BH35, Q8BH61, P39039, P62264, P62242, P67984, Q8VCG4, Q4VA93, Q8K182, P01029, P62911, P41317, A0A1B0GSF0, Q8CG16, P41105	180	248	9011	3.43161	0.00855849	0.00429759	0.00410298			GOTERM_BP_DIRECT	GO:0030335~positive regulation of cell migration	13	3.92749	0.00143167	P04202, Q9R182, P28862, O89053, P63280, Q99L56, P68040, P33434, Q4VA93, Q9WTI7, P05064, P60766, P40224	322	269	19984	2.99928	0.95796	0.158271	0.156768			Q9CR86	calcium regulated heat stable protein 1(Carhsp1)	Mus musculus	GO:0043488~regulation of mRNA stability,	GO:0000177~cytoplasmic exosome (RNase complex),GO:0000932~P-body,GO:0005737~cytoplasm,GO:0005829~cytosol,GO:0043186~P granule,	GO:0003676~nucleic acid binding,GO:0003723~RNA binding,GO:0003730~mRNA 3'-UTR binding,GO:0005515~protein binding,	IPR002059:Cold-shock protein, DNA-binding,IPR011129:Cold shock protein,IPR012340:Nucleic acid-binding, OB-fold,IPR019844:Cold-shock conserved site,			SM00357:CSP,		KW-0963~Cytoplasm,				KW-0694~RNA-binding,	KW-0007~Acetylation,KW-0597~Phosphoprotein,	DOMAIN:CSD,REGION:Disordered,
GOTERM_CC_DIRECT	GO:0098794~postsynapse	14	4.22961	0.000641586	Q60598, P51410, P15508, P84091, P62264, Q9QUI0, P67984, P42669, O54774, P62911, P62137, A0A1B0GSF0, P63017, P41105	324	293	21038	3.10256	0.264185	0.0180399	0.0160397			UP_KW_MOLECULAR_FUNCTION	KW-0505~Motor protein	9	2.71903	0.0014958	Q5SUA5, Q8CI43, P63168, Q9JMH9, A0A1W2P6F6, P39054, Q9WTI7, A0A1D5RMF3, P13542	201	130	11984	4.12767	0.104857	0.0184482	0.0147087			Q9JME2	carbohydrate sulfotransferase 11(Chst11)	Mus musculus	GO:0001701~in utero embryonic development,GO:0002063~chondrocyte development,GO:0005975~carbohydrate metabolic process,GO:0006915~apoptotic process,GO:0007179~transforming growth factor beta receptor signaling pathway,GO:0007585~respiratory gaseous exchange,GO:0009791~post-embryonic development,GO:0016051~carbohydrate biosynthetic process,GO:0030166~proteoglycan biosynthetic process,GO:0030204~ch…	GO:0000139~Golgi membrane,GO:0005794~Golgi apparatus,GO:0016020~membrane,GO:0016021~integral component of membrane,	GO:0001537~N-acetylgalactosamine 4-O-sulfotransferase activity,GO:0008146~sulfotransferase activity,GO:0016740~transferase activity,GO:0047756~chondroitin 4-sulfotransferase activity,GO:0050659~N-acetylgalactosamine 4-sulfate 6-O-sulfotransferase activity,	IPR005331:Sulfotransferase,IPR018011:Carbohydrate sulfotransferase-related,	mmu00532:Glycosaminoglycan biosynthesis - chondroitin sulfate / dermatan sulfate,			KW-0119~Carbohydrate metabolism,	KW-0333~Golgi apparatus,KW-0472~Membrane,		KW-0735~Signal-anchor,KW-0812~Transmembrane,KW-1133~Transmembrane helix,		KW-0808~Transferase,	KW-0325~Glycoprotein,	CARBOHYD:N-linked (GlcNAc...) asparagine,TOPO_DOM:Cytoplasmic,TOPO_DOM:Lumenal,TRANSMEM:Helical,TRANSMEM:Helical; Signal-anchor for type II membrane protein,
GOTERM_CC_DIRECT	GO:0022626~cytosolic ribosome	7	2.1148	0.00164565	P62242, P62264, P51410, P67984, P62911, A0A1B0GSF0, P41105	324	82	21038	5.54298	0.544913	0.0313337	0.0278595			GOTERM_CC_DIRECT	GO:0022626~cytosolic ribosome	7	2.1148	0.00164565	P62242, P62264, P51410, P67984, P62911, A0A1B0GSF0, P41105	324	82	21038	5.54298	0.544913	0.0313337	0.0278595			E9PWB2	casein kinase 1, alpha 1(Csnk1a1)	Mus musculus	GO:0000902~cell morphogenesis,GO:0006468~protein phosphorylation,GO:0007030~Golgi organization,GO:0007049~cell cycle,GO:0007165~signal transduction,GO:0016055~Wnt signaling pathway,GO:0016310~phosphorylation,GO:0018105~peptidyl-serine phosphorylation,GO:0032436~positive regulation of proteasomal ubiquitin-dependent protein catabolic process,GO:0043161~proteasome-mediated ubiquitin-dependent prote…	GO:0000775~chromosome, centromeric region,GO:0000776~kinetochore,GO:0005634~nucleus,GO:0005694~chromosome,GO:0005737~cytoplasm,GO:0005813~centrosome,GO:0005819~spindle,GO:0005829~cytosol,GO:0005847~mRNA cleavage and polyadenylation specificity factor complex,GO:0005856~cytoskeleton,GO:0005929~cilium,GO:0016607~nuclear speck,GO:0030877~beta-catenin destruction complex,GO:0036064~ciliary basal body…	GO:0000166~nucleotide binding,GO:0000287~magnesium ion binding,GO:0004672~protein kinase activity,GO:0004674~protein serine/threonine kinase activity,GO:0005524~ATP binding,GO:0016301~kinase activity,GO:0016740~transferase activity,GO:0042277~peptide binding,GO:0051219~phosphoprotein binding,	IPR000719:Protein kinase, catalytic domain,IPR008271:Serine/threonine-protein kinase, active site,IPR011009:Protein kinase-like domain,IPR017441:Protein kinase, ATP binding site,	mmu04310:Wnt signaling pathway,mmu04340:Hedgehog signaling pathway,mmu05010:Alzheimer disease,mmu05022:Pathways of neurodegeneration - multiple diseases,mmu05165:Human papillomavirus infection,mmu05224:Breast cancer,mmu05225:Hepatocellular carcinoma,mmu05226:Gastric cancer,		SM00220:S_TKc,	KW-0131~Cell cycle,KW-0132~Cell division,KW-0498~Mitosis,KW-0879~Wnt signaling pathway,	KW-0137~Centromere,KW-0158~Chromosome,KW-0206~Cytoskeleton,KW-0539~Nucleus,KW-0963~Cytoplasm,KW-0966~Cell projection,KW-0995~Kinetochore,			KW-0067~ATP-binding,KW-0547~Nucleotide-binding,	KW-0418~Kinase,KW-0723~Serine/threonine-protein kinase,KW-0808~Transferase,	KW-0007~Acetylation,KW-0597~Phosphoprotein,	ACT_SITE:Proton acceptor,COMPBIAS:Basic and acidic residues,COMPBIAS:Polar residues,DOMAIN:Protein kinase,REGION:Disordered,
GOTERM_BP_DIRECT	GO:0002181~cytoplasmic translation	7	2.1148	0.00294735	P62242, P62264, P51410, P67984, P62911, A0A1B0GSF0, P41105	322	88	19984	4.93676	0.99854	0.227218	0.22506			GOTERM_CC_DIRECT	GO:0005769~early endosome	14	4.22961	0.00168855	Q9R182, O89053, Q8C7G5, Q9D240, Q80U87, Q6PDI5, Q80TM9, Q91WB4, O54774, Q9WVK4, P08226, P63038, Q921I1, Q9WVE8	324	326	21038	2.7885	0.554167	0.0313337	0.0278595			O70303	cell death-inducing DNA fragmentation factor, alpha subunit-like effector B(Cideb)	Mus musculus	GO:0006915~apoptotic process,GO:0010942~positive regulation of cell death,GO:0042981~regulation of apoptotic process,GO:0090200~positive regulation of release of cytochrome c from mitochondria,GO:0097194~execution phase of apoptosis,GO:0097202~activation of cysteine-type endopeptidase activity,	GO:0005829~cytosol,GO:0048471~perinuclear region of cytoplasm,	GO:0042802~identical protein binding,	IPR003508:Caspase-activated nuclease CIDE-N,	mmu04979:Cholesterol metabolism,		SM00266:CAD,	KW-0053~Apoptosis,						KW-0597~Phosphoprotein,	DOMAIN:CIDE-N,
UP_KW_MOLECULAR_FUNCTION	KW-0687~Ribonucleoprotein	12	3.62538	0.0109086	P62242, P62264, A0A0R4J259, P51410, P67984, O88569, P62911, Q8CJG0, Q8VEK3, P68040, A0A1B0GSF0, P41105	201	296	11984	2.4171	0.555884	0.0807234	0.0643605			UP_SEQ_FEATURE	MOTIF:'HIGH' region	4	1.20846	0.00169051	P32921, Q68FL6, A2A7S7, Q8BMJ2	319	17	22270	16.4263	0.860933	0.165318	0.163901			P60766	cell division cycle 42(Cdc42)	Mus musculus	GO:0002040~sprouting angiogenesis,GO:0003161~cardiac conduction system development,GO:0003253~cardiac neural crest cell migration involved in outflow tract morphogenesis,GO:0006468~protein phosphorylation,GO:0006897~endocytosis,GO:0006911~phagocytosis, engulfment,GO:0007015~actin filament organization,GO:0007030~Golgi organization,GO:0007088~regulation of mitotic nuclear division,GO:0007097~nucle…	GO:0000139~Golgi membrane,GO:0000322~storage vacuole,GO:0005737~cytoplasm,GO:0005813~centrosome,GO:0005829~cytosol,GO:0005856~cytoskeleton,GO:0005886~plasma membrane,GO:0005911~cell-cell junction,GO:0016020~membrane,GO:0017119~Golgi transport complex,GO:0030141~secretory granule,GO:0030175~filopodium,GO:0030496~midbody,GO:0031252~cell leading edge,GO:0031256~leading edge membrane,GO:0031258~lamel…	GO:0000166~nucleotide binding,GO:0003924~GTPase activity,GO:0005515~protein binding,GO:0005525~GTP binding,GO:0016787~hydrolase activity,GO:0019901~protein kinase binding,GO:0030742~GTP-dependent protein binding,GO:0031435~mitogen-activated protein kinase kinase kinase binding,GO:0031996~thioesterase binding,GO:0032427~GBD domain binding,GO:0034191~apolipoprotein A-I receptor binding,GO:0042802~i…	IPR001806:Small GTPase superfamily,IPR003578:Small GTPase superfamily, Rho type,IPR005225:Small GTP-binding protein domain,IPR027417:P-loop containing nucleoside triphosphate hydrolase,	mmu04010:MAPK signaling pathway,mmu04014:Ras signaling pathway,mmu04015:Rap1 signaling pathway,mmu04062:Chemokine signaling pathway,mmu04144:Endocytosis,mmu04360:Axon guidance,mmu04370:VEGF signaling pathway,mmu04510:Focal adhesion,mmu04520:Adherens junction,mmu04530:Tight junction,mmu04660:T cell receptor signaling pathway,mmu04666:Fc gamma R-mediated phagocytosis,mmu04670:Leukocyte transendothe…			KW-0131~Cell cycle,KW-0132~Cell division,KW-0221~Differentiation,KW-0524~Neurogenesis,	KW-0206~Cytoskeleton,KW-0472~Membrane,KW-0963~Cytoplasm,KW-0966~Cell projection,KW-1003~Cell membrane,			KW-0342~GTP-binding,KW-0547~Nucleotide-binding,	KW-0378~Hydrolase,	KW-0449~Lipoprotein,KW-0488~Methylation,KW-0597~Phosphoprotein,KW-0636~Prenylation,	LIPID:S-geranylgeranyl cysteine,MOTIF:Effector region,MUTAGEN:G->V: No effect on filopodia formation.,MUTAGEN:Q->L: Constitutively activated. Enhances interaction with DOCK11.,MUTAGEN:T->N: Constitutively inactivated. Abolishes interaction with PARD6 and DOCK11. Inhibits filopodia formation.,PROPEP:Removed in mature form,
GOTERM_CC_DIRECT	GO:0005840~ribosome	9	2.71903	0.0113498	P62242, P62264, P51410, P67984, P62911, P68040, A0A1B0GSF0, Q99M51, P41105	324	197	21038	2.96644	0.99573	0.11543	0.102631			GOTERM_CC_DIRECT	GO:0005681~spliceosomal complex	10	3.02115	0.00170435	Q9CQL1, A0A0R4J259, P59708, Q9D554, Q8BM39, O88569, P29341, Q8VEK3, Q8K4Z5, P63017	324	177	21038	3.66848	0.557525	0.0313337	0.0278595			Q9D8B3	charged multivesicular body protein 4B(Chmp4b)	Mus musculus	GO:0000281~mitotic cytokinesis,GO:0001778~plasma membrane repair,GO:0006620~posttranslational protein targeting to membrane,GO:0006900~membrane budding,GO:0006914~autophagy,GO:0006997~nucleus organization,GO:0007034~vacuolar transport,GO:0007080~mitotic metaphase plate congression,GO:0010458~exit from mitosis,GO:0010506~regulation of autophagy,GO:0010824~regulation of centrosome duplication,GO:00…	GO:0000421~autophagosome membrane,GO:0000776~kinetochore,GO:0000815~ESCRT III complex,GO:0005634~nucleus,GO:0005635~nuclear envelope,GO:0005643~nuclear pore,GO:0005737~cytoplasm,GO:0005765~lysosomal membrane,GO:0005768~endosome,GO:0005771~multivesicular body,GO:0005828~kinetochore microtubule,GO:0005829~cytosol,GO:0005886~plasma membrane,GO:0009898~cytoplasmic side of plasma membrane,GO:0014069~p…	GO:0005515~protein binding,GO:0042802~identical protein binding,GO:0042803~protein homodimerization activity,	IPR005024:Snf7,	mmu03250:Viral life cycle - HIV-1,mmu04144:Endocytosis,mmu04217:Necroptosis,			KW-0653~Protein transport,KW-0813~Transport,	KW-0472~Membrane,KW-0539~Nucleus,KW-0963~Cytoplasm,KW-0967~Endosome,		KW-0175~Coiled coil,			KW-0007~Acetylation,KW-0597~Phosphoprotein,KW-0832~Ubl conjugation,	REGION:Disordered,REGION:Intramolecular interaction with C-terminus,REGION:Intramolecular interaction with N-terminus,
GOTERM_CC_DIRECT	GO:0098793~presynapse	11	3.32326	0.0121716	P62264, P51410, P67984, O54774, P39054, P62911, P62137, A0A1B0GSF0, P63017, P84091, P41105	324	282	21038	2.53281	0.997131	0.11636	0.103458			GOTERM_BP_DIRECT	GO:0016477~cell migration	14	4.22961	0.00174726	P04202, O89053, A0A0J9YV30, Q9JMH9, Q9WUM4, Q9JKF1, Q99M51, Q3TMQ6, P33434, Q9QUI0, P61750, Q9JLQ0, P63005, P60766	322	313	19984	2.77594	0.979107	0.183962	0.182214			Q9D7S9	charged multivesicular body protein 5(Chmp5)	Mus musculus	GO:0001778~plasma membrane repair,GO:0001919~regulation of receptor recycling,GO:0006900~membrane budding,GO:0006914~autophagy,GO:0006997~nucleus organization,GO:0007034~vacuolar transport,GO:0007040~lysosome organization,GO:0007080~mitotic metaphase plate congression,GO:0008333~endosome to lysosome transport,GO:0010824~regulation of centrosome duplication,GO:0015031~protein transport,GO:0031468~…	GO:0000421~autophagosome membrane,GO:0000776~kinetochore,GO:0005634~nucleus,GO:0005643~nuclear pore,GO:0005737~cytoplasm,GO:0005765~lysosomal membrane,GO:0005768~endosome,GO:0005771~multivesicular body,GO:0005828~kinetochore microtubule,GO:0005829~cytosol,GO:0005886~plasma membrane,GO:0010008~endosome membrane,GO:0016020~membrane,GO:0030496~midbody,GO:0032585~multivesicular body membrane,GO:19049…		IPR005024:Snf7,	mmu04144:Endocytosis,mmu04217:Necroptosis,			KW-0653~Protein transport,KW-0813~Transport,	KW-0472~Membrane,KW-0963~Cytoplasm,KW-0967~Endosome,		KW-0175~Coiled coil,			KW-0597~Phosphoprotein,KW-0832~Ubl conjugation,	REGION:Disordered,
GOTERM_CC_DIRECT	GO:0022625~cytosolic large ribosomal subunit	5	1.51057	0.022647	P51410, P67984, P62911, A0A1B0GSF0, P41105	324	70	21038	4.63801	0.999982	0.169243	0.150478			UP_SEQ_FEATURE	DOMAIN:VWFA	7	2.1148	0.00184317	Q6DFX2, O35226, A6X935, Q61702, Q9CZ52, Q99KC8, E9PVD2, B8JJN0	319	90	22270	5.42982	0.883647	0.165318	0.163901			P40224	chemokine (C-X-C motif) ligand 12(Cxcl12)	Mus musculus	GO:0001569~branching involved in blood vessel morphogenesis,GO:0001666~response to hypoxia,GO:0001667~ameboidal-type cell migration,GO:0001764~neuron migration,GO:0001938~positive regulation of endothelial cell proliferation,GO:0006935~chemotaxis,GO:0006952~defense response,GO:0006955~immune response,GO:0007281~germ cell development,GO:0007411~axon guidance,GO:0007420~brain development,GO:0008045…	GO:0005576~extracellular region,GO:0005615~extracellular space,GO:0005634~nucleus,GO:0005737~cytoplasm,GO:0005886~plasma membrane,GO:0009897~external side of plasma membrane,	GO:0005125~cytokine activity,GO:0005178~integrin binding,GO:0008009~chemokine activity,GO:0008083~growth factor activity,GO:0042379~chemokine receptor binding,GO:0045236~CXCR chemokine receptor binding,	IPR001811:Chemokine interleukin-8-like domain,	mmu04060:Cytokine-cytokine receptor interaction,mmu04061:Viral protein interaction with cytokine and cytokine receptor,mmu04062:Chemokine signaling pathway,mmu04064:NF-kappa B signaling pathway,mmu04360:Axon guidance,mmu04670:Leukocyte transendothelial migration,mmu04672:Intestinal immune network for IgA production,mmu04810:Regulation of actin cytoskeleton,mmu05163:Human cytomegalovirus infection…		SM00199:SCY,	KW-0145~Chemotaxis,	KW-0964~Secreted,		KW-0732~Signal,		KW-0202~Cytokine,KW-0339~Growth factor,	KW-1015~Disulfide bond,	COMPBIAS:Basic residues,DOMAIN:SCY,MOTIF:Receptor activation motif,REGION:Disordered,REGION:Receptor and heparin binding,REGION:Receptor binding,SITE:Important for dimer formation,SITE:Important for integrin interaction and activation,
UP_KW_MOLECULAR_FUNCTION	KW-0689~Ribosomal protein	8	2.41692	0.0364528	P62242, P62264, P51410, P67984, P62911, P68040, A0A1B0GSF0, P41105	201	186	11984	2.56438	0.935938	0.15024	0.119786			UP_SEQ_FEATURE	DOMAIN:RRM 1	7	2.1148	0.00184317	Q921F2, A0A0R4J259, Q8VIJ6, O88569, Q8C854, P29341, Q9JII5	319	90	22270	5.42982	0.883647	0.165318	0.163901			Q61686	chromobox 5(Cbx5)	Mus musculus	GO:0000122~negative regulation of transcription from RNA polymerase II promoter,GO:0006325~chromatin organization,GO:0006974~cellular response to DNA damage stimulus,GO:0045892~negative regulation of transcription, DNA-templated,	GO:0000118~histone deacetylase complex,GO:0000775~chromosome, centromeric region,GO:0000776~kinetochore,GO:0000781~chromosome, telomeric region,GO:0000792~heterochromatin,GO:0005634~nucleus,GO:0005654~nucleoplasm,GO:0005694~chromosome,GO:0005721~pericentric heterochromatin,GO:0005730~nucleolus,GO:0010369~chromocenter,GO:0016605~PML body,GO:0017053~transcriptional repressor complex,GO:0032991~macr…	GO:0003682~chromatin binding,GO:0005515~protein binding,GO:0030674~protein binding, bridging,GO:0035064~methylated histone binding,GO:0042802~identical protein binding,GO:0042826~histone deacetylase binding,GO:0043021~ribonucleoprotein complex binding,GO:0044877~macromolecular complex binding,	IPR000953:Chromo domain/shadow,IPR008251:Chromo shadow domain,IPR016197:Chromo domain-like,IPR017984:Chromo domain subgroup,IPR023779:Chromo domain, conserved site,IPR023780:Chromo domain,			SM00298:CHROMO,SM00300:ChSh,		KW-0137~Centromere,KW-0158~Chromosome,KW-0539~Nucleus,		KW-0677~Repeat,			KW-0007~Acetylation,KW-0597~Phosphoprotein,KW-0832~Ubl conjugation,KW-1017~Isopeptide bond,	CROSSLNK:Glycyl lysine isopeptide (Lys-Gly) (interchain with G-Cter in SUMO2),DOMAIN:Chromo,DOMAIN:Chromo 1,DOMAIN:Chromo 2; shadow subtype,REGION:Disordered,
GOTERM_MF_DIRECT	GO:0003735~structural constituent of ribosome	7	2.1148	0.0954817	P62242, P62264, P51410, P67984, P62911, A0A1B0GSF0, P41105	310	188	18541	2.22696	1	0.921543	0.898396			UP_SEQ_FEATURE	DOMAIN:RRM 2	7	2.1148	0.00184317	Q921F2, A0A0R4J259, Q8VIJ6, O88569, Q8C854, P29341, Q9JII5	319	90	22270	5.42982	0.883647	0.165318	0.163901			Q8BH61	coagulation factor XIII, A1 subunit(F13a1)	Mus musculus	GO:0006418~tRNA aminoacylation for protein translation,GO:0007596~blood coagulation,GO:0007599~hemostasis,GO:0018149~peptide cross-linking,GO:0072378~blood coagulation, fibrin clot formation,	GO:0005576~extracellular region,GO:0005737~cytoplasm,	GO:0003810~protein-glutamine gamma-glutamyltransferase activity,GO:0004812~aminoacyl-tRNA ligase activity,GO:0005524~ATP binding,GO:0016740~transferase activity,GO:0016746~transferase activity, transferring acyl groups,GO:0046872~metal ion binding,	IPR000738:WHEP-TRS,IPR001102:Transglutaminase, N-terminal,IPR002931:Transglutaminase-like,IPR008958:Transglutaminase, C-terminal,IPR013783:Immunoglobulin-like fold,IPR013808:Transglutaminase, conserved site,IPR014756:Immunoglobulin E-set,IPR023608:Protein-glutamine gamma-glutamyltransferase, eukaryota,	mmu04610:Complement and coagulation cascades,mmu05171:Coronavirus disease - COVID-19,	PIRSF000459:protein-glutamine gamma-glutamyltransferase/erythrocyte membrane protein band 4.2,	SM00460:TGc,SM00991:SM00991,	KW-0094~Blood coagulation,KW-0356~Hemostasis,KW-0648~Protein biosynthesis,	KW-0963~Cytoplasm,KW-0964~Secreted,			KW-0067~ATP-binding,KW-0106~Calcium,KW-0479~Metal-binding,KW-0547~Nucleotide-binding,	KW-0012~Acyltransferase,KW-0030~Aminoacyl-tRNA synthetase,KW-0436~Ligase,KW-0808~Transferase,	KW-0007~Acetylation,KW-0325~Glycoprotein,KW-0865~Zymogen,	CARBOHYD:N-linked (GlcNAc...) asparagine,DOMAIN:TGc,DOMAIN:Transglut_N,DOMAIN:WHEP-TRS,PROPEP:Activation peptide,REGION:Disordered,SITE:Cleavage; by thrombin; to produce active factor XIII-A,
KEGG_PATHWAY	mmu03010:Ribosome	7	2.1148	0.136784	P62242, P62264, P51410, P67984, P62911, A0A1B0GSF0, P41105	180	176	9011	1.99107	1	0.722031	0.689335			INTERPRO	IPR002035:von Willebrand factor, type A	7	2.1148	0.00184624	Q6DFX2, O35226, A6X935, Q61702, Q9CZ52, Q99KC8, E9PVD2, B8JJN0	327	82	20753	5.41773	0.743835	0.194383	0.192536			Q8BRN9	coiled-coil and C2 domain containing 1B(Cc2d1b)	Mus musculus	GO:0000122~negative regulation of transcription from RNA polymerase II promoter,GO:0006357~regulation of transcription from RNA polymerase II promoter,	GO:0005634~nucleus,GO:0005654~nucleoplasm,GO:0043231~intracellular membrane-bounded organelle,	GO:0000978~RNA polymerase II core promoter proximal region sequence-specific DNA binding,GO:0000981~RNA polymerase II transcription factor activity, sequence-specific DNA binding,GO:0001227~transcriptional repressor activity, RNA polymerase II transcription regulatory region sequence-specific binding,	IPR000008:C2 calcium-dependent membrane targeting,IPR006608:Domain of unknown function DM14,			SM00239:C2,SM00685:DM14,	KW-0804~Transcription,KW-0805~Transcription regulation,	KW-0539~Nucleus,		KW-0175~Coiled coil,			KW-0597~Phosphoprotein,	COMPBIAS:Polar residues,DOMAIN:C2,REGION:Disordered,
															GOTERM_MF_DIRECT	GO:0016491~oxidoreductase activity	22	6.64653	0.00187637	P56656, O70325, S4R1W8, Q9EQ06, P97467, O08749, P70694, Q3UQ28, Q9JLJ2, Q91YE3, P11352, D3YYT1, Q9QYY9, Q80XN0, Q61171, P56593, P46412, Q8CJ19, Q99LC5, P21765, Q8BMS1, P24456	310	624	18541	2.10867	0.697711	0.085375	0.0832306			Q8CG16	complement component 1, r subcomponent A(C1ra)	Mus musculus	GO:0002376~immune system process,GO:0006508~proteolysis,GO:0006958~complement activation, classical pathway,GO:0031638~zymogen activation,GO:0045087~innate immune response,	GO:0005576~extracellular region,GO:0005602~complement component C1 complex,GO:0005615~extracellular space,GO:0072562~blood microparticle,	GO:0004252~serine-type endopeptidase activity,GO:0005509~calcium ion binding,GO:0008233~peptidase activity,GO:0008236~serine-type peptidase activity,GO:0016787~hydrolase activity,GO:0042802~identical protein binding,	IPR000436:Sushi/SCR/CCP,IPR000742:Epidermal growth factor-like domain,IPR000859:CUB domain,IPR001254:Peptidase S1,IPR001314:Peptidase S1A, chymotrypsin-type,IPR001881:EGF-like calcium-binding,IPR009003:Trypsin-like cysteine/serine peptidase domain,IPR018097:EGF-like calcium-binding, conserved site,	mmu04145:Phagosome,mmu04610:Complement and coagulation cascades,mmu05133:Pertussis,mmu05150:Staphylococcus aureus infection,mmu05171:Coronavirus disease - COVID-19,mmu05322:Systemic lupus erythematosus,		SM00020:Tryp_SPc,SM00032:CCP,SM00042:CUB,SM00179:EGF_CA,SM00181:EGF,	KW-0180~Complement pathway,KW-0391~Immunity,KW-0399~Innate immunity,			KW-0245~EGF-like domain,KW-0677~Repeat,KW-0732~Signal,KW-0768~Sushi,		KW-0378~Hydrolase,KW-0645~Protease,KW-0720~Serine protease,	KW-0325~Glycoprotein,KW-0379~Hydroxylation,KW-0597~Phosphoprotein,KW-1015~Disulfide bond,	ACT_SITE:Charge relay system,CARBOHYD:N-linked (GlcNAc...) asparagine,DISULFID:Interchain (between heavy and light chains),DOMAIN:CUB,DOMAIN:CUB 1,DOMAIN:CUB 2,DOMAIN:EGF-like; calcium-binding,DOMAIN:Peptidase S1,DOMAIN:Sushi,DOMAIN:Sushi 1,DOMAIN:Sushi 2,
Annotation Cluster 11	Enrichment Score: 2.4580719298667293														GOTERM_BP_DIRECT	GO:0045087~innate immune response	23	6.94864	0.00189053	A0A075B5S9, Q8BH35, S4R1W8, P20491, C3VPR6, Q9JMA1, A0A075B5R3, P39039, A0A0A6YWR2, Q3TMQ6, A0A0G2JGQ8, Q8VIJ6, D3Z5I1, Q8VCG4, Q9QZ06, P01867, Q8K182, A0A0G2JE99, Q61805, P01887, P01029, P41317, Q8CG16	322	691	19984	2.06574	0.98479	0.189998	0.188193			P01029	complement component 4B (Chido blood group)(C4b)	Mus musculus	GO:0006954~inflammatory response,GO:0006956~complement activation,GO:0006958~complement activation, classical pathway,GO:0016064~immunoglobulin mediated immune response,GO:0045087~innate immune response,GO:0050778~positive regulation of immune response,GO:1903028~positive regulation of opsonization,	GO:0005576~extracellular region,GO:0005601~classical-complement-pathway C3/C5 convertase complex,GO:0005615~extracellular space,GO:0005886~plasma membrane,GO:0030424~axon,GO:0030425~dendrite,GO:0043025~neuronal cell body,GO:0045202~synapse,	GO:0001848~complement binding,GO:0001849~complement component C1q binding,GO:0004866~endopeptidase inhibitor activity,GO:0030246~carbohydrate binding,	IPR000020:Anaphylatoxin/fibulin,IPR001134:Netrin domain,IPR001599:Alpha-2-macroglobulin,IPR001840:Complement C3a/C4a/C5a anaphylatoxin,IPR002890:Alpha-2-macroglobulin, N-terminal,IPR008930:Terpenoid cyclases/protein prenyltransferase alpha-alpha toroid,IPR008993:Tissue inhibitor of metalloproteinases-like, OB-fold,IPR009048:Alpha-macroglobulin, receptor-binding,IPR011625:Alpha-2-macroglobulin, N-…	mmu04610:Complement and coagulation cascades,mmu04936:Alcoholic liver disease,mmu05133:Pertussis,mmu05150:Staphylococcus aureus infection,mmu05171:Coronavirus disease - COVID-19,mmu05322:Systemic lupus erythematosus,		SM00104:ANATO,SM00643:C345C,SM01359:SM01359,SM01360:SM01360,SM01361:SM01361,	KW-0180~Complement pathway,KW-0391~Immunity,KW-0395~Inflammatory response,KW-0399~Innate immunity,	KW-0770~Synapse,KW-0964~Secreted,KW-0966~Cell projection,		KW-0732~Signal,			KW-0165~Cleavage on pair of basic residues,KW-0325~Glycoprotein,KW-0765~Sulfation,KW-0882~Thioester bond,KW-1015~Disulfide bond,	CARBOHYD:N-linked (GlcNAc...) asparagine,CROSSLNK:Isoglutamyl cysteine thioester (Cys-Gln),DOMAIN:A2M,DOMAIN:A2M_N_2,DOMAIN:Anaphylatoxin-like,DOMAIN:NTR,
Category	Term	Count	%	PValue	Genes	List Total	Pop Hits	Pop Total	Fold Enrichment	Bonferroni	Benjamini	FDR			GOTERM_BP_DIRECT	GO:0006979~response to oxidative stress	9	2.71903	0.00221697	O70325, Q61171, Q6P9R2, P46412, Q3UQ28, P08226, P21765, P11352, P33434	322	143	19984	3.90601	0.992623	0.209062	0.207077			Q8K182	complement component 8, alpha polypeptide(C8a)	Mus musculus	GO:0002376~immune system process,GO:0006955~immune response,GO:0006956~complement activation,GO:0006957~complement activation, alternative pathway,GO:0006958~complement activation, classical pathway,GO:0019835~cytolysis,GO:0045087~innate immune response,GO:0050778~positive regulation of immune response,	GO:0005576~extracellular region,GO:0005579~membrane attack complex,GO:0005615~extracellular space,GO:0005886~plasma membrane,GO:0016020~membrane,	GO:0001848~complement binding,GO:0044877~macromolecular complex binding,	IPR000884:Thrombospondin, type 1 repeat,IPR001862:Membrane attack complex component/perforin/complement C9,IPR002172:Low-density lipoprotein (LDL) receptor class A repeat,IPR020863:Membrane attack complex component/perforin domain, conserved site,IPR020864:Membrane attack complex component/perforin (MACPF) domain,IPR023415:Low-density lipoprotein (LDL) receptor class A, conserved site,	mmu04610:Complement and coagulation cascades,mmu04810:Regulation of actin cytoskeleton,mmu05020:Prion disease,mmu05146:Amoebiasis,mmu05171:Coronavirus disease - COVID-19,mmu05322:Systemic lupus erythematosus,		SM00192:LDLa,SM00209:TSP1,SM00457:MACPF,	KW-0179~Complement alternate pathway,KW-0180~Complement pathway,KW-0204~Cytolysis,KW-0391~Immunity,KW-0399~Innate immunity,	KW-0472~Membrane,KW-0473~Membrane attack complex,KW-0964~Secreted,KW-1003~Cell membrane,		KW-0245~EGF-like domain,KW-0677~Repeat,KW-0732~Signal,KW-0812~Transmembrane,KW-1134~Transmembrane beta strand,			KW-0325~Glycoprotein,KW-1015~Disulfide bond,	CARBOHYD:C-linked (Man) tryptophan,CARBOHYD:N-linked (GlcNAc...) asparagine,DISULFID:Interchain (with C-60 in C8-gamma chain),DOMAIN:EGF-like,DOMAIN:LDL-receptor class A,DOMAIN:MACPF,DOMAIN:TSP type-1 1,DOMAIN:TSP type-1 2,REGION:Disordered,
GOTERM_BP_DIRECT	GO:0006413~translational initiation	7	2.1148	0.000718277	Q9DB27, Q91WK2, O70194, Q9CQJ6, P59325, Q6PGC1, Q3UKV0	322	67	19984	6.4841	0.795952	0.105496	0.104494			INTERPRO	IPR018933:Netrin module, non-TIMP type	4	1.20846	0.00221783	Q8CAH7, P01029, Q8C4U3, Q61398	327	17	20753	14.9329	0.805311	0.204317	0.202377			Q8BH35	complement component 8, beta polypeptide(C8b)	Mus musculus	GO:0002376~immune system process,GO:0006955~immune response,GO:0006956~complement activation,GO:0006957~complement activation, alternative pathway,GO:0006958~complement activation, classical pathway,GO:0019835~cytolysis,GO:0045087~innate immune response,GO:0050778~positive regulation of immune response,	GO:0005576~extracellular region,GO:0005579~membrane attack complex,GO:0005615~extracellular space,	GO:0044877~macromolecular complex binding,	IPR000884:Thrombospondin, type 1 repeat,IPR001862:Membrane attack complex component/perforin/complement C9,IPR002172:Low-density lipoprotein (LDL) receptor class A repeat,IPR020863:Membrane attack complex component/perforin domain, conserved site,IPR020864:Membrane attack complex component/perforin (MACPF) domain,IPR023415:Low-density lipoprotein (LDL) receptor class A, conserved site,	mmu04610:Complement and coagulation cascades,mmu04810:Regulation of actin cytoskeleton,mmu05020:Prion disease,mmu05146:Amoebiasis,mmu05171:Coronavirus disease - COVID-19,mmu05322:Systemic lupus erythematosus,		SM00192:LDLa,SM00209:TSP1,SM00457:MACPF,	KW-0179~Complement alternate pathway,KW-0180~Complement pathway,KW-0204~Cytolysis,KW-0391~Immunity,KW-0399~Innate immunity,	KW-0473~Membrane attack complex,KW-0964~Secreted,		KW-0245~EGF-like domain,KW-0677~Repeat,KW-0732~Signal,			KW-0325~Glycoprotein,KW-0597~Phosphoprotein,KW-1015~Disulfide bond,	CARBOHYD:C-linked (Man) tryptophan,CARBOHYD:N-linked (GlcNAc...) asparagine,DOMAIN:EGF-like,DOMAIN:LDL-receptor class A,DOMAIN:MACPF,DOMAIN:TSP type-1 1,DOMAIN:TSP type-1 2,REGION:Disordered,
GOTERM_MF_DIRECT	GO:0003743~translation initiation factor activity	7	2.1148	0.000801055	Q9DB27, Q91WK2, O70194, Q9CQJ6, P59325, Q6PGC1, Q3UKV0	310	66	18541	6.34345	0.399791	0.0444909	0.0433734			UP_SEQ_FEATURE	CROSSLNK:Glycyl lysine isopeptide (Lys-Gly) (interchain with G-Cter in SUMO2); alternate	13	3.92749	0.00223331	Q60598, P59708, Q60864, P63280, Q8VEK3, O08784, P11031, Q8VIJ6, O88569, Q61937, P48678, P05064, P63017	319	319	22270	2.845	0.926241	0.186003	0.184408			Q8VCG4	complement component 8, gamma polypeptide(C8g)	Mus musculus	GO:0002376~immune system process,GO:0006956~complement activation,GO:0006957~complement activation, alternative pathway,GO:0006958~complement activation, classical pathway,GO:0019835~cytolysis,GO:0045087~innate immune response,GO:0050778~positive regulation of immune response,	GO:0005576~extracellular region,GO:0005579~membrane attack complex,GO:0005615~extracellular space,	GO:0001848~complement binding,GO:0019841~retinol binding,GO:0044877~macromolecular complex binding,	IPR000566:Lipocalin/cytosolic fatty-acid binding protein domain,IPR002968:Alpha-1-microglobulin,IPR012674:Calycin,IPR022272:Lipocalin conserved site,	mmu04610:Complement and coagulation cascades,mmu04810:Regulation of actin cytoskeleton,mmu05020:Prion disease,mmu05146:Amoebiasis,mmu05171:Coronavirus disease - COVID-19,mmu05322:Systemic lupus erythematosus,			KW-0179~Complement alternate pathway,KW-0180~Complement pathway,KW-0204~Cytolysis,KW-0391~Immunity,KW-0399~Innate immunity,	KW-0473~Membrane attack complex,KW-0964~Secreted,		KW-0732~Signal,	KW-0683~Retinol-binding,		KW-0325~Glycoprotein,KW-0873~Pyrrolidone carboxylic acid,KW-1015~Disulfide bond,	CARBOHYD:N-linked (GlcNAc...) asparagine,DISULFID:Interchain (with C-194 in C8-alpha chain),DOMAIN:Lipocln_cytosolic_FA-bd_dom,
GOTERM_BP_DIRECT	GO:0001731~formation of translation preinitiation complex	4	1.20846	0.000811141	Q9DB27, Q9CQJ6, P59325, Q6PGC1	322	12	19984	20.6874	0.833868	0.105496	0.104494			GOTERM_MF_DIRECT	GO:0019899~enzyme binding	18	5.43807	0.00226131	P04202, P56656, P10639, P09813, S4R1W8, Q8C7G5, P63280, P68040, Q91YE3, P63168, Q4VA93, Q61937, P48774, P48962, P08226, P63038, Q6ZWR6, P63017	310	467	18541	2.3053	0.763566	0.0925582	0.0902333			E9PUM5, E9Q8B5	complement factor H-related 4(Cfhr4)	Mus musculus	GO:0006508~proteolysis,GO:0006956~complement activation,GO:0030449~regulation of complement activation,GO:0030451~regulation of complement activation, alternative pathway,	GO:0005615~extracellular space,GO:0005634~nucleus,GO:0005737~cytoplasm,GO:0005886~plasma membrane,GO:1905370~serine-type endopeptidase complex,	GO:0001851~complement component C3b binding,GO:0008201~heparin binding,GO:0042802~identical protein binding,GO:0043395~heparan sulfate proteoglycan binding,	IPR000436:Sushi/SCR/CCP,			SM00032:CCP,				KW-0732~Signal,KW-0768~Sushi,				DOMAIN:Sushi,
UP_KW_MOLECULAR_FUNCTION	KW-0396~Initiation factor	6	1.81269	0.00141836	Q9DB27, Q91WK2, O70194, Q9CQJ6, P59325, Q6PGC1	201	50	11984	7.15463	0.0997052	0.0184482	0.0147087			GOTERM_BP_DIRECT	GO:0042493~response to drug	14	4.22961	0.00226933	P04202, P97467, P70694, P11499, P56528, P33434, Q9QUI0, Q64471, P01887, Q8R016, Q8C4U3, P25785, P63038, Q8BMS1	322	323	19984	2.69	0.993432	0.209062	0.207077			O89053	coronin, actin binding protein 1A(Coro1a)	Mus musculus	GO:0001845~phagolysosome assembly,GO:0006816~calcium ion transport,GO:0006906~vesicle fusion,GO:0006909~phagocytosis,GO:0007015~actin filament organization,GO:0008064~regulation of actin polymerization or depolymerization,GO:0008360~regulation of cell shape,GO:0010631~epithelial cell migration,GO:0016477~cell migration,GO:0030036~actin cytoskeleton organization,GO:0030335~positive regulation of c…	GO:0001772~immunological synapse,GO:0001891~phagocytic cup,GO:0005737~cytoplasm,GO:0005769~early endosome,GO:0005829~cytosol,GO:0005856~cytoskeleton,GO:0005884~actin filament,GO:0005886~plasma membrane,GO:0005911~cell-cell junction,GO:0005938~cell cortex,GO:0015629~actin cytoskeleton,GO:0016020~membrane,GO:0030027~lamellipodium,GO:0030424~axon,GO:0030670~phagocytic vesicle membrane,GO:0030864~cor…	GO:0003779~actin binding,GO:0003785~actin monomer binding,GO:0005515~protein binding,GO:0008022~protein C-terminus binding,GO:0008092~cytoskeletal protein binding,GO:0032036~myosin heavy chain binding,GO:0042802~identical protein binding,GO:0042803~protein homodimerization activity,GO:0043548~phosphatidylinositol 3-kinase binding,GO:0051015~actin filament binding,	IPR001680:WD40 repeat,IPR015048:Domain of unknown function DUF1899,IPR015049:Domain of unknown function DUF1900,IPR015505:Coronin,IPR015943:WD40/YVTN repeat-like-containing domain,IPR019775:WD40 repeat, conserved site,	mmu04145:Phagosome,mmu05152:Tuberculosis,		SM00320:WD40,SM01166:SM01166,		KW-0206~Cytoskeleton,KW-0472~Membrane,KW-0963~Cytoplasm,KW-0968~Cytoplasmic vesicle,		KW-0175~Coiled coil,KW-0677~Repeat,KW-0853~WD repeat,		KW-0009~Actin-binding,	KW-0007~Acetylation,KW-0597~Phosphoprotein,KW-0832~Ubl conjugation,	DOMAIN:DUF1899,REGION:Disordered,REPEAT:WD,REPEAT:WD 1,REPEAT:WD 2,REPEAT:WD 3,REPEAT:WD 4,REPEAT:WD 5,REPEAT:WD 6,REPEAT:WD 7,
GOTERM_BP_DIRECT	GO:0075522~IRES-dependent viral translational initiation	3	0.906344	0.012855	Q9DB27, O70194, Q9CQJ6	322	11	19984	16.926	1	0.479324	0.474771			GOTERM_MF_DIRECT	GO:0008022~protein C-terminus binding	12	3.62538	0.00232485	O89053, Q9CR26, P63168, Q60864, Q9JLQ0, Q9WTI7, P29341, P63280, Q5EG47, Q8CJG0, P48193, Q6PER3	310	239	18541	3.003	0.772966	0.0925582	0.0902333			Q9WUM4	coronin, actin binding protein 1C(Coro1c)	Mus musculus	GO:0000147~actin cortical patch assembly,GO:0001755~neural crest cell migration,GO:0001932~regulation of protein phosphorylation,GO:0001933~negative regulation of protein phosphorylation,GO:0006909~phagocytosis,GO:0007015~actin filament organization,GO:0010632~regulation of epithelial cell migration,GO:0010633~negative regulation of epithelial cell migration,GO:0010762~regulation of fibroblast mi…	GO:0005737~cytoplasm,GO:0005768~endosome,GO:0005856~cytoskeleton,GO:0005886~plasma membrane,GO:0005938~cell cortex,GO:0010008~endosome membrane,GO:0015629~actin cytoskeleton,GO:0016020~membrane,GO:0016328~lateral plasma membrane,GO:0016600~flotillin complex,GO:0030027~lamellipodium,GO:0031982~vesicle,GO:0032587~ruffle membrane,GO:0042995~cell projection,	GO:0003779~actin binding,GO:0031267~small GTPase binding,GO:0051015~actin filament binding,	IPR001680:WD40 repeat,IPR015048:Domain of unknown function DUF1899,IPR015505:Coronin,IPR015943:WD40/YVTN repeat-like-containing domain,IPR019775:WD40 repeat, conserved site,IPR027333:Coronin 1C,			SM00320:WD40,SM01166:SM01166,		KW-0206~Cytoskeleton,KW-0472~Membrane,KW-0963~Cytoplasm,KW-0966~Cell projection,KW-0967~Endosome,KW-1003~Cell membrane,		KW-0175~Coiled coil,KW-0677~Repeat,KW-0853~WD repeat,		KW-0009~Actin-binding,	KW-0007~Acetylation,	DOMAIN:DUF1899,MUTAGEN:KK->EE: Decreased actin-binding. Loss of actin binding; when associated with D-28 and 418-E-E-419.,MUTAGEN:KK->EE: Decreased actin-binding. Loss of actin binding; when associated with D-28 and 427-E-E-428.,MUTAGEN:R->D: Decreased actin-binding. Loss of actin binding; when associated with 418-E-E-419 and 427-E-E-428.,REPEAT:WD,REPEAT:WD 1,REPEAT:WD 2,REPEAT:WD 3,REPEAT:WD 4,…
GOTERM_BP_DIRECT	GO:0001732~formation of cytoplasmic translation initiation complex	3	0.906344	0.0266071	Q91WK2, O70194, P59325	322	16	19984	11.6366	1	0.684049	0.677552			GOTERM_BP_DIRECT	GO:0098963~dendritic transport of messenger ribonucleoprotein complex	3	0.906344	0.00249109	P42669, Q8VIJ6, Q8VEK3	322	5	19984	37.2373	0.995983	0.217831	0.215762			Q60598	cortactin(Cttn)	Mus musculus	GO:0006886~intracellular protein transport,GO:0006897~endocytosis,GO:0006898~receptor-mediated endocytosis,GO:0006930~substrate-dependent cell migration, cell extension,GO:0030041~actin filament polymerization,GO:0030516~regulation of axon extension,GO:0030833~regulation of actin filament polymerization,GO:0030838~positive regulation of actin filament polymerization,GO:0031532~actin cytoskeleton …	GO:0001726~ruffle,GO:0002102~podosome,GO:0005737~cytoplasm,GO:0005783~endoplasmic reticulum,GO:0005794~Golgi apparatus,GO:0005829~cytosol,GO:0005856~cytoskeleton,GO:0005884~actin filament,GO:0005886~plasma membrane,GO:0005905~clathrin-coated pit,GO:0005925~focal adhesion,GO:0005938~cell cortex,GO:0008076~voltage-gated potassium channel complex,GO:0016020~membrane,GO:0030027~lamellipodium,GO:00300…	GO:0005515~protein binding,GO:0005522~profilin binding,GO:0051015~actin filament binding,GO:0070064~proline-rich region binding,GO:0071933~Arp2/3 complex binding,	IPR001452:Src homology-3 domain,IPR003134:Hs1/Cortactin,IPR015503:Cortactin,	mmu04530:Tight junction,mmu05100:Bacterial invasion of epithelial cells,mmu05205:Proteoglycans in cancer,		SM00326:SH3,	KW-0254~Endocytosis,	KW-0168~Coated pit,KW-0206~Cytoskeleton,KW-0256~Endoplasmic reticulum,KW-0472~Membrane,KW-0770~Synapse,KW-0963~Cytoplasm,KW-0965~Cell junction,KW-0966~Cell projection,KW-1003~Cell membrane,		KW-0175~Coiled coil,KW-0677~Repeat,KW-0728~SH3 domain,			KW-0007~Acetylation,KW-0488~Methylation,KW-0597~Phosphoprotein,KW-0832~Ubl conjugation,KW-1017~Isopeptide bond,	COMPBIAS:Basic and acidic residues,CROSSLNK:Glycyl lysine isopeptide (Lys-Gly) (interchain with G-Cter in SUMO1),CROSSLNK:Glycyl lysine isopeptide (Lys-Gly) (interchain with G-Cter in SUMO1); alternate,CROSSLNK:Glycyl lysine isopeptide (Lys-Gly) (interchain with G-Cter in SUMO2); alternate,DOMAIN:SH3,MUTAGEN:W->A: Abolishes cortactin-mediated endocytosis of KCNA2.,MUTAGEN:Y->F: No effect on inter…
GOTERM_CC_DIRECT	GO:0016282~eukaryotic 43S preinitiation complex	3	0.906344	0.027453	Q91WK2, O70194, Q6PGC1	324	17	21038	11.4586	0.999998	0.198826	0.17678			INTERPRO	IPR003597:Immunoglobulin C1-set	8	2.41692	0.00251467	A0A0G2JGQ8, Q64726, P01867, A0A0G2JE99, Q8HWB2, P01887, A0A140T8M3, A0A0A6YWR2	327	117	20753	4.33948	0.843648	0.205678	0.203724			P97377	cyclin-dependent kinase 2(Cdk2)	Mus musculus	GO:0000082~G1/S transition of mitotic cell cycle,GO:0000122~negative regulation of transcription from RNA polymerase II promoter,GO:0006281~DNA repair,GO:0006351~transcription, DNA-templated,GO:0006468~protein phosphorylation,GO:0006813~potassium ion transport,GO:0006974~cellular response to DNA damage stimulus,GO:0007049~cell cycle,GO:0007099~centriole replication,GO:0007165~signal transduction,…	GO:0000307~cyclin-dependent protein kinase holoenzyme complex,GO:0000781~chromosome, telomeric region,GO:0000793~condensed chromosome,GO:0000805~X chromosome,GO:0000806~Y chromosome,GO:0001673~male germ cell nucleus,GO:0005634~nucleus,GO:0005654~nucleoplasm,GO:0005667~transcription factor complex,GO:0005737~cytoplasm,GO:0005768~endosome,GO:0005813~centrosome,GO:0005829~cytosol,GO:0005856~cytoskel…	GO:0000166~nucleotide binding,GO:0000287~magnesium ion binding,GO:0004672~protein kinase activity,GO:0004674~protein serine/threonine kinase activity,GO:0004693~cyclin-dependent protein serine/threonine kinase activity,GO:0005515~protein binding,GO:0005524~ATP binding,GO:0016301~kinase activity,GO:0016740~transferase activity,GO:0019904~protein domain specific binding,GO:0030332~cyclin binding,GO…	IPR000719:Protein kinase, catalytic domain,IPR008271:Serine/threonine-protein kinase, active site,IPR011009:Protein kinase-like domain,IPR017441:Protein kinase, ATP binding site,	mmu04068:FoxO signaling pathway,mmu04110:Cell cycle,mmu04114:Oocyte meiosis,mmu04115:p53 signaling pathway,mmu04151:PI3K-Akt signaling pathway,mmu04218:Cellular senescence,mmu04914:Progesterone-mediated oocyte maturation,mmu04934:Cushing syndrome,mmu05160:Hepatitis C,mmu05161:Hepatitis B,mmu05162:Measles,mmu05165:Human papillomavirus infection,mmu05166:Human T-cell leukemia virus 1 infection,mmu0…		SM00220:S_TKc,	KW-0131~Cell cycle,KW-0132~Cell division,KW-0227~DNA damage,KW-0234~DNA repair,KW-0469~Meiosis,KW-0498~Mitosis,	KW-0206~Cytoskeleton,KW-0539~Nucleus,KW-0963~Cytoplasm,KW-0967~Endosome,			KW-0067~ATP-binding,KW-0460~Magnesium,KW-0479~Metal-binding,KW-0547~Nucleotide-binding,	KW-0418~Kinase,KW-0723~Serine/threonine-protein kinase,KW-0808~Transferase,	KW-0007~Acetylation,KW-0597~Phosphoprotein,	ACT_SITE:Proton acceptor,DOMAIN:Protein kinase,MUTAGEN:Y->F: Loss of tyrosine phosphorylation by WEE1 and CABLES1.,SITE:CDK7 binding,
															UP_KW_MOLECULAR_FUNCTION	KW-0694~RNA-binding	23	6.94864	0.00254039	Q9CQL1, Q921F2, P59708, A2A7S7, Q6A0A9, P29341, O70194, Q5SFM8, Q8VEK3, Q9JII5, Q9CR86, Q68FL6, A0A0R4J259, P67984, G3X9Q0, Q8VIJ6, D3Z5I1, O88569, Q8C854, Q61937, Q8CJG0, Q5XFR0, Q569Z5	201	688	11984	1.99317	0.171574	0.0268555	0.0214118			Q03401	cysteine-rich secretory protein 1(Crisp1)	Mus musculus		GO:0005576~extracellular region,GO:0005615~extracellular space,GO:0030133~transport vesicle,GO:0031410~cytoplasmic vesicle,GO:0042581~specific granule,		IPR001283:Allergen V5/Tpx-1-related,IPR003582:Metridin-like ShK toxin,IPR013871:Cysteine-rich secretory protein,IPR014044:CAP domain,IPR018244:Allergen V5/Tpx-1-related, conserved site,			SM00198:SCP,		KW-0968~Cytoplasmic vesicle,		KW-0732~Signal,			KW-0325~Glycoprotein,KW-1015~Disulfide bond,	CARBOHYD:N-linked (GlcNAc...) asparagine,DOMAIN:SCP,DOMAIN:ShKT,
Annotation Cluster 12	Enrichment Score: 2.437713985511886														GOTERM_BP_DIRECT	GO:0006397~mRNA processing	15	4.53172	0.00256155	Q9CQL1, Q921F2, P59708, Q9D554, P29341, Q5SFM8, Q8VEK3, A0A0R4J259, G3X9Q0, Q8VIJ6, Q8BM39, O88569, Q8K4Z5, P63017, Q569Z5	322	366	19984	2.54353	0.996564	0.217831	0.215762			P56593	cytochrome P450, family 2, subfamily a, polypeptide 12(Cyp2a12)	Mus musculus	GO:0006082~organic acid metabolic process,GO:0006805~xenobiotic metabolic process,GO:0009804~coumarin metabolic process,GO:0019373~epoxygenase P450 pathway,GO:0042738~exogenous drug catabolic process,	GO:0005737~cytoplasm,GO:0005783~endoplasmic reticulum,GO:0005789~endoplasmic reticulum membrane,GO:0016020~membrane,GO:0043231~intracellular membrane-bounded organelle,	GO:0004497~monooxygenase activity,GO:0005506~iron ion binding,GO:0008392~arachidonic acid epoxygenase activity,GO:0008395~steroid hydroxylase activity,GO:0016491~oxidoreductase activity,GO:0016705~oxidoreductase activity, acting on paired donors, with incorporation or reduction of molecular oxygen,GO:0016712~oxidoreductase activity, acting on paired donors, with incorporation or reduction of mole…	IPR001128:Cytochrome P450,IPR002401:Cytochrome P450, E-class, group I,IPR008067:Cytochrome P450, E-class, group I, CYP2A-like,IPR017972:Cytochrome P450, conserved site,	mmu00830:Retinol metabolism,mmu01100:Metabolic pathways,				KW-0256~Endoplasmic reticulum,KW-0472~Membrane,KW-0492~Microsome,			KW-0349~Heme,KW-0408~Iron,KW-0479~Metal-binding,	KW-0503~Monooxygenase,KW-0560~Oxidoreductase,		BINDING:axial binding residue,MUTAGEN:K->Q: Same as wild-type.,MUTAGEN:N->L: Stabilizes the protein, 17-fold lower Vmax.,MUTAGEN:Q->G: Same as wild-type.,
Category	Term	Count	%	PValue	Genes	List Total	Pop Hits	Pop Total	Fold Enrichment	Bonferroni	Benjamini	FDR			GOTERM_MF_DIRECT	GO:0051287~NAD binding	6	1.81269	0.00256642	Q9QYY9, S4R1W8, O08749, Q9JLJ2, Q8BMS1, D3YYT1	310	57	18541	6.29576	0.80542	0.094774	0.0923935			P56656	cytochrome P450, family 2, subfamily c, polypeptide 39(Cyp2c39)	Mus musculus	GO:0006082~organic acid metabolic process,GO:0006629~lipid metabolic process,GO:0006805~xenobiotic metabolic process,GO:0019369~arachidonic acid metabolic process,GO:0019373~epoxygenase P450 pathway,GO:0042738~exogenous drug catabolic process,	GO:0005737~cytoplasm,GO:0005783~endoplasmic reticulum,GO:0005789~endoplasmic reticulum membrane,GO:0005886~plasma membrane,GO:0016020~membrane,GO:0043231~intracellular membrane-bounded organelle,	GO:0004497~monooxygenase activity,GO:0005506~iron ion binding,GO:0008392~arachidonic acid epoxygenase activity,GO:0008395~steroid hydroxylase activity,GO:0008401~retinoic acid 4-hydroxylase activity,GO:0008404~arachidonic acid 14,15-epoxygenase activity,GO:0008405~arachidonic acid 11,12-epoxygenase activity,GO:0016491~oxidoreductase activity,GO:0016705~oxidoreductase activity, acting on paired do…	IPR001128:Cytochrome P450,IPR002401:Cytochrome P450, E-class, group I,IPR017972:Cytochrome P450, conserved site,	mmu00140:Steroid hormone biosynthesis,mmu00590:Arachidonic acid metabolism,mmu00591:Linoleic acid metabolism,mmu00830:Retinol metabolism,mmu01100:Metabolic pathways,mmu04726:Serotonergic synapse,mmu04750:Inflammatory mediator regulation of TRP channels,mmu05204:Chemical carcinogenesis - DNA adducts,			KW-0443~Lipid metabolism,	KW-0256~Endoplasmic reticulum,KW-0472~Membrane,KW-0492~Microsome,		KW-0732~Signal,	KW-0349~Heme,KW-0408~Iron,KW-0479~Metal-binding,	KW-0503~Monooxygenase,KW-0560~Oxidoreductase,		BINDING:axial binding residue,
UP_SEQ_FEATURE	DOMAIN:SH3	11	3.32326	0.000991374	O35601, Q60598, P70290, Q9D952, Q9JLQ0, Q3UND0, D3YXM8, E9Q557, Q9WVE8, Q99M51, Q3UUV5	319	212	22270	3.62232	0.68542	0.165135	0.163718			GOTERM_CC_DIRECT	GO:0030864~cortical actin cytoskeleton	6	1.81269	0.00261709	O89053, P40124, Q60598, P13020, P15508, Q9JKF1	324	62	21038	6.28375	0.714242	0.0463322	0.041195			P24456	cytochrome P450, family 2, subfamily d, polypeptide 10(Cyp2d10)	Mus musculus	GO:0006082~organic acid metabolic process,GO:0006805~xenobiotic metabolic process,GO:0019369~arachidonic acid metabolic process,GO:0042738~exogenous drug catabolic process,	GO:0005737~cytoplasm,GO:0005739~mitochondrion,GO:0005783~endoplasmic reticulum,GO:0005789~endoplasmic reticulum membrane,GO:0016020~membrane,GO:0016021~integral component of membrane,GO:0043231~intracellular membrane-bounded organelle,	GO:0004497~monooxygenase activity,GO:0005506~iron ion binding,GO:0008395~steroid hydroxylase activity,GO:0016491~oxidoreductase activity,GO:0016705~oxidoreductase activity, acting on paired donors, with incorporation or reduction of molecular oxygen,GO:0016712~oxidoreductase activity, acting on paired donors, with incorporation or reduction of molecular oxygen, reduced flavin or flavoprotein as o…	IPR001128:Cytochrome P450,IPR002401:Cytochrome P450, E-class, group I,IPR008069:Cytochrome P450, E-class, group I, CYP2D-like,IPR017972:Cytochrome P450, conserved site,	mmu00140:Steroid hormone biosynthesis,mmu04726:Serotonergic synapse,				KW-0256~Endoplasmic reticulum,KW-0472~Membrane,KW-0492~Microsome,		KW-0812~Transmembrane,KW-1133~Transmembrane helix,	KW-0349~Heme,KW-0408~Iron,KW-0479~Metal-binding,	KW-0503~Monooxygenase,KW-0560~Oxidoreductase,	KW-0597~Phosphoprotein,	BINDING:axial binding residue,TRANSMEM:Helical,
UP_KW_DOMAIN	KW-0728~SH3 domain	11	3.32326	0.00126669	O35601, Q60598, P70290, Q9D952, Q9JLQ0, Q3UND0, D3YXM8, E9Q557, Q9WVE8, Q99M51, Q3UUV5	221	211	14765	3.48298	0.0262662	0.00886681	0.00760012			UP_KW_LIGAND	KW-0547~Nucleotide-binding	50	15.1057	0.00263761	Q9JMH9, Q69ZS7, O08749, Q922B2, E9PWB2, P13542, Q3UPT4, Q9WUB3, Q6P9R2, Q569Z5, A2A7S7, Q8BLY2, P11499, Q9DBG7, Q5SUA5, P35293, Q68FL6, Q9QUI0, P61750, P39054, Q4VA93, Q9WTI7, P63017, E9Q555, P32921, S4R1W8, P59325, Q8VEK3, P32883, Q8BMJ2, D3YXM8, Q6PGC1, Q99KH8, Q9D7H3, Q91Z96, P55258, Q8BH61, P97377, C3VPR6, P63280, Q5EG47, P62192, A0A1D5RMF3, Q9ES74, P84078, Q9WVK4, O09110, P08113, P63038, P60…	126	1810	6597	1.44633	0.0638948	0.0659403	0.0659403			Q9WV69	dematin actin binding protein(Dmtn)	Mus musculus	GO:0007010~cytoskeleton organization,GO:0008360~regulation of cell shape,GO:0010591~regulation of lamellipodium assembly,GO:0010763~positive regulation of fibroblast migration,GO:0010801~negative regulation of peptidyl-threonine phosphorylation,GO:0010812~negative regulation of cell-substrate adhesion,GO:0030032~lamellipodium assembly,GO:0030036~actin cytoskeleton organization,GO:0030194~positive…	GO:0005737~cytoplasm,GO:0005829~cytosol,GO:0005856~cytoskeleton,GO:0005884~actin filament,GO:0005886~plasma membrane,GO:0012505~endomembrane system,GO:0014069~postsynaptic density,GO:0014731~spectrin-associated cytoskeleton,GO:0015629~actin cytoskeleton,GO:0016020~membrane,GO:0030863~cortical cytoskeleton,GO:0031095~platelet dense tubular network membrane,GO:0031253~cell projection membrane,GO:00…	GO:0003779~actin binding,GO:0005102~receptor binding,GO:0030507~spectrin binding,GO:0043621~protein self-association,GO:0051015~actin filament binding,	IPR003128:Villin headpiece,			SM00153:VHP,		KW-0206~Cytoskeleton,KW-0472~Membrane,KW-0963~Cytoplasm,KW-0966~Cell projection,KW-1003~Cell membrane,	KW-0043~Tumor suppressor,	KW-0677~Repeat,		KW-0009~Actin-binding,KW-0117~Actin capping,	KW-0597~Phosphoprotein,KW-1015~Disulfide bond,	COMPBIAS:Basic and acidic residues,COMPBIAS:Polar residues,DOMAIN:AbLIM_anchor,DOMAIN:HP,REGION:Disordered,REGION:Interaction with RASGRF2,
INTERPRO	IPR001452:Src homology-3 domain	11	3.32326	0.00279075	O35601, Q60598, P70290, Q9D952, Q9JLQ0, Q3UND0, D3YXM8, E9Q557, Q9WVE8, Q99M51, Q3UUV5	327	222	20753	3.14465	0.872502	0.205678	0.203724			GOTERM_MF_DIRECT	GO:0060228~phosphatidylcholine-sterol O-acyltransferase activator activity	3	0.906344	0.00267807	P09813, Q8C7G5, P08226	310	5	18541	35.8858	0.818812	0.094774	0.0923935			Q9CQJ6	density-regulated protein(Denr)	Mus musculus	GO:0001731~formation of translation preinitiation complex,GO:0002188~translation reinitiation,GO:0006412~translation,GO:0006413~translational initiation,GO:0032790~ribosome disassembly,GO:0075522~IRES-dependent viral translational initiation,		GO:0003729~mRNA binding,GO:0003743~translation initiation factor activity,	IPR001950:Translation initiation factor SUI1,IPR005873:Density-regulated protein DRP1,				KW-0648~Protein biosynthesis,					KW-0396~Initiation factor,	KW-0007~Acetylation,KW-0597~Phosphoprotein,	DOMAIN:SUI1,REGION:Disordered,
SMART	SM00326:SH3	9	2.71903	0.0506427	O35601, Q60598, P70290, Q9JLQ0, Q3UND0, D3YXM8, Q9WVE8, Q99M51, Q3UUV5	216	200	10615	2.21146	0.999918	0.76386	0.75964			UP_KW_CELLULAR_COMPONENT	KW-0345~HDL	4	1.20846	0.0027863	P52430, P09813, Q8C7G5, P08226	287	18	17833	13.808	0.120453	0.0266229	0.0219928			E9Q557	desmoplakin(Dsp)	Mus musculus	GO:0002934~desmosome organization,GO:0003223~ventricular compact myocardium morphogenesis,GO:0018149~peptide cross-linking,GO:0030216~keratinocyte differentiation,GO:0034332~adherens junction organization,GO:0042060~wound healing,GO:0043588~skin development,GO:0045104~intermediate filament cytoskeleton organization,GO:0045109~intermediate filament organization,GO:0086073~bundle of His cell-Purkin…	GO:0001533~cornified envelope,GO:0005737~cytoplasm,GO:0005856~cytoskeleton,GO:0005882~intermediate filament,GO:0005886~plasma membrane,GO:0005911~cell-cell junction,GO:0005912~adherens junction,GO:0005916~fascia adherens,GO:0014704~intercalated disc,GO:0016020~membrane,GO:0016323~basolateral plasma membrane,GO:0030054~cell junction,GO:0030057~desmosome,	GO:0005080~protein kinase C binding,GO:0005198~structural molecule activity,GO:0005515~protein binding,GO:0050839~cell adhesion molecule binding,GO:0097110~scaffold protein binding,	IPR001101:Plectin repeat,IPR001452:Src homology-3 domain,IPR018159:Spectrin/alpha-actinin,	mmu05412:Arrhythmogenic right ventricular cardiomyopathy,		SM00150:SPEC,SM00250:PLEC,		KW-0206~Cytoskeleton,KW-0472~Membrane,KW-0963~Cytoplasm,KW-0965~Cell junction,KW-1003~Cell membrane,	KW-0122~Cardiomyopathy,	KW-0175~Coiled coil,KW-0677~Repeat,KW-0728~SH3 domain,			KW-0449~Lipoprotein,KW-0488~Methylation,KW-0597~Phosphoprotein,	COMPBIAS:Polar residues,DOMAIN:SH3,LIPID:Omega-hydroxyceramide glutamate ester,REGION:4.5 X 38 AA tandem repeats (Domain A),REGION:4.5 X 38 AA tandem repeats (Domain B),REGION:4.5 X 38 AA tandem repeats (Domain C),REGION:6 X 4 AA tandem repeats of G-S-R-[SR],REGION:Central fibrous rod domain,REGION:Disordered,REGION:Globular 1,REGION:Globular 2,REGION:Interaction with PKP1, JUP, PKP2,REPEAT:Plect…
															INTERPRO	IPR001452:Src homology-3 domain	11	3.32326	0.00279075	O35601, Q60598, P70290, Q9D952, Q9JLQ0, Q3UND0, D3YXM8, E9Q557, Q9WVE8, Q99M51, Q3UUV5	327	222	20753	3.14465	0.872502	0.205678	0.203724			O08749	dihydrolipoamide dehydrogenase(Dld)	Mus musculus	GO:0006086~acetyl-CoA biosynthetic process from pyruvate,GO:0006103~2-oxoglutarate metabolic process,GO:0006120~mitochondrial electron transport, NADH to ubiquinone,GO:0006508~proteolysis,GO:0007369~gastrulation,GO:0007568~aging,GO:0009083~branched-chain amino acid catabolic process,GO:0009106~lipoate metabolic process,GO:0042391~regulation of membrane potential,GO:0045454~cell redox homeostasis,…	GO:0001669~acrosomal vesicle,GO:0005634~nucleus,GO:0005739~mitochondrion,GO:0005759~mitochondrial matrix,GO:0005929~cilium,GO:0005947~mitochondrial alpha-ketoglutarate dehydrogenase complex,GO:0005967~mitochondrial pyruvate dehydrogenase complex,GO:0031410~cytoplasmic vesicle,GO:0031514~motile cilium,GO:0042995~cell projection,GO:0043159~acrosomal matrix,GO:0043209~myelin sheath,GO:0045240~dihydr…	GO:0004148~dihydrolipoyl dehydrogenase activity,GO:0005515~protein binding,GO:0016491~oxidoreductase activity,GO:0016668~oxidoreductase activity, acting on a sulfur group of donors, NAD(P) as acceptor,GO:0034604~pyruvate dehydrogenase (NAD+) activity,GO:0043544~lipoamide binding,GO:0050660~flavin adenine dinucleotide binding,GO:0051287~NAD binding,	IPR004099:Pyridine nucleotide-disulphide oxidoreductase, dimerisation,IPR006258:Dihydrolipoamide dehydrogenase,IPR012999:Pyridine nucleotide-disulphide oxidoreductase, class I, active site,IPR016156:FAD/NAD-linked reductase, dimerisation,IPR023753:Pyridine nucleotide-disulphide oxidoreductase, FAD/NAD(P)-binding domain,	mmu00010:Glycolysis / Gluconeogenesis,mmu00020:Citrate cycle (TCA cycle),mmu00260:Glycine, serine and threonine metabolism,mmu00280:Valine, leucine and isoleucine degradation,mmu00310:Lysine degradation,mmu00380:Tryptophan metabolism,mmu00620:Pyruvate metabolism,mmu00630:Glyoxylate and dicarboxylate metabolism,mmu00640:Propanoate metabolism,mmu01100:Metabolic pathways,mmu01200:Carbon metabolism,m…	PIRSF000350:mercury(II) reductase, MerA type,			KW-0282~Flagellum,KW-0496~Mitochondrion,KW-0539~Nucleus,KW-0966~Cell projection,KW-0968~Cytoplasmic vesicle,KW-0969~Cilium,		KW-0676~Redox-active center,KW-0809~Transit peptide,	KW-0274~FAD,KW-0285~Flavoprotein,KW-0520~NAD,KW-0547~Nucleotide-binding,	KW-0560~Oxidoreductase,	KW-0007~Acetylation,KW-0597~Phosphoprotein,KW-1015~Disulfide bond,	ACT_SITE:Proton acceptor,DISULFID:Redox-active,DOMAIN:Pyr_redox_2,DOMAIN:Pyr_redox_dim,SITE:Important for interaction with PDHX and activity of pyruvate dehydrogenase complex,TRANSIT:Mitochondrion,
Annotation Cluster 13	Enrichment Score: 2.3852069678820715														GOTERM_BP_DIRECT	GO:0006953~acute-phase response	5	1.51057	0.00284149	P29699, Q61247, A6X935, Q91WP6, Q61805, E9PVD2	322	37	19984	8.38677	0.998153	0.227218	0.22506			Q3UH60	disco interacting protein 2 homolog B(Dip2b)	Mus musculus	GO:0007399~nervous system development,GO:0030517~negative regulation of axon extension,GO:2000758~positive regulation of peptidyl-lysine acetylation,	GO:0005634~nucleus,GO:0005737~cytoplasm,GO:0030424~axon,GO:0030425~dendrite,GO:0042995~cell projection,GO:0043204~perikaryon,	GO:0043014~alpha-tubulin binding,	IPR000873:AMP-dependent synthetase/ligase,IPR010506:DMAP1-binding,			SM01137:SM01137,	KW-0524~Neurogenesis,	KW-0966~Cell projection,					KW-0597~Phosphoprotein,	COMPBIAS:Basic and acidic residues,COMPBIAS:Polar residues,DOMAIN:AMP-binding,DOMAIN:DMAP1-binding,REGION:Disordered,
Category	Term	Count	%	PValue	Genes	List Total	Pop Hits	Pop Total	Fold Enrichment	Bonferroni	Benjamini	FDR			UP_KW_CELLULAR_COMPONENT	KW-0272~Extracellular matrix	12	3.62538	0.00289379	P28862, P04202, Q9Z1P8, Q9JHI0, A0A5F8MPH8, F7C9H0, Q99MQ4, Q8K482, Q3UQ28, P08226, Q8K0C5, P33434	287	256	17833	2.91262	0.124804	0.0266229	0.0219928			P39054	dynamin 2(Dnm2)	Mus musculus	GO:0000266~mitochondrial fission,GO:0002031~G-protein coupled receptor internalization,GO:0003281~ventricular septum development,GO:0003374~dynamin family protein polymerization involved in mitochondrial fission,GO:0006893~Golgi to plasma membrane transport,GO:0006897~endocytosis,GO:0006898~receptor-mediated endocytosis,GO:0006909~phagocytosis,GO:0007283~spermatogenesis,GO:0009416~response to lig…	GO:0000139~Golgi membrane,GO:0001891~phagocytic cup,GO:0001917~photoreceptor inner segment,GO:0005634~nucleus,GO:0005737~cytoplasm,GO:0005768~endosome,GO:0005794~Golgi apparatus,GO:0005802~trans-Golgi network,GO:0005813~centrosome,GO:0005829~cytosol,GO:0005856~cytoskeleton,GO:0005874~microtubule,GO:0005886~plasma membrane,GO:0005905~clathrin-coated pit,GO:0014069~postsynaptic density,GO:0015630~m…	GO:0000166~nucleotide binding,GO:0003924~GTPase activity,GO:0005515~protein binding,GO:0005525~GTP binding,GO:0008017~microtubule binding,GO:0016787~hydrolase activity,GO:0017124~SH3 domain binding,GO:0019901~protein kinase binding,GO:0031749~D2 dopamine receptor binding,GO:0036312~phosphatidylinositol 3-kinase regulatory subunit binding,GO:0044877~macromolecular complex binding,GO:0050699~WW dom…	IPR000375:Dynamin central domain,IPR001401:Dynamin, GTPase domain,IPR001849:Pleckstrin homology domain,IPR003130:Dynamin GTPase effector,IPR011993:Pleckstrin homology-like domain,IPR019762:Dynamin, GTPase region, conserved site,IPR020850:GTPase effector domain, GED,IPR022812:Dynamin,IPR027188:Dynamin-2,IPR027417:P-loop containing nucleoside triphosphate hydrolase,	mmu04072:Phospholipase D signaling pathway,mmu04144:Endocytosis,mmu04666:Fc gamma R-mediated phagocytosis,mmu04721:Synaptic vesicle cycle,mmu04961:Endocrine and other factor-regulated calcium reabsorption,mmu05100:Bacterial invasion of epithelial cells,mmu05132:Salmonella infection,		SM00053:DYNc,SM00233:PH,SM00302:GED,	KW-0254~Endocytosis,KW-0581~Phagocytosis,	KW-0168~Coated pit,KW-0206~Cytoskeleton,KW-0472~Membrane,KW-0493~Microtubule,KW-0770~Synapse,KW-0963~Cytoplasm,KW-0965~Cell junction,KW-0966~Cell projection,KW-0968~Cytoplasmic vesicle,			KW-0342~GTP-binding,KW-0547~Nucleotide-binding,	KW-0378~Hydrolase,KW-0505~Motor protein,	KW-0007~Acetylation,KW-0597~Phosphoprotein,	COMPBIAS:Polar residues,COMPBIAS:Pro residues,DOMAIN:Dynamin-type G,DOMAIN:GED,DOMAIN:PH,MUTAGEN:K->A: Apoptotic cell corpse-containing phagosomes fail to mature into acidic phagosomes. Loss of PIK3C3 and RAB5A recruitment to phagosomes.,REGION:Disordered,REGION:G1 motif,REGION:G2 motif,REGION:G3 motif,REGION:G4 motif,REGION:G5 motif,
GOTERM_MF_DIRECT	GO:0003723~RNA binding	33	9.96979	9.7292e-05	Q921F2, P59708, O70194, Q8VEK3, Q922B2, Q9CR86, P67984, P42669, Q8VIJ6, D3Z5I1, Q8C854, Q61937, Q8CJG0, Q8K4Z5, Q6PGC1, Q5XFR0, Q569Z5, Q9CQL1, A2A7S7, Q9D554, Q6A0A9, P29341, Q5SFM8, Q9JII5, Q9DB27, P62264, Q68FL6, A0A0R4J259, G3X9Q0, O88569, P08113, A0A0G2JFY5, P63017	310	936	18541	2.10867	0.0600964	0.00850149	0.00828795			UP_SEQ_FEATURE	DOMAIN:WHEP-TRS	3	0.906344	0.00293544	P32921, Q68FL6, Q8BH61	319	6	22270	34.906	0.96754	0.21741	0.215546			P63168	dynein light chain LC8-type 1(Dynll1)	Mus musculus	GO:0006915~apoptotic process,GO:0007017~microtubule-based process,GO:0035721~intraciliary retrograde transport,GO:0035774~positive regulation of insulin secretion involved in cellular response to glucose stimulus,GO:0042326~negative regulation of phosphorylation,GO:0044458~motile cilium assembly,GO:0045019~negative regulation of nitric oxide biosynthetic process,GO:0051881~regulation of mitochond…	GO:0000776~kinetochore,GO:0005634~nucleus,GO:0005737~cytoplasm,GO:0005739~mitochondrion,GO:0005813~centrosome,GO:0005829~cytosol,GO:0005856~cytoskeleton,GO:0005868~cytoplasmic dynein complex,GO:0005874~microtubule,GO:0005875~microtubule associated complex,GO:0005929~cilium,GO:0008180~COP9 signalosome,GO:0016020~membrane,GO:0030141~secretory granule,GO:0030286~dynein complex,GO:0072686~mitotic spi…	GO:0004857~enzyme inhibitor activity,GO:0005515~protein binding,GO:0008022~protein C-terminus binding,GO:0019899~enzyme binding,GO:0019904~protein domain specific binding,GO:0030235~nitric-oxide synthase regulator activity,GO:0042802~identical protein binding,GO:0044877~macromolecular complex binding,GO:0045505~dynein intermediate chain binding,GO:0051959~dynein light intermediate chain binding,G…	IPR001372:Dynein light chain, type 1/2,IPR019763:Dynein light chain, type 1/2, conserved site,	mmu04962:Vasopressin-regulated water reabsorption,mmu05132:Salmonella infection,		SM01375:SM01375,	KW-0053~Apoptosis,KW-0804~Transcription,KW-0805~Transcription regulation,KW-0813~Transport,	KW-0206~Cytoskeleton,KW-0243~Dynein,KW-0493~Microtubule,KW-0496~Mitochondrion,KW-0539~Nucleus,KW-0963~Cytoplasm,				KW-0010~Activator,KW-0505~Motor protein,	KW-0007~Acetylation,KW-0597~Phosphoprotein,KW-0832~Ubl conjugation,KW-1017~Isopeptide bond,	CROSSLNK:Glycyl lysine isopeptide (Lys-Gly) (interchain with G-Cter in SUMO2),REGION:Interaction with ESR1,
UP_KW_CELLULAR_COMPONENT	KW-0747~Spliceosome	10	3.02115	0.000457353	Q9CQL1, A0A0R4J259, P59708, Q9D554, Q8BM39, O88569, P29341, Q8VEK3, Q8K4Z5, P63017	287	141	17833	4.4068	0.0208232	0.00701274	0.00579313			GOTERM_BP_DIRECT	GO:0002181~cytoplasmic translation	7	2.1148	0.00294735	P62242, P62264, P51410, P67984, P62911, A0A1B0GSF0, P41105	322	88	19984	4.93676	0.99854	0.227218	0.22506			Q9R1E6	ectonucleotide pyrophosphatase/phosphodiesterase 2(Enpp2)	Mus musculus	GO:0001953~negative regulation of cell-matrix adhesion,GO:0006629~lipid metabolic process,GO:0006644~phospholipid metabolic process,GO:0006935~chemotaxis,GO:0006955~immune response,GO:0008284~positive regulation of cell proliferation,GO:0009395~phospholipid catabolic process,GO:0010634~positive regulation of epithelial cell migration,GO:0016042~lipid catabolic process,GO:0030149~sphingolipid cata…	GO:0005576~extracellular region,GO:0005615~extracellular space,GO:0005737~cytoplasm,GO:0005794~Golgi apparatus,GO:0005886~plasma membrane,GO:0005887~integral component of plasma membrane,GO:0016021~integral component of membrane,	GO:0003676~nucleic acid binding,GO:0004528~phosphodiesterase I activity,GO:0004551~nucleotide diphosphatase activity,GO:0004622~lysophospholipase activity,GO:0005044~scavenger receptor activity,GO:0005509~calcium ion binding,GO:0008270~zinc ion binding,GO:0016787~hydrolase activity,GO:0030247~polysaccharide binding,GO:0046872~metal ion binding,GO:0047391~alkylglycerophosphoethanolamine phosphodie…	IPR001212:Somatomedin B domain,IPR001604:DNA/RNA non-specific endonuclease,IPR002591:Type I phosphodiesterase/nucleotide pyrophosphatase/phosphate transferase,IPR017850:Alkaline-phosphatase-like, core domain,IPR020436:Somatomedin B, chordata,IPR020821:Extracellular Endonuclease, subunit A,	mmu00565:Ether lipid metabolism,mmu01100:Metabolic pathways,		SM00201:SO,SM00477:NUC,SM00892:SM00892,	KW-0145~Chemotaxis,KW-0442~Lipid degradation,KW-0443~Lipid metabolism,	KW-0472~Membrane,KW-0964~Secreted,	KW-0550~Obesity,	KW-0677~Repeat,KW-0732~Signal,KW-0812~Transmembrane,KW-1133~Transmembrane helix,	KW-0106~Calcium,KW-0479~Metal-binding,KW-0862~Zinc,	KW-0378~Hydrolase,	KW-0165~Cleavage on pair of basic residues,KW-0325~Glycoprotein,KW-1015~Disulfide bond,	ACT_SITE:Nucleophile,CARBOHYD:N-linked (GlcNAc...) asparagine,COMPBIAS:Basic residues,COMPBIAS:Polar residues,DOMAIN:SMB,DOMAIN:SMB 1,DOMAIN:SMB 2,MOTIF:Cell attachment site,MUTAGEN:E->A: Reduced lysophospholipase activity.,MUTAGEN:F->A: Reduced lysophospholipase activity.,MUTAGEN:K->A,R: Strongly reduced catalytic activity.,MUTAGEN:L->A: No effect.,MUTAGEN:L->A: Reduced lysophospholipase activit…
GOTERM_BP_DIRECT	GO:0008380~RNA splicing	14	4.22961	0.000614894	Q9CQL1, Q921F2, P59708, Q9D554, P29341, Q8VEK3, A0A0R4J259, G3X9Q0, Q8VIJ6, Q8BM39, O88569, Q8K4Z5, P63017, Q569Z5	322	279	19984	3.11423	0.743484	0.0971094	0.096187			GOTERM_BP_DIRECT	GO:0006417~regulation of translation	9	2.71903	0.00298025	O08784, A0A5F8MPB8, S4R1W8, Q69ZS7, Q8CJG0, P68040, P62137, A0A1B0GSF0, Q99M51	322	150	19984	3.72373	0.998643	0.227218	0.22506			Q91YE3	egl-9 family hypoxia-inducible factor 1(Egln1)	Mus musculus	GO:0001666~response to hypoxia,GO:0006879~cellular iron ion homeostasis,GO:0018401~peptidyl-proline hydroxylation to 4-hydroxy-L-proline,GO:0032364~oxygen homeostasis,GO:0043065~positive regulation of apoptotic process,GO:0043433~negative regulation of sequence-specific DNA binding transcription factor activity,GO:0045765~regulation of angiogenesis,GO:0045944~positive regulation of transcription …	GO:0005634~nucleus,GO:0005737~cytoplasm,GO:0005829~cytosol,GO:0014069~postsynaptic density,GO:0098978~glutamatergic synapse,	GO:0005506~iron ion binding,GO:0008198~ferrous iron binding,GO:0016491~oxidoreductase activity,GO:0016705~oxidoreductase activity, acting on paired donors, with incorporation or reduction of molecular oxygen,GO:0016706~oxidoreductase activity, acting on paired donors, with incorporation or reduction of molecular oxygen, 2-oxoglutarate as one donor, and incorporation of one atom each of oxygen int…	IPR002893:Zinc finger, MYND-type,IPR005123:Oxoglutarate/iron-dependent dioxygenase,IPR006620:Prolyl 4-hydroxylase, alpha subunit,	mmu04066:HIF-1 signaling pathway,mmu05200:Pathways in cancer,mmu05211:Renal cell carcinoma,		SM00702:P4Hc,		KW-0539~Nucleus,KW-0963~Cytoplasm,		KW-0863~Zinc-finger,	KW-0408~Iron,KW-0479~Metal-binding,KW-0847~Vitamin C,KW-0862~Zinc,	KW-0223~Dioxygenase,KW-0560~Oxidoreductase,	KW-0007~Acetylation,KW-0597~Phosphoprotein,KW-0702~S-nitrosylation,	DOMAIN:Fe2OG dioxygenase,REGION:Beta(2)beta(3) 'finger-like' loop,REGION:Disordered,REGION:Required for nuclear export,ZN_FING:MYND-type; atypical,
GOTERM_CC_DIRECT	GO:0071013~catalytic step 2 spliceosome	8	2.41692	0.00083931	Q9CQL1, A0A0R4J259, P59708, Q9D554, O88569, P29341, Q8VEK3, Q8K4Z5	324	99	21038	5.24704	0.33059	0.0222883	0.019817			UP_SEQ_FEATURE	REPEAT:Hemopexin 3	4	1.20846	0.00316979	P28862, Q9JHI0, O54732, P33434	319	21	22270	13.2975	0.975322	0.21741	0.215546			Q8K482	elastin microfibril interfacer 2(Emilin2)	Mus musculus	GO:0007155~cell adhesion,GO:0030194~positive regulation of blood coagulation,GO:0030336~negative regulation of cell migration,GO:0043065~positive regulation of apoptotic process,GO:0045766~positive regulation of angiogenesis,GO:1900426~positive regulation of defense response to bacterium,GO:1901731~positive regulation of platelet aggregation,	GO:0005576~extracellular region,GO:0005581~collagen trimer,	GO:0030023~extracellular matrix constituent conferring elasticity,	IPR001073:Complement C1q protein,IPR008983:Tumour necrosis factor-like domain,IPR011489:EMI domain,			SM00110:C1Q,	KW-0130~Cell adhesion,	KW-0272~Extracellular matrix,KW-0964~Secreted,		KW-0175~Coiled coil,KW-0176~Collagen,KW-0732~Signal,			KW-0325~Glycoprotein,KW-0597~Phosphoprotein,KW-1015~Disulfide bond,	CARBOHYD:N-linked (GlcNAc...) asparagine,COMPBIAS:Basic and acidic residues,COMPBIAS:Polar residues,COMPBIAS:Pro residues,DOMAIN:C1q,DOMAIN:Collagen-like,DOMAIN:EMI,REGION:Disordered,
UP_KW_BIOLOGICAL_PROCESS	KW-0508~mRNA splicing	14	4.22961	0.00142289	Q9CQL1, Q921F2, P59708, Q9D554, P29341, Q8VEK3, A0A0R4J259, G3X9Q0, Q8VIJ6, Q8BM39, O88569, Q8K4Z5, P63017, Q569Z5	190	284	10827	2.80908	0.117771	0.0208691	0.0194462			UP_SEQ_FEATURE	REPEAT:Hemopexin 4	4	1.20846	0.00316979	P28862, Q9JHI0, O54732, P33434	319	21	22270	13.2975	0.975322	0.21741	0.215546			Q99LC5	electron transferring flavoprotein, alpha polypeptide(Etfa)	Mus musculus	GO:0009063~cellular amino acid catabolic process,GO:0022904~respiratory electron transport chain,GO:0033539~fatty acid beta-oxidation using acyl-CoA dehydrogenase,	GO:0005739~mitochondrion,GO:0005759~mitochondrial matrix,GO:0017133~mitochondrial electron transfer flavoprotein complex,GO:0045251~electron transfer flavoprotein complex,	GO:0005515~protein binding,GO:0009055~electron carrier activity,GO:0016491~oxidoreductase activity,GO:0050660~flavin adenine dinucleotide binding,	IPR001308:Electron transfer flavoprotein, alpha subunit,IPR014729:Rossmann-like alpha/beta/alpha sandwich fold,IPR014730:Electron transfer flavoprotein, alpha/beta-subunit, N-terminal,IPR014731:Electron transfer flavoprotein, alpha subunit, C-terminal,IPR018206:Electron transfer flavoprotein, alpha subunit, C-terminal, conserved site,		PIRSF000089:electron transfer flavoprotein, alpha subunit,	SM00893:SM00893,	KW-0249~Electron transport,KW-0813~Transport,	KW-0496~Mitochondrion,		KW-0809~Transit peptide,	KW-0274~FAD,KW-0285~Flavoprotein,		KW-0007~Acetylation,KW-0597~Phosphoprotein,	REGION:Domain I,REGION:Domain II,TRANSIT:Mitochondrion,
GOTERM_CC_DIRECT	GO:0005681~spliceosomal complex	10	3.02115	0.00170435	Q9CQL1, A0A0R4J259, P59708, Q9D554, Q8BM39, O88569, P29341, Q8VEK3, Q8K4Z5, P63017	324	177	21038	3.66848	0.557525	0.0313337	0.0278595			KEGG_PATHWAY	mmu04921:Oxytocin signaling pathway	10	3.02115	0.0033873	Q8CI43, Q9QUI0, P51432, A0A1W2P6F6, A2AGL3, Q4VA93, Q5EG47, P62137, P32883, P56528	180	153	9011	3.27197	0.593087	0.202877	0.19369			Q9D952	envoplakin(Evpl)	Mus musculus	GO:0002786~regulation of antibacterial peptide production,GO:0008544~epidermis development,GO:0018149~peptide cross-linking,GO:0030216~keratinocyte differentiation,GO:0031424~keratinization,GO:0042060~wound healing,GO:0045104~intermediate filament cytoskeleton organization,	GO:0001533~cornified envelope,GO:0005737~cytoplasm,GO:0005829~cytosol,GO:0005856~cytoskeleton,GO:0005882~intermediate filament,GO:0016020~membrane,GO:0030054~cell junction,GO:0030057~desmosome,GO:0045111~intermediate filament cytoskeleton,	GO:0005198~structural molecule activity,GO:0019215~intermediate filament binding,	IPR001101:Plectin repeat,IPR001452:Src homology-3 domain,IPR018159:Spectrin/alpha-actinin,			SM00150:SPEC,SM00250:PLEC,	KW-0417~Keratinization,	KW-0206~Cytoskeleton,KW-0963~Cytoplasm,KW-0965~Cell junction,		KW-0175~Coiled coil,KW-0677~Repeat,KW-0728~SH3 domain,			KW-0597~Phosphoprotein,	COMPBIAS:Basic and acidic residues,COMPBIAS:Polar residues,DOMAIN:SH3,REGION:4 X 4 AA tandem repeats of K-G-S-P,REGION:Central fibrous rod domain,REGION:Disordered,REGION:Globular 1,REGION:Globular 2,REPEAT:Plectin 1,REPEAT:Plectin 2,REPEAT:Plectin 3,REPEAT:Plectin 4,REPEAT:Plectin 5,REPEAT:Plectin 6,REPEAT:Plectin 7,REPEAT:Spectrin,
UP_KW_MOLECULAR_FUNCTION	KW-0694~RNA-binding	23	6.94864	0.00254039	Q9CQL1, Q921F2, P59708, A2A7S7, Q6A0A9, P29341, O70194, Q5SFM8, Q8VEK3, Q9JII5, Q9CR86, Q68FL6, A0A0R4J259, P67984, G3X9Q0, Q8VIJ6, D3Z5I1, O88569, Q8C854, Q61937, Q8CJG0, Q5XFR0, Q569Z5	201	688	11984	1.99317	0.171574	0.0268555	0.0214118			GOTERM_MF_DIRECT	GO:0005515~protein binding	113	34.139	0.00339309	Q62523, P10639, Q60864, Q9WTX5, P70389, O08547, Q6PER3, Q61398, Q80U87, Q6PAR5, Q9R118, Q9ER80, Q3UPT4, P63168, Q6P9R2, A0A0G2JE99, P43275, P48962, A0A1L1SQ41, Q61686, Q60598, P54103, Q9JMG7, P39054, Q61171, Q9WTI7, P48678, Q8BMS1, E9Q557, P08730, Q9WVE8, Q921F2, S4R1W8, P15508, Q99MQ4, P32883, Q61937, P62137, B2RUR8, A0A1W2P6F6, Q61702, Q3UUV5, P70315, Q9ES74, Q9QZ06, E9Q616, P01887, P48774, Q8C…	310	5382	18541	1.25576	0.885259	0.113758	0.1109			P48193	erythrocyte membrane protein band 4.1(Epb41)	Mus musculus	GO:0001558~regulation of cell growth,GO:0007010~cytoskeleton organization,GO:0007049~cell cycle,GO:0008360~regulation of cell shape,GO:0030036~actin cytoskeleton organization,GO:0030866~cortical actin cytoskeleton organization,GO:0031032~actomyosin structure organization,GO:0032092~positive regulation of protein binding,GO:0051301~cell division,GO:0051924~regulation of calcium ion transport,GO:00…	GO:0005634~nucleus,GO:0005737~cytoplasm,GO:0005829~cytosol,GO:0005856~cytoskeleton,GO:0005886~plasma membrane,GO:0005911~cell-cell junction,GO:0005938~cell cortex,GO:0009898~cytoplasmic side of plasma membrane,GO:0014069~postsynaptic density,GO:0015629~actin cytoskeleton,GO:0016020~membrane,GO:0016021~integral component of membrane,GO:0016323~basolateral plasma membrane,GO:0016604~nuclear body,GO…	GO:0003779~actin binding,GO:0005198~structural molecule activity,GO:0005515~protein binding,GO:0005516~calmodulin binding,GO:0005545~1-phosphatidylinositol binding,GO:0008022~protein C-terminus binding,GO:0008092~cytoskeletal protein binding,GO:0030507~spectrin binding,GO:0047485~protein N-terminus binding,GO:0051219~phosphoprotein binding,	IPR000299:FERM domain,IPR000798:Ezrin/radixin/moesin like,IPR007477:SAB domain,IPR008379:Band 4.1, C-terminal,IPR011993:Pleckstrin homology-like domain,IPR014352:FERM/acyl-CoA-binding protein, 3-helical bundle,IPR014847:FERM adjacent (FA),IPR018979:FERM, N-terminal,IPR018980:FERM, C-terminal PH-like domain,IPR019747:FERM conserved site,IPR019748:FERM central domain,IPR019749:Band 4.1 domain,IPR02…			SM00295:B41,SM01195:SM01195,SM01196:SM01196,	KW-0131~Cell cycle,KW-0132~Cell division,KW-0498~Mitosis,KW-0813~Transport,	KW-0206~Cytoskeleton,KW-0472~Membrane,KW-0539~Nucleus,KW-0963~Cytoplasm,		KW-0812~Transmembrane,KW-1133~Transmembrane helix,		KW-0009~Actin-binding,KW-0112~Calmodulin-binding,	KW-0325~Glycoprotein,KW-0597~Phosphoprotein,	COMPBIAS:Basic and acidic residues,COMPBIAS:Polar residues,DOMAIN:4_1_CTD,DOMAIN:FERM,DOMAIN:SAB,REGION:C-terminal (CTD),REGION:Disordered,REGION:Hydrophilic,REGION:Spectrin--actin-binding,TRANSMEM:Helical,
GOTERM_BP_DIRECT	GO:0006397~mRNA processing	15	4.53172	0.00256155	Q9CQL1, Q921F2, P59708, Q9D554, P29341, Q5SFM8, Q8VEK3, A0A0R4J259, G3X9Q0, Q8VIJ6, Q8BM39, O88569, Q8K4Z5, P63017, Q569Z5	322	366	19984	2.54353	0.996564	0.217831	0.215762			GOTERM_BP_DIRECT	GO:0006641~triglyceride metabolic process	5	1.51057	0.00345102	Q9R182, Q8C7G5, A0A5F8MPH8, P08226, P11352	322	39	19984	7.95668	0.999522	0.25434	0.251924			Q3UKV0	eukaryotic translation initiation factor 2B, subunit 3(Eif2b3)	Mus musculus	GO:0002183~cytoplasmic translational initiation,GO:0006413~translational initiation,GO:0009408~response to heat,GO:0009749~response to glucose,GO:0014003~oligodendrocyte development,GO:0021766~hippocampus development,GO:0043434~response to peptide hormone,GO:0050852~T cell receptor signaling pathway,	GO:0005737~cytoplasm,GO:0005851~eukaryotic translation initiation factor 2B complex,GO:0032045~guanyl-nucleotide exchange factor complex,	GO:0003743~translation initiation factor activity,GO:0005085~guanyl-nucleotide exchange factor activity,GO:0008135~translation factor activity, RNA binding,GO:0016779~nucleotidyltransferase activity,	IPR005835:Nucleotidyl transferase,IPR011004:Trimeric LpxA-like,	mmu05168:Herpes simplex virus 1 infection,										DOMAIN:NTP_transferase,
UP_KW_BIOLOGICAL_PROCESS	KW-0507~mRNA processing	14	4.22961	0.0104587	Q9CQL1, Q921F2, P59708, Q9D554, P29341, Q8VEK3, A0A0R4J259, G3X9Q0, Q8VIJ6, Q8BM39, O88569, Q8K4Z5, P63017, Q569Z5	190	360	10827	2.21605	0.603554	0.115046	0.107202			INTERPRO	IPR000738:WHEP-TRS	3	0.906344	0.00353923	P32921, Q68FL6, Q8BH61	327	6	20753	31.7324	0.926689	0.237129	0.234876			O70194	eukaryotic translation initiation factor 3, subunit D(Eif3d)	Mus musculus	GO:0001732~formation of cytoplasmic translation initiation complex,GO:0002191~cap-dependent translational initiation,GO:0006412~translation,GO:0006413~translational initiation,GO:0045727~positive regulation of translation,GO:0075522~IRES-dependent viral translational initiation,GO:0075525~viral translational termination-reinitiation,GO:1902416~positive regulation of mRNA binding,	GO:0005737~cytoplasm,GO:0005852~eukaryotic translation initiation factor 3 complex,GO:0016282~eukaryotic 43S preinitiation complex,GO:0033290~eukaryotic 48S preinitiation complex,GO:0045202~synapse,GO:0071541~eukaryotic translation initiation factor 3 complex, eIF3m,	GO:0003723~RNA binding,GO:0003743~translation initiation factor activity,GO:0098808~mRNA cap binding,	IPR007783:Eukaryotic translation initiation factor 3 subunit D,		PIRSF016281:translation initiation factor eIF-3, subunit d,		KW-0648~Protein biosynthesis,	KW-0963~Cytoplasm,				KW-0396~Initiation factor,KW-0694~RNA-binding,	KW-0007~Acetylation,KW-0597~Phosphoprotein,	COMPBIAS:Acidic residues,REGION:Disordered,REGION:RNA gate,
KEGG_PATHWAY	mmu03040:Spliceosome	8	2.41692	0.0172593	Q9CQL1, P59708, Q9D554, Q8BM39, Q8VEK3, Q8K4Z5, P63017, Q569Z5	180	134	9011	2.98872	0.990084	0.249771	0.23846			GOTERM_CC_DIRECT	GO:0005856~cytoskeleton	36	10.8761	0.00354801	Q62523, O89053, Q9JMH9, Q6P6L5, S4R1W8, P15508, Q8VEK3, E9PWB2, P48193, Q6PER3, P63168, Q6PDI5, Q61937, P63005, P49813, Q9D952, Q60598, A0A0J9YV30, P55258, P97377, Q9WUM4, A0A1D5RMF3, Q9WV69, P70315, Q9ES74, Q9QUI0, P13020, P39054, Q9JLQ0, Q8CJ19, Q6ZWR6, E9Q557, P08730, Q9WVE8, P60766, P28667	324	1413	21038	1.65432	0.817127	0.0605695	0.0538537			Q91WK2	eukaryotic translation initiation factor 3, subunit H(Eif3h)	Mus musculus	GO:0001732~formation of cytoplasmic translation initiation complex,GO:0006412~translation,GO:0006413~translational initiation,GO:0032435~negative regulation of proteasomal ubiquitin-dependent protein catabolic process,	GO:0005737~cytoplasm,GO:0005829~cytosol,GO:0005852~eukaryotic translation initiation factor 3 complex,GO:0016282~eukaryotic 43S preinitiation complex,GO:0033290~eukaryotic 48S preinitiation complex,GO:0042788~polysomal ribosome,GO:0071541~eukaryotic translation initiation factor 3 complex, eIF3m,	GO:0003743~translation initiation factor activity,GO:0008237~metallopeptidase activity,GO:0070122~isopeptidase activity,GO:0101005~ubiquitinyl hydrolase activity,	IPR000555:JAB1/Mov34/MPN/PAD-1,IPR027524:Eukaryotic translation initiation factor 3 subunit H,	mmu05162:Measles,		SM00232:JAB_MPN,	KW-0648~Protein biosynthesis,	KW-0963~Cytoplasm,				KW-0396~Initiation factor,	KW-0597~Phosphoprotein,KW-0832~Ubl conjugation,KW-1017~Isopeptide bond,	COMPBIAS:Polar residues,CROSSLNK:Glycyl lysine isopeptide (Lys-Gly) (interchain with G-Cter in SUMO2),DOMAIN:MPN,REGION:Disordered,
GOTERM_BP_DIRECT	GO:0000398~mRNA splicing, via spliceosome	8	2.41692	0.0258631	Q9CQL1, P59708, Q9D554, Q8VIJ6, O88569, Q8K4Z5, P63017, Q569Z5	322	179	19984	2.77373	1	0.684049	0.677552			GOTERM_MF_DIRECT	GO:0005543~phospholipid binding	8	2.41692	0.00364072	P52430, P09813, Q8C7G5, Q80XN0, P15508, Q9WTI7, P08226, Q9WVE8	310	118	18541	4.05489	0.902057	0.115957	0.113044			P59325	eukaryotic translation initiation factor 5(Eif5)	Mus musculus	GO:0001731~formation of translation preinitiation complex,GO:0001732~formation of cytoplasmic translation initiation complex,GO:0006412~translation,GO:0006413~translational initiation,GO:0006446~regulation of translational initiation,GO:0090630~activation of GTPase activity,	GO:0005737~cytoplasm,GO:0005829~cytosol,GO:0005886~plasma membrane,GO:0045202~synapse,	GO:0000166~nucleotide binding,GO:0003743~translation initiation factor activity,GO:0005092~GDP-dissociation inhibitor activity,GO:0005525~GTP binding,GO:0071074~eukaryotic initiation factor eIF2 binding,	IPR002735:Translation initiation factor IF2/IF5,IPR003307:W2 domain,IPR016021:MIF4-like, type 1/2/3,IPR016024:Armadillo-type fold,IPR016189:Translation initiation factor IF2/IF5, N-terminal,IPR016190:Translation initiation factor IF2/IF5, zinc-binding,			SM00515:eIF5C,SM00653:eIF2B_5,	KW-0648~Protein biosynthesis,				KW-0342~GTP-binding,KW-0547~Nucleotide-binding,	KW-0396~Initiation factor,	KW-0597~Phosphoprotein,KW-0832~Ubl conjugation,KW-1017~Isopeptide bond,	COMPBIAS:Basic and acidic residues,CROSSLNK:Glycyl lysine isopeptide (Lys-Gly) (interchain with G-Cter in SUMO2),DOMAIN:W2,DOMAIN:eIF2B_5,REGION:Disordered,
GOTERM_CC_DIRECT	GO:0005684~U2-type spliceosomal complex	3	0.906344	0.033833	P59708, Q9D554, Q8K4Z5	324	19	21038	10.2524	1	0.220973	0.196472			GOTERM_BP_DIRECT	GO:0051873~killing by host of symbiont cells	3	0.906344	0.00369702	S4R1W8, P41317, P39039	322	6	19984	31.0311	0.999723	0.263681	0.261177			A0A2I3BRQ1	expressed sequence AI182371(AI182371)	Mus musculus	GO:0006954~inflammatory response,GO:0006957~complement activation, alternative pathway,GO:0006958~complement activation, classical pathway,	GO:0005576~extracellular region,GO:0016021~integral component of membrane,	GO:0004866~endopeptidase inhibitor activity,	IPR000020:Anaphylatoxin/fibulin,IPR001840:Complement C3a/C4a/C5a anaphylatoxin,IPR002890:Alpha-2-macroglobulin, N-terminal,IPR018081:Anaphylatoxin,			SM00104:ANATO,	KW-0179~Complement alternate pathway,KW-0180~Complement pathway,KW-0391~Immunity,KW-0395~Inflammatory response,KW-0399~Innate immunity,	KW-0472~Membrane,KW-0964~Secreted,		KW-0732~Signal,KW-0812~Transmembrane,KW-1133~Transmembrane helix,			KW-1015~Disulfide bond,	COMPBIAS:Basic and acidic residues,DOMAIN:Anaphylatoxin-like,REGION:Disordered,TRANSMEM:Helical,
GOTERM_CC_DIRECT	GO:0005686~U2 snRNP	3	0.906344	0.0372181	P59708, Q9D554, Q8K4Z5	324	20	21038	9.73981	1	0.237203	0.210902			SMART	SM00643:C345C	4	1.20846	0.00377609	Q8CAH7, P01029, Q8C4U3, Q61398	216	16	10615	12.2859	0.495791	0.244745	0.243393			A0A2I3BR29	family with sequence similarity 107, member B(Fam107b)	Mus musculus	GO:0007605~sensory perception of sound,			IPR009533:Protein of unknown function DUF1151,							KW-0175~Coiled coil,			KW-0007~Acetylation,	COMPBIAS:Basic and acidic residues,COMPBIAS:Polar residues,REGION:Disordered,
GOTERM_CC_DIRECT	GO:0071005~U2-type precatalytic spliceosome	3	0.906344	0.189951	Q9CQL1, Q9D554, Q8K4Z5	324	52	21038	3.74608	1	0.726373	0.645834			GOTERM_BP_DIRECT	GO:0061136~regulation of proteasomal protein catabolic process	4	1.20846	0.00382179	Q9JMA1, P08226, P11352, P97371	322	20	19984	12.4124	0.99979	0.264062	0.261554			Q6A0A9	family with sequence similarity 120, member A(Fam120a)	Mus musculus		GO:0005634~nucleus,GO:0005737~cytoplasm,GO:0005829~cytosol,GO:0005886~plasma membrane,GO:0016020~membrane,	GO:0003723~RNA binding,	IPR026784:Constitutive coactivator of PPAR-gamma,					KW-0472~Membrane,KW-0963~Cytoplasm,KW-1003~Cell membrane,				KW-0694~RNA-binding,	KW-0007~Acetylation,KW-0488~Methylation,KW-0597~Phosphoprotein,	COMPBIAS:Polar residues,REGION:Disordered,REGION:Interaction with YES1, SRC and FYN,REGION:RNA binding,
															KEGG_PATHWAY	mmu05417:Lipid and atherosclerosis	12	3.62538	0.00382787	P28862, Q9QUI0, P51432, O09110, Q4VA93, Q61805, P08113, P11499, P63038, P63017, P32883, P60766	180	216	9011	2.78117	0.63808	0.202877	0.19369			Q80VD1	family with sequence similarity 98, member B(Fam98b)	Mus musculus	GO:0006479~protein methylation,GO:0008284~positive regulation of cell proliferation,GO:0010628~positive regulation of gene expression,	GO:0005634~nucleus,GO:0005654~nucleoplasm,GO:0005737~cytoplasm,GO:0043231~intracellular membrane-bounded organelle,GO:0072669~tRNA-splicing ligase complex,	GO:0008276~protein methyltransferase activity,GO:0042802~identical protein binding,	IPR018797:Uncharacterised protein family FAM98,					KW-0539~Nucleus,KW-0963~Cytoplasm,						REGION:Disordered,
Annotation Cluster 14	Enrichment Score: 2.316727406858508														GOTERM_CC_DIRECT	GO:0030027~lamellipodium	10	3.02115	0.00399526	O89053, Q5SUA5, Q9R182, Q60598, A0A0J9YV30, Q9QUI0, P13020, P39054, P29341, Q9WUM4	324	201	21038	3.23045	0.852446	0.0637269	0.0566609			A0A0G2JFY5	far upstream element (FUSE) binding protein 1(Fubp1)	Mus musculus	GO:0006355~regulation of transcription, DNA-templated,GO:0006357~regulation of transcription from RNA polymerase II promoter,GO:0010468~regulation of gene expression,GO:0010628~positive regulation of gene expression,GO:0048103~somatic stem cell division,GO:0048588~developmental cell growth,GO:0071425~hematopoietic stem cell proliferation,GO:1900149~positive regulation of Schwann cell migration,	GO:0005634~nucleus,GO:0005654~nucleoplasm,GO:0005737~cytoplasm,GO:0016021~integral component of membrane,GO:0045202~synapse,	GO:0000978~RNA polymerase II core promoter proximal region sequence-specific DNA binding,GO:0003676~nucleic acid binding,GO:0003677~DNA binding,GO:0003723~RNA binding,GO:0003729~mRNA binding,GO:0005515~protein binding,	IPR004087:K Homology domain,IPR004088:K Homology domain, type 1,IPR015096:Domain of unknown function DUF1897,			SM00322:KH,	KW-0804~Transcription,KW-0805~Transcription regulation,	KW-0472~Membrane,KW-0539~Nucleus,		KW-0677~Repeat,KW-0812~Transmembrane,KW-1133~Transmembrane helix,		KW-0238~DNA-binding,	KW-0007~Acetylation,KW-0488~Methylation,KW-0597~Phosphoprotein,KW-0832~Ubl conjugation,	COMPBIAS:Polar residues,COMPBIAS:Pro residues,DOMAIN:DUF1897,DOMAIN:KH,DOMAIN:KH 1,DOMAIN:KH 2,DOMAIN:KH 3,DOMAIN:KH 4,REGION:Disordered,TRANSMEM:Helical,
Category	Term	Count	%	PValue	Genes	List Total	Pop Hits	Pop Total	Fold Enrichment	Bonferroni	Benjamini	FDR			GOTERM_CC_DIRECT	GO:0048471~perinuclear region of cytoplasm	24	7.25076	0.00399959	Q99JW4, O70303, Q9WTN0, P97467, P11499, P68040, Q6PER3, Q9WV69, P21614, P13020, P84078, A2AGL3, P39054, Q9WVK4, Q4VA93, Q9QZ06, Q9JLQ0, P48678, P08113, P63005, Q921I1, Q6ZWR6, P63017, Q80WJ7	324	817	21038	1.90743	0.852752	0.0637269	0.0566609			A0A6I8MWX0	fibronectin type III domain containing 1(Fndc1)	Mus musculus	GO:0001934~positive regulation of protein phosphorylation,GO:0010666~positive regulation of cardiac muscle cell apoptotic process,GO:0051223~regulation of protein transport,GO:0071456~cellular response to hypoxia,	GO:0005737~cytoplasm,GO:0005886~plasma membrane,GO:0005911~cell-cell junction,GO:0016607~nuclear speck,GO:0031966~mitochondrial membrane,		IPR003961:Fibronectin, type III,IPR013783:Immunoglobulin-like fold,			SM00060:FN3,				KW-0732~Signal,				COMPBIAS:Basic and acidic residues,COMPBIAS:Polar residues,DOMAIN:Fibronectin type-III,REGION:Disordered,
UP_SEQ_FEATURE	DOMAIN:VWFA	7	2.1148	0.00184317	Q6DFX2, O35226, A6X935, Q61702, Q9CZ52, Q99KC8, E9PVD2, B8JJN0	319	90	22270	5.42982	0.883647	0.165318	0.163901			SMART	SM00327:VWA	7	2.1148	0.00405655	Q6DFX2, O35226, A6X935, Q61702, Q9CZ52, Q99KC8, E9PVD2, B8JJN0	216	75	10615	4.58673	0.520844	0.244745	0.243393			P13020	gelsolin(Gsn)	Mus musculus	GO:0006911~phagocytosis, engulfment,GO:0006915~apoptotic process,GO:0007417~central nervous system development,GO:0007568~aging,GO:0008154~actin polymerization or depolymerization,GO:0010628~positive regulation of gene expression,GO:0014003~oligodendrocyte development,GO:0014891~striated muscle atrophy,GO:0016192~vesicle-mediated transport,GO:0030030~cell projection organization,GO:0030031~cell p…	GO:0001726~ruffle,GO:0002102~podosome,GO:0005576~extracellular region,GO:0005615~extracellular space,GO:0005634~nucleus,GO:0005737~cytoplasm,GO:0005829~cytosol,GO:0005856~cytoskeleton,GO:0005886~plasma membrane,GO:0005925~focal adhesion,GO:0015629~actin cytoskeleton,GO:0016528~sarcoplasm,GO:0030027~lamellipodium,GO:0030478~actin cap,GO:0030864~cortical actin cytoskeleton,GO:0032991~macromolecular…	GO:0003779~actin binding,GO:0005509~calcium ion binding,GO:0005515~protein binding,GO:0005546~phosphatidylinositol-4,5-bisphosphate binding,GO:0036313~phosphatidylinositol 3-kinase catalytic subunit binding,GO:0045159~myosin II binding,GO:0046872~metal ion binding,GO:0051015~actin filament binding,	IPR007122:Villin/Gelsolin,IPR007123:Gelsolin domain,	mmu04666:Fc gamma R-mediated phagocytosis,mmu04810:Regulation of actin cytoskeleton,mmu05203:Viral carcinogenesis,		SM00262:GEL,	KW-0970~Cilium biogenesis/degradation,	KW-0206~Cytoskeleton,KW-0539~Nucleus,KW-0963~Cytoplasm,KW-0964~Secreted,KW-0966~Cell projection,		KW-0677~Repeat,KW-0732~Signal,	KW-0106~Calcium,KW-0479~Metal-binding,	KW-0009~Actin-binding,KW-0117~Actin capping,	KW-0007~Acetylation,KW-0597~Phosphoprotein,KW-1015~Disulfide bond,	COMPBIAS:Basic and acidic residues,DISULFID:In isoform 1,DOMAIN:Gelsolin-like,REGION:Actin-actin interfilament contact point,REGION:Actin-binding, Ca-sensitive,REGION:Actin-severing,REGION:Disordered,REPEAT:Gelsolin-like 1,REPEAT:Gelsolin-like 2,REPEAT:Gelsolin-like 3,REPEAT:Gelsolin-like 4,REPEAT:Gelsolin-like 5,REPEAT:Gelsolin-like 6,
INTERPRO	IPR002035:von Willebrand factor, type A	7	2.1148	0.00184624	Q6DFX2, O35226, A6X935, Q61702, Q9CZ52, Q99KC8, E9PVD2, B8JJN0	327	82	20753	5.41773	0.743835	0.194383	0.192536			INTERPRO	IPR002477:Peptidoglycan binding-like	4	1.20846	0.00414108	P28862, Q9JHI0, O54732, P33434	327	21	20753	12.0885	0.953033	0.254331	0.251916			Q9WTN0	geranylgeranyl diphosphate synthase 1(Ggps1)	Mus musculus	GO:0006629~lipid metabolic process,GO:0006720~isoprenoid metabolic process,GO:0008299~isoprenoid biosynthetic process,GO:0033384~geranyl diphosphate biosynthetic process,GO:0033386~geranylgeranyl diphosphate biosynthetic process,GO:0045337~farnesyl diphosphate biosynthetic process,	GO:0005654~nucleoplasm,GO:0005737~cytoplasm,GO:0005829~cytosol,GO:0030018~Z disc,GO:0048471~perinuclear region of cytoplasm,	GO:0004161~dimethylallyltranstransferase activity,GO:0004311~farnesyltranstransferase activity,GO:0004337~geranyltranstransferase activity,GO:0004659~prenyltransferase activity,GO:0016740~transferase activity,GO:0042802~identical protein binding,GO:0046872~metal ion binding,	IPR000092:Polyprenyl synthetase,IPR008949:Terpenoid synthase,	mmu00900:Terpenoid backbone biosynthesis,mmu01100:Metabolic pathways,			KW-0414~Isoprene biosynthesis,KW-0443~Lipid metabolism,	KW-0963~Cytoplasm,			KW-0460~Magnesium,KW-0479~Metal-binding,	KW-0808~Transferase,	KW-0007~Acetylation,	MUTAGEN:Y->C: Results in prenatal animals lethality.,
SMART	SM00327:VWA	7	2.1148	0.00405655	Q6DFX2, O35226, A6X935, Q61702, Q9CZ52, Q99KC8, E9PVD2, B8JJN0	216	75	10615	4.58673	0.520844	0.244745	0.243393			GOTERM_BP_DIRECT	GO:0031647~regulation of protein stability	7	2.1148	0.00430701	Q921F2, P09813, Q61937, P48678, P63017, P32883, Q80U87	322	95	19984	4.573	0.999929	0.278349	0.275705			P48774	glutathione S-transferase, mu 5(Gstm5)	Mus musculus	GO:0006749~glutathione metabolic process,GO:0018916~nitrobenzene metabolic process,GO:0042178~xenobiotic catabolic process,GO:0043627~response to estrogen,GO:0070458~cellular detoxification of nitrogen compound,	GO:0005737~cytoplasm,GO:0005829~cytosol,GO:0035686~sperm fibrous sheath,GO:0045171~intercellular bridge,	GO:0004364~glutathione transferase activity,GO:0005515~protein binding,GO:0016740~transferase activity,GO:0019899~enzyme binding,GO:0042802~identical protein binding,GO:0042803~protein homodimerization activity,GO:0043295~glutathione binding,	IPR003081:Glutathione S-transferase, Mu class,IPR004045:Glutathione S-transferase, N-terminal,IPR004046:Glutathione S-transferase, C-terminal,IPR010987:Glutathione S-transferase, C-terminal-like,	mmu00480:Glutathione metabolism,mmu00980:Metabolism of xenobiotics by cytochrome P450,mmu00982:Drug metabolism - cytochrome P450,mmu00983:Drug metabolism - other enzymes,mmu01100:Metabolic pathways,mmu01524:Platinum drug resistance,mmu05200:Pathways in cancer,mmu05204:Chemical carcinogenesis - DNA adducts,mmu05207:Chemical carcinogenesis - receptor activation,mmu05208:Chemical carcinogenesis - re…				KW-0963~Cytoplasm,				KW-0808~Transferase,	KW-0597~Phosphoprotein,	DOMAIN:GST C-terminal,DOMAIN:GST N-terminal,
UP_SEQ_FEATURE	DOMAIN:VIT	3	0.906344	0.00847984	A6X935, Q61702, Q99KC8, E9PVD2	319	10	22270	20.9436	0.999951	0.449431	0.445577			GOTERM_BP_DIRECT	GO:0042026~protein refolding	4	1.20846	0.00440624	Q9QYJ0, P01887, P63038, P63017	322	21	19984	11.8214	0.999943	0.278349	0.275705			Q64471	glutathione S-transferase, theta 1(Gstt1)	Mus musculus	GO:0006304~DNA modification,GO:0006749~glutathione metabolic process,GO:0007568~aging,GO:0009751~response to salicylic acid,GO:0010269~response to selenium ion,GO:0018900~dichloromethane metabolic process,GO:0033197~response to vitamin E,GO:0042493~response to drug,	GO:0005634~nucleus,GO:0005737~cytoplasm,GO:0005829~cytosol,	GO:0004364~glutathione transferase activity,GO:0004602~glutathione peroxidase activity,GO:0016740~transferase activity,GO:0047651~alkylhalidase activity,	IPR004045:Glutathione S-transferase, N-terminal,IPR004046:Glutathione S-transferase, C-terminal,IPR010987:Glutathione S-transferase, C-terminal-like,	mmu00480:Glutathione metabolism,mmu00980:Metabolism of xenobiotics by cytochrome P450,mmu00982:Drug metabolism - cytochrome P450,mmu00983:Drug metabolism - other enzymes,mmu01100:Metabolic pathways,mmu01524:Platinum drug resistance,mmu05200:Pathways in cancer,mmu05204:Chemical carcinogenesis - DNA adducts,mmu05207:Chemical carcinogenesis - receptor activation,mmu05208:Chemical carcinogenesis - re…				KW-0539~Nucleus,KW-0963~Cytoplasm,				KW-0808~Transferase,		DOMAIN:GST C-terminal,DOMAIN:GST N-terminal,MUTAGEN:R->W: Strongly reduced catalytic activity.,
INTERPRO	IPR013694:VIT domain	3	0.906344	0.0101855	A6X935, Q61702, Q99KC8, E9PVD2	327	10	20753	19.0394	0.999471	0.424723	0.420689			GOTERM_BP_DIRECT	GO:0007097~nuclear migration	4	1.20846	0.00440624	P48678, P63005, Q6ZWR6, P60766	322	21	19984	11.8214	0.999943	0.278349	0.275705			P11352	glutathione peroxidase 1(Gpx1)	Mus musculus	GO:0000302~response to reactive oxygen species,GO:0001659~temperature homeostasis,GO:0001885~endothelial cell development,GO:0002862~negative regulation of inflammatory response to antigenic stimulus,GO:0006629~lipid metabolic process,GO:0006641~triglyceride metabolic process,GO:0006749~glutathione metabolic process,GO:0006915~apoptotic process,GO:0006979~response to oxidative stress,GO:0007605~s…	GO:0005634~nucleus,GO:0005737~cytoplasm,GO:0005739~mitochondrion,GO:0005829~cytosol,GO:0097413~Lewy body,	GO:0004601~peroxidase activity,GO:0004602~glutathione peroxidase activity,GO:0005515~protein binding,GO:0016491~oxidoreductase activity,GO:0017124~SH3 domain binding,GO:0047066~phospholipid-hydroperoxide glutathione peroxidase activity,	IPR000889:Glutathione peroxidase,	mmu00480:Glutathione metabolism,mmu01100:Metabolic pathways,mmu04918:Thyroid hormone synthesis,mmu05014:Amyotrophic lateral sclerosis,mmu05016:Huntington disease,mmu05022:Pathways of neurodegeneration - multiple diseases,	PIRSF000303:glutathione peroxidase,		KW-0443~Lipid metabolism,	KW-0963~Cytoplasm,				KW-0560~Oxidoreductase,KW-0575~Peroxidase,	KW-0007~Acetylation,KW-0597~Phosphoprotein,	NON_STD:Selenocysteine,SITE:Subject to oxidation and hydroselenide loss to dehydroalanine,
SMART	SM00609:VIT	3	0.906344	0.0105501	A6X935, Q61702, Q99KC8, E9PVD2	216	8	10615	18.4288	0.85335	0.381912	0.379802			INTERPRO	IPR014729:Rossmann-like alpha/beta/alpha sandwich fold	5	1.51057	0.00455447	P32921, Q68FL6, A2A7S7, Q8BMJ2, Q99LC5	327	43	20753	7.37963	0.965414	0.258204	0.255751			P46412	glutathione peroxidase 3(Gpx3)	Mus musculus	GO:0006749~glutathione metabolic process,GO:0006979~response to oxidative stress,GO:0042744~hydrogen peroxide catabolic process,GO:0098869~cellular oxidant detoxification,	GO:0005576~extracellular region,GO:0005615~extracellular space,	GO:0004601~peroxidase activity,GO:0004602~glutathione peroxidase activity,GO:0008430~selenium binding,GO:0016491~oxidoreductase activity,GO:0042802~identical protein binding,	IPR000889:Glutathione peroxidase,	mmu00480:Glutathione metabolism,mmu01100:Metabolic pathways,mmu04918:Thyroid hormone synthesis,mmu05014:Amyotrophic lateral sclerosis,mmu05016:Huntington disease,mmu05022:Pathways of neurodegeneration - multiple diseases,	PIRSF000303:glutathione peroxidase,			KW-0964~Secreted,		KW-0732~Signal,		KW-0560~Oxidoreductase,KW-0575~Peroxidase,		NON_STD:Selenocysteine,
															GOTERM_BP_DIRECT	GO:0017148~negative regulation of translation	7	2.1148	0.00476884	A0A0R4J259, A0A5F8MPB8, S4R1W8, Q4VA93, P68040, Q07079, A0A1B0GSF0	322	97	19984	4.47871	0.999974	0.292886	0.290105			O70325	glutathione peroxidase 4(Gpx4)	Mus musculus	GO:0006325~chromatin organization,GO:0006629~lipid metabolic process,GO:0006749~glutathione metabolic process,GO:0006979~response to oxidative stress,GO:0007275~multicellular organism development,GO:0007283~spermatogenesis,GO:0007568~aging,GO:0019369~arachidonic acid metabolic process,GO:0019372~lipoxygenase pathway,GO:0032355~response to estradiol,GO:0050727~regulation of inflammatory response,G…	GO:0005634~nucleus,GO:0005635~nuclear envelope,GO:0005737~cytoplasm,GO:0005739~mitochondrion,GO:0005743~mitochondrial inner membrane,GO:0005829~cytosol,GO:0032991~macromolecular complex,	GO:0004601~peroxidase activity,GO:0004602~glutathione peroxidase activity,GO:0008430~selenium binding,GO:0016491~oxidoreductase activity,GO:0042802~identical protein binding,GO:0047066~phospholipid-hydroperoxide glutathione peroxidase activity,	IPR000889:Glutathione peroxidase,	mmu00480:Glutathione metabolism,mmu00590:Arachidonic acid metabolism,mmu01100:Metabolic pathways,mmu04216:Ferroptosis,	PIRSF000303:glutathione peroxidase,		KW-0443~Lipid metabolism,	KW-0496~Mitochondrion,KW-0539~Nucleus,KW-0963~Cytoplasm,		KW-0732~Signal,KW-0809~Transit peptide,	KW-0711~Selenium,	KW-0217~Developmental protein,KW-0560~Oxidoreductase,KW-0575~Peroxidase,KW-9996~Developmental protein,	KW-0597~Phosphoprotein,	COMPBIAS:Basic residues,MUTAGEN:U->C: Mice develop normally and were born at the expected Mendelian ratio. Homozygous mice however lose body weight by P14-P16 and are susceptible to fatal epileptic seizures. Cells are extremely sensitive to peroxide-induced cell death because the enzyme is inactivated: The enzyme undergoes overoxidation and irreversible inactivation in the presence of exceeding c…
Annotation Cluster 15	Enrichment Score: 2.224116984500267														GOTERM_BP_DIRECT	GO:1900026~positive regulation of substrate adhesion-dependent cell spreading	5	1.51057	0.00492483	Q99JW4, P39054, Q9R1E6, Q9WV69, P60766	322	43	19984	7.21652	0.999982	0.294292	0.291497			P21765	glutathione peroxidase 5(Gpx5)	Mus musculus	GO:0006979~response to oxidative stress,GO:0034599~cellular response to oxidative stress,	GO:0005576~extracellular region,GO:0005615~extracellular space,GO:0097524~sperm plasma membrane,	GO:0004601~peroxidase activity,GO:0004602~glutathione peroxidase activity,GO:0016491~oxidoreductase activity,	IPR000889:Glutathione peroxidase,	mmu00480:Glutathione metabolism,mmu01100:Metabolic pathways,mmu04918:Thyroid hormone synthesis,mmu05014:Amyotrophic lateral sclerosis,mmu05016:Huntington disease,mmu05022:Pathways of neurodegeneration - multiple diseases,	PIRSF000303:glutathione peroxidase,			KW-0964~Secreted,		KW-0732~Signal,		KW-0560~Oxidoreductase,KW-0575~Peroxidase,
Category	Term	Count	%	PValue	Genes	List Total	Pop Hits	Pop Total	Fold Enrichment	Bonferroni	Benjamini	FDR			UP_KW_CELLULAR_COMPONENT	KW-0473~Membrane attack complex	3	0.906344	0.00510371	Q8BH35, Q8VCG4, Q8K182	287	7	17833	26.6297	0.209723	0.0364103	0.0300781			S4R1W8	glyceraldehyde-3-phosphate dehydrogenase(Gapdh)	Mus musculus	GO:0000226~microtubule cytoskeleton organization,GO:0001819~positive regulation of cytokine production,GO:0002376~immune system process,GO:0005975~carbohydrate metabolic process,GO:0006006~glucose metabolic process,GO:0006094~gluconeogenesis,GO:0006096~glycolytic process,GO:0006417~regulation of translation,GO:0006915~apoptotic process,GO:0007275~multicellular organism development,GO:0010951~nega…	GO:0005634~nucleus,GO:0005737~cytoplasm,GO:0005739~mitochondrion,GO:0005811~lipid particle,GO:0005829~cytosol,GO:0005856~cytoskeleton,GO:0005886~plasma membrane,GO:0015630~microtubule cytoskeleton,GO:0031906~late endosome lumen,GO:0031965~nuclear membrane,GO:0043209~myelin sheath,GO:0043231~intracellular membrane-bounded organelle,GO:0097452~GAIT complex,GO:0098978~glutamatergic synapse,GO:009909…	GO:0004365~glyceraldehyde-3-phosphate dehydrogenase (NAD+) (phosphorylating) activity,GO:0005515~protein binding,GO:0008017~microtubule binding,GO:0016491~oxidoreductase activity,GO:0016620~oxidoreductase activity, acting on the aldehyde or oxo group of donors, NAD or NADP as acceptor,GO:0016740~transferase activity,GO:0019828~aspartic-type endopeptidase inhibitor activity,GO:0019899~enzyme bindi…	IPR006424:Glyceraldehyde-3-phosphate dehydrogenase, type I,IPR020828:Glyceraldehyde 3-phosphate dehydrogenase, NAD(P) binding domain,IPR020829:Glyceraldehyde 3-phosphate dehydrogenase, catalytic domain,IPR020830:Glyceraldehyde 3-phosphate dehydrogenase, active site,IPR020831:Glyceraldehyde/Erythrose phosphate dehydrogenase family,	mmu00010:Glycolysis / Gluconeogenesis,mmu01100:Metabolic pathways,mmu01200:Carbon metabolism,mmu01230:Biosynthesis of amino acids,mmu04066:HIF-1 signaling pathway,mmu05010:Alzheimer disease,mmu05132:Salmonella infection,mmu05415:Diabetic cardiomyopathy,	PIRSF000149:glyceraldehyde-3-phosphate dehydrogenase,	SM00846:SM00846,	KW-0053~Apoptosis,KW-0324~Glycolysis,KW-0391~Immunity,KW-0399~Innate immunity,KW-0810~Translation regulation,	KW-0206~Cytoskeleton,KW-0539~Nucleus,KW-0963~Cytoplasm,			KW-0520~NAD,KW-0547~Nucleotide-binding,	KW-0560~Oxidoreductase,KW-0808~Transferase,	KW-0007~Acetylation,KW-0013~ADP-ribosylation,KW-0488~Methylation,KW-0597~Phosphoprotein,KW-0702~S-nitrosylation,KW-0832~Ubl conjugation,KW-1017~Isopeptide bond,	ACT_SITE:Nucleophile,CROSSLNK:Glycyl lysine isopeptide (Lys-Gly) (interchain with G-Cter in SUMO2),DOMAIN:Gp_dh_C,DOMAIN:Gp_dh_N,MOTIF:[IL]-x-C-x-x-[DE] motif,MUTAGEN:C->S: Abolishes sulfhydration and induces impaired enzyme activity.,REGION:Interaction with WARS1,SITE:Activates thiol group during catalysis,
GOTERM_MF_DIRECT	GO:0003723~RNA binding	33	9.96979	9.7292e-05	Q921F2, P59708, O70194, Q8VEK3, Q922B2, Q9CR86, P67984, P42669, Q8VIJ6, D3Z5I1, Q8C854, Q61937, Q8CJG0, Q8K4Z5, Q6PGC1, Q5XFR0, Q569Z5, Q9CQL1, A2A7S7, Q9D554, Q6A0A9, P29341, Q5SFM8, Q9JII5, Q9DB27, P62264, Q68FL6, A0A0R4J259, G3X9Q0, O88569, P08113, A0A0G2JFY5, P63017	310	936	18541	2.10867	0.0600964	0.00850149	0.00828795			GOTERM_BP_DIRECT	GO:0030049~muscle filament sliding	3	0.906344	0.00512104	Q8CI43, A0A1W2P6F6, P13542	322	7	19984	26.598	0.999988	0.297963	0.295133			Q9JL62	glycolipid transfer protein(Gltp)	Mus musculus	GO:0006869~lipid transport,GO:0035627~ceramide transport,	GO:0005737~cytoplasm,GO:0005829~cytosol,GO:0016020~membrane,	GO:0008289~lipid binding,GO:0042802~identical protein binding,GO:0051861~glycolipid binding,GO:1902387~ceramide 1-phosphate binding,GO:1902388~ceramide 1-phosphate transporter activity,	IPR014830:Glycolipid transfer protein domain,				KW-0445~Lipid transport,KW-0813~Transport,	KW-0963~Cytoplasm,		KW-0677~Repeat,			KW-0007~Acetylation,	DOMAIN:GLTP,REGION:2 X 12 AA approximate tandem repeats,REPEAT:1,REPEAT:2,
GOTERM_MF_DIRECT	GO:0003676~nucleic acid binding	22	6.64653	0.00060206	Q921F2, P59708, Q9D554, P10711, P29341, Q5SFM8, Q8JZW8, Q922B2, Q9JII5, Q9CR86, Q3TMQ6, A0A0R4J259, Q8VIJ6, Q5BLK4, O88569, Q61937, Q9R1E6, Q8CJG0, Q6PGC1, A0A0G2JFY5, Q5XFR0, Q569Z5	310	569	18541	2.3125	0.318615	0.0426124	0.0415421			UP_SEQ_FEATURE	NON_STD:Selenocysteine	4	1.20846	0.00525569	A0A087WNU1, O70325, P46412, P11352	319	25	22270	11.1699	0.997854	0.334596	0.331726			D3YYT1	glyoxylate reductase 1 homolog (Arabidopsis)(Glyr1)	Mus musculus	GO:0035066~positive regulation of histone acetylation,GO:0045944~positive regulation of transcription from RNA polymerase II promoter,	GO:0000786~nucleosome,GO:0005634~nucleus,GO:0005654~nucleoplasm,GO:0005694~chromosome,GO:0005829~cytosol,	GO:0003677~DNA binding,GO:0003682~chromatin binding,GO:0016491~oxidoreductase activity,GO:0031491~nucleosome binding,GO:0035064~methylated histone binding,GO:0042393~histone binding,GO:0050661~NADP binding,GO:0051287~NAD binding,	IPR000313:PWWP,IPR006115:6-phosphogluconate dehydrogenase, NADP-binding,IPR008927:6-phosphogluconate dehydrogenase, C-terminal-like,IPR013328:Dehydrogenase, multihelical,			SM00293:PWWP,		KW-0158~Chromosome,KW-0539~Nucleus,				KW-0238~DNA-binding,	KW-0597~Phosphoprotein,KW-0832~Ubl conjugation,KW-1017~Isopeptide bond,	COMPBIAS:Basic and acidic residues,CROSSLNK:Glycyl lysine isopeptide (Lys-Gly) (interchain with G-Cter in SUMO2),DNA_BIND:A.T hook,DOMAIN:PWWP,MUTAGEN:P->L: Mutant animals are born at expected Mendelian ratios. 54% mutants display postnatal lethality between days 0 and 1. They show centricular septal defects.,REGION:Dehydrogenase domain,REGION:Disordered,REGION:Interaction with KDM1B,REGION:Inter…
UP_SEQ_FEATURE	DOMAIN:RRM 1	7	2.1148	0.00184317	Q921F2, A0A0R4J259, Q8VIJ6, O88569, Q8C854, P29341, Q9JII5	319	90	22270	5.42982	0.883647	0.165318	0.163901			INTERPRO	IPR021190:Peptidase M10A	4	1.20846	0.00538798	P28862, Q9JHI0, O54732, P33434	327	23	20753	11.0374	0.981346	0.264729	0.262215			P63038	heat shock protein 1 (chaperonin)(Hspd1)	Mus musculus	GO:0001666~response to hypoxia,GO:0002755~MyD88-dependent toll-like receptor signaling pathway,GO:0002842~positive regulation of T cell mediated immune response to tumor cell,GO:0002931~response to ischemia,GO:0006457~protein folding,GO:0006919~activation of cysteine-type endopeptidase activity involved in apoptotic process,GO:0006986~response to unfolded protein,GO:0008637~apoptotic mitochondria…	GO:0005615~extracellular space,GO:0005737~cytoplasm,GO:0005739~mitochondrion,GO:0005743~mitochondrial inner membrane,GO:0005759~mitochondrial matrix,GO:0005769~early endosome,GO:0005782~peroxisomal matrix,GO:0005791~rough endoplasmic reticulum,GO:0005794~Golgi apparatus,GO:0005829~cytosol,GO:0005886~plasma membrane,GO:0005905~clathrin-coated pit,GO:0009986~cell surface,GO:0016020~membrane,GO:0030…	GO:0000166~nucleotide binding,GO:0001530~lipopolysaccharide binding,GO:0002039~p53 binding,GO:0003725~double-stranded RNA binding,GO:0005524~ATP binding,GO:0008035~high-density lipoprotein particle binding,GO:0016853~isomerase activity,GO:0019899~enzyme binding,GO:0031625~ubiquitin protein ligase binding,GO:0034185~apolipoprotein binding,GO:0034186~apolipoprotein A-I binding,GO:0044877~macromolec…	IPR001844:Chaperonin Cpn60,IPR002423:Chaperonin Cpn60/TCP-1,IPR017998:Chaperone tailless complex polypeptide 1 (TCP-1),IPR018370:Chaperonin Cpn60, conserved site,IPR027409:GroEL-like apical domain,IPR027410:TCP-1-like chaperonin intermediate domain,IPR027413:GroEL-like equatorial domain,	mmu03018:RNA degradation,mmu04940:Type I diabetes mellitus,mmu05134:Legionellosis,mmu05152:Tuberculosis,mmu05417:Lipid and atherosclerosis,				KW-0496~Mitochondrion,		KW-0809~Transit peptide,	KW-0067~ATP-binding,KW-0547~Nucleotide-binding,	KW-0143~Chaperone,KW-0413~Isomerase,	KW-0007~Acetylation,KW-0597~Phosphoprotein,KW-0832~Ubl conjugation,KW-1017~Isopeptide bond,	CROSSLNK:Glycyl lysine isopeptide (Lys-Gly) (interchain with G-Cter in SUMO2),TRANSIT:Mitochondrion,
UP_SEQ_FEATURE	DOMAIN:RRM 2	7	2.1148	0.00184317	Q921F2, A0A0R4J259, Q8VIJ6, O88569, Q8C854, P29341, Q9JII5	319	90	22270	5.42982	0.883647	0.165318	0.163901			INTERPRO	IPR001818:Peptidase M10, metallopeptidase	4	1.20846	0.00538798	P28862, Q9JHI0, O54732, P33434	327	23	20753	11.0374	0.981346	0.264729	0.262215			P63017	heat shock protein 8(Hspa8)	Mus musculus	GO:0000398~mRNA splicing, via spliceosome,GO:0001916~positive regulation of T cell mediated cytotoxicity,GO:0006397~mRNA processing,GO:0006457~protein folding,GO:0006606~protein import into nucleus,GO:0008380~RNA splicing,GO:0010628~positive regulation of gene expression,GO:0010667~negative regulation of cardiac muscle cell apoptotic process,GO:0016192~vesicle-mediated transport,GO:0031647~regula…	GO:0000974~Prp19 complex,GO:0001917~photoreceptor inner segment,GO:0005622~intracellular,GO:0005634~nucleus,GO:0005681~spliceosomal complex,GO:0005730~nucleolus,GO:0005737~cytoplasm,GO:0005764~lysosome,GO:0005765~lysosomal membrane,GO:0005770~late endosome,GO:0005776~autophagosome,GO:0005829~cytosol,GO:0005874~microtubule,GO:0005882~intermediate filament,GO:0005886~plasma membrane,GO:0008021~syna…	GO:0000166~nucleotide binding,GO:0001664~G-protein coupled receptor binding,GO:0001786~phosphatidylserine binding,GO:0003723~RNA binding,GO:0005102~receptor binding,GO:0005515~protein binding,GO:0005524~ATP binding,GO:0016787~hydrolase activity,GO:0016887~ATPase activity,GO:0019899~enzyme binding,GO:0030674~protein binding, bridging,GO:0031072~heat shock protein binding,GO:0031625~ubiquitin prote…	IPR013126:Heat shock protein 70 family,IPR018181:Heat shock protein 70, conserved site,	mmu03040:Spliceosome,mmu04010:MAPK signaling pathway,mmu04141:Protein processing in endoplasmic reticulum,mmu04144:Endocytosis,mmu04213:Longevity regulating pathway - multiple species,mmu04612:Antigen processing and presentation,mmu04915:Estrogen signaling pathway,mmu05020:Prion disease,mmu05134:Legionellosis,mmu05145:Toxoplasmosis,mmu05162:Measles,mmu05417:Lipid and atherosclerosis,			KW-0346~Stress response,KW-0507~mRNA processing,KW-0508~mRNA splicing,KW-0804~Transcription,KW-0805~Transcription regulation,	KW-0472~Membrane,KW-0539~Nucleus,KW-0747~Spliceosome,KW-0963~Cytoplasm,KW-1003~Cell membrane,			KW-0067~ATP-binding,KW-0547~Nucleotide-binding,	KW-0143~Chaperone,KW-0378~Hydrolase,KW-0678~Repressor,	KW-0007~Acetylation,KW-0488~Methylation,KW-0597~Phosphoprotein,KW-0832~Ubl conjugation,KW-1017~Isopeptide bond,	CROSSLNK:Glycyl lysine isopeptide (Lys-Gly) (interchain with G-Cter in SUMO1); alternate,CROSSLNK:Glycyl lysine isopeptide (Lys-Gly) (interchain with G-Cter in SUMO2); alternate,REGION:Disordered,REGION:Interaction with BAG1,REGION:Nucleotide-binding domain (NBD),REGION:Substrate-binding domain (SBD),
UP_KW_MOLECULAR_FUNCTION	KW-0694~RNA-binding	23	6.94864	0.00254039	Q9CQL1, Q921F2, P59708, A2A7S7, Q6A0A9, P29341, O70194, Q5SFM8, Q8VEK3, Q9JII5, Q9CR86, Q68FL6, A0A0R4J259, P67984, G3X9Q0, Q8VIJ6, D3Z5I1, O88569, Q8C854, Q61937, Q8CJG0, Q5XFR0, Q569Z5	201	688	11984	1.99317	0.171574	0.0268555	0.0214118			UP_SEQ_FEATURE	COMPBIAS:Basic residues	19	5.74018	0.00545225	E9Q9K5, Q9JMH9, O70325, P07978, Q9JMG7, E0CZ58, Q5SFM8, P39039, P32883, P62242, O08784, D3Z5I1, O54774, P43275, Q9R1E6, Q8CAH7, E9QQ18, Q6ZWR6, Q569Z5, P40224	319	644	22270	2.05967	0.998296	0.334596	0.331726			P11499	heat shock protein 90 alpha (cytosolic), class B member 1(Hsp90ab1)	Mus musculus	GO:0001890~placenta development,GO:0006457~protein folding,GO:0007004~telomere maintenance via telomerase,GO:0009651~response to salt stress,GO:0010033~response to organic substance,GO:0019062~virion attachment to host cell,GO:0021955~central nervous system neuron axonogenesis,GO:0030010~establishment of cell polarity,GO:0030511~positive regulation of transforming growth factor beta receptor sign…	GO:0005576~extracellular region,GO:0005622~intracellular,GO:0005634~nucleus,GO:0005737~cytoplasm,GO:0005739~mitochondrion,GO:0005765~lysosomal membrane,GO:0005829~cytosol,GO:0005886~plasma membrane,GO:0008180~COP9 signalosome,GO:0009986~cell surface,GO:0016020~membrane,GO:0016234~inclusion body,GO:0016323~basolateral plasma membrane,GO:0016324~apical plasma membrane,GO:0031526~brush border membra…	GO:0000166~nucleotide binding,GO:0002134~UTP binding,GO:0002135~CTP binding,GO:0003725~double-stranded RNA binding,GO:0005515~protein binding,GO:0005524~ATP binding,GO:0005525~GTP binding,GO:0016887~ATPase activity,GO:0017098~sulfonylurea receptor binding,GO:0019887~protein kinase regulator activity,GO:0019900~kinase binding,GO:0019901~protein kinase binding,GO:0030235~nitric-oxide synthase regul…	IPR001404:Heat shock protein Hsp90,IPR003594:Histidine kinase-like ATPase, ATP-binding domain,IPR019805:Heat shock protein Hsp90, conserved site,IPR020568:Ribosomal protein S5 domain 2-type fold,IPR020575:Heat shock protein Hsp90, N-terminal,	mmu04141:Protein processing in endoplasmic reticulum,mmu04151:PI3K-Akt signaling pathway,mmu04217:Necroptosis,mmu04612:Antigen processing and presentation,mmu04621:NOD-like receptor signaling pathway,mmu04657:IL-17 signaling pathway,mmu04659:Th17 cell differentiation,mmu04914:Progesterone-mediated oocyte maturation,mmu04915:Estrogen signaling pathway,mmu05132:Salmonella infection,mmu05200:Pathway…	PIRSF002583:heat shock protein, HSP90/HTPG types,	SM00387:HATPase_c,	KW-0346~Stress response,	KW-0472~Membrane,KW-0539~Nucleus,KW-0963~Cytoplasm,KW-0964~Secreted,KW-1003~Cell membrane,			KW-0067~ATP-binding,KW-0547~Nucleotide-binding,	KW-0143~Chaperone,	KW-0007~Acetylation,KW-0325~Glycoprotein,KW-0488~Methylation,KW-0597~Phosphoprotein,KW-0702~S-nitrosylation,KW-0832~Ubl conjugation,	CARBOHYD:O-linked (GlcNAc) serine,COMPBIAS:Acidic residues,COMPBIAS:Basic and acidic residues,DOMAIN:HATPase_c,MOTIF:TPR repeat-binding,REGION:Disordered,REGION:Interaction with AHSA1,REGION:Interaction with BIRC2,REGION:Interaction with NR1D1,REGION:Interaction with NR3C1,REGION:Interaction with TP53,SITE:Cleaved under oxidative stress,
GOTERM_BP_DIRECT	GO:0006397~mRNA processing	15	4.53172	0.00256155	Q9CQL1, Q921F2, P59708, Q9D554, P29341, Q5SFM8, Q8VEK3, A0A0R4J259, G3X9Q0, Q8VIJ6, Q8BM39, O88569, Q8K4Z5, P63017, Q569Z5	322	366	19984	2.54353	0.996564	0.217831	0.215762			UP_KW_CELLULAR_COMPONENT	KW-0206~Cytoskeleton	34	10.2719	0.0055407	Q62523, O89053, Q9JMH9, S4R1W8, P15508, Q8VEK3, E9PWB2, P48193, Q6PER3, P63168, Q6PDI5, Q61937, P63005, P49813, Q9D952, Q60598, A0A0J9YV30, P55258, P97377, Q9WUM4, A0A1D5RMF3, Q9WV69, P70315, Q9ES74, Q9QUI0, P13020, P39054, Q9JLQ0, Q8CJ19, Q6ZWR6, E9Q557, Q9WVE8, P60766, P28667	287	1294	17833	1.63263	0.225533	0.0364103	0.0300781			P08113	heat shock protein 90, beta (Grp94), member 1(Hsp90b1)	Mus musculus	GO:0001666~response to hypoxia,GO:0006457~protein folding,GO:0030070~insulin processing,GO:0030433~ubiquitin-dependent ERAD pathway,GO:0030970~retrograde protein transport, ER to cytosol,GO:0031247~actin rod assembly,GO:0043066~negative regulation of apoptotic process,GO:0043666~regulation of phosphoprotein phosphatase activity,GO:0071318~cellular response to ATP,	GO:0005576~extracellular region,GO:0005783~endoplasmic reticulum,GO:0005788~endoplasmic reticulum lumen,GO:0005789~endoplasmic reticulum membrane,GO:0005790~smooth endoplasmic reticulum,GO:0005829~cytosol,GO:0005886~plasma membrane,GO:0016529~sarcoplasmic reticulum,GO:0030496~midbody,GO:0032991~macromolecular complex,GO:0033018~sarcoplasmic reticulum lumen,GO:0034663~endoplasmic reticulum chapero…	GO:0000166~nucleotide binding,GO:0003723~RNA binding,GO:0005515~protein binding,GO:0005524~ATP binding,GO:0016887~ATPase activity,GO:0019903~protein phosphatase binding,GO:0044183~protein binding involved in protein folding,GO:0050750~low-density lipoprotein particle receptor binding,GO:0051082~unfolded protein binding,	IPR001404:Heat shock protein Hsp90,IPR003594:Histidine kinase-like ATPase, ATP-binding domain,IPR019805:Heat shock protein Hsp90, conserved site,IPR020568:Ribosomal protein S5 domain 2-type fold,IPR020575:Heat shock protein Hsp90, N-terminal,	mmu04141:Protein processing in endoplasmic reticulum,mmu04151:PI3K-Akt signaling pathway,mmu04657:IL-17 signaling pathway,mmu04915:Estrogen signaling pathway,mmu04918:Thyroid hormone synthesis,mmu05132:Salmonella infection,mmu05200:Pathways in cancer,mmu05207:Chemical carcinogenesis - receptor activation,mmu05215:Prostate cancer,mmu05417:Lipid and atherosclerosis,mmu05418:Fluid shear stress and a…	PIRSF002583:heat shock protein, HSP90/HTPG types,	SM00387:HATPase_c,	KW-0346~Stress response,	KW-0256~Endoplasmic reticulum,KW-0703~Sarcoplasmic reticulum,		KW-0732~Signal,	KW-0067~ATP-binding,KW-0106~Calcium,KW-0547~Nucleotide-binding,	KW-0143~Chaperone,	KW-0007~Acetylation,KW-0325~Glycoprotein,KW-0379~Hydroxylation,KW-0597~Phosphoprotein,KW-1015~Disulfide bond,	CARBOHYD:N-linked (GlcNAc...) asparagine,COMPBIAS:Acidic residues,DISULFID:Interchain,DOMAIN:HATPase_c,MOTIF:Prevents secretion from ER,MUTAGEN:E->A: Loss of CNPY3-binding.,REGION:Disordered,SITE:Important for ATP hydrolysis,
GOTERM_MF_DIRECT	GO:0003730~mRNA 3'-UTR binding	7	2.1148	0.00722422	Q921F2, A0A0R4J259, O88569, P29341, Q8VEK3, Q9JII5, Q9CR86	310	102	18541	4.10459	0.990133	0.192541	0.187705			GOTERM_BP_DIRECT	GO:0006754~ATP biosynthetic process	4	1.20846	0.00573004	P04202, Q06185, P56135, P05064	322	23	19984	10.7934	0.999997	0.324849	0.321764			P01942	hemoglobin alpha, adult chain 1(Hba-a1)	Mus musculus	GO:0001701~in utero embryonic development,GO:0009617~response to bacterium,GO:0015670~carbon dioxide transport,GO:0035634~response to stilbenoid,GO:0042744~hydrogen peroxide catabolic process,GO:0048821~erythrocyte development,GO:0098869~cellular oxidant detoxification,	GO:0005615~extracellular space,GO:0005833~hemoglobin complex,GO:0022627~cytosolic small ribosomal subunit,GO:0031838~haptoglobin-hemoglobin complex,GO:0043209~myelin sheath,GO:0045202~synapse,	GO:0001540~beta-amyloid binding,GO:0001664~G-protein coupled receptor binding,GO:0004601~peroxidase activity,GO:0005344~oxygen transporter activity,GO:0005506~iron ion binding,GO:0019825~oxygen binding,GO:0020037~heme binding,GO:0031720~haptoglobin binding,GO:0043177~organic acid binding,GO:0044877~macromolecular complex binding,	IPR000971:Globin,IPR002338:Haemoglobin, alpha,IPR002339:Haemoglobin, pi,IPR009050:Globin-like,IPR012292:Globin, structural domain,	mmu05143:African trypanosomiasis,mmu05144:Malaria,			KW-0561~Oxygen transport,KW-0813~Transport,				KW-0349~Heme,KW-0408~Iron,KW-0479~Metal-binding,		KW-0007~Acetylation,KW-0597~Phosphoprotein,	BINDING:distal binding residue,BINDING:proximal binding residue,DOMAIN:GLOBIN,PEPTIDE:Hemopressin,
UP_SEQ_FEATURE	DOMAIN:RRM	10	3.02115	0.00725401	Q921F2, A0A0R4J259, P59708, Q8VIJ6, O88569, Q8C854, P29341, Q5SFM8, Q5XFR0, Q9JII5	319	237	22270	2.94565	0.999794	0.40277	0.399316			SMART	SM00991:SM00991	3	0.906344	0.005805	P32921, Q68FL6, Q8BH61	216	6	10615	24.5718	0.651378	0.262676	0.261225			O88569	heterogeneous nuclear ribonucleoprotein A2/B1(Hnrnpa2b1)	Mus musculus	GO:0000122~negative regulation of transcription from RNA polymerase II promoter,GO:0000398~mRNA splicing, via spliceosome,GO:0006397~mRNA processing,GO:0006406~mRNA export from nucleus,GO:0008380~RNA splicing,GO:0016233~telomere capping,GO:0031053~primary miRNA processing,GO:0044806~G-quadruplex DNA unwinding,GO:0048025~negative regulation of mRNA splicing, via spliceosome,GO:0050658~RNA transpor…	GO:0000781~chromosome, telomeric region,GO:0000785~chromatin,GO:0005576~extracellular region,GO:0005634~nucleus,GO:0005654~nucleoplasm,GO:0005681~spliceosomal complex,GO:0005737~cytoplasm,GO:0014069~postsynaptic density,GO:0015030~Cajal body,GO:0016363~nuclear matrix,GO:0043005~neuron projection,GO:0043025~neuronal cell body,GO:0043204~perikaryon,GO:0070062~extracellular exosome,GO:0071013~cataly…	GO:0001069~regulatory region RNA binding,GO:0003676~nucleic acid binding,GO:0003723~RNA binding,GO:0003730~mRNA 3'-UTR binding,GO:0035198~miRNA binding,GO:0042802~identical protein binding,GO:0043047~single-stranded telomeric DNA binding,GO:0070182~DNA polymerase binding,GO:0097157~pre-mRNA intronic binding,GO:0098505~G-rich strand telomeric DNA binding,GO:1990247~N6-methyladenosine-containing RN…	IPR000504:RNA recognition motif domain,IPR012677:Nucleotide-binding, alpha-beta plait,IPR021662:Nuclear factor hnRNPA1,	mmu05014:Amyotrophic lateral sclerosis,		SM00360:RRM,	KW-0507~mRNA processing,KW-0508~mRNA splicing,KW-0509~mRNA transport,KW-0813~Transport,	KW-0539~Nucleus,KW-0747~Spliceosome,KW-0946~Virion,KW-0963~Cytoplasm,KW-0964~Secreted,		KW-0677~Repeat,		KW-0543~Viral nucleoprotein,KW-0687~Ribonucleoprotein,KW-0694~RNA-binding,	KW-0007~Acetylation,KW-0488~Methylation,KW-0597~Phosphoprotein,KW-0832~Ubl conjugation,KW-1017~Isopeptide bond,	COMPBIAS:Polar residues,CROSSLNK:Glycyl lysine isopeptide (Lys-Gly) (interchain with G-Cter in SUMO2),CROSSLNK:Glycyl lysine isopeptide (Lys-Gly) (interchain with G-Cter in SUMO2); alternate,DOMAIN:RRM,DOMAIN:RRM 1,DOMAIN:RRM 2,MOTIF:Nuclear localization signal,REGION:Disordered,REGION:Nuclear targeting sequence,
INTERPRO	IPR000504:RNA recognition motif domain	10	3.02115	0.0133029	Q921F2, A0A0R4J259, P59708, Q8VIJ6, O88569, Q8C854, P29341, Q5SFM8, Q5XFR0, Q9JII5	327	238	20753	2.66659	0.999948	0.490214	0.485557			GOTERM_MF_DIRECT	GO:0005102~receptor binding	16	4.83384	0.00587773	Q9R182, P70290, E9Q9K5, Q9Z1P8, P09813, Q8HWB2, Q9WV69, Q99M51, Q3TMQ6, Q9WTI7, Q61805, P41317, P08226, P27106, Q6ZWR6, P63017	310	430	18541	2.22548	0.976603	0.178291	0.173813			Q8VEK3	heterogeneous nuclear ribonucleoprotein U(Hnrnpu)	Mus musculus	GO:0000122~negative regulation of transcription from RNA polymerase II promoter,GO:0000381~regulation of alternative mRNA splicing, via spliceosome,GO:0006325~chromatin organization,GO:0006397~mRNA processing,GO:0007049~cell cycle,GO:0007275~multicellular organism development,GO:0007346~regulation of mitotic cell cycle,GO:0008380~RNA splicing,GO:0009048~dosage compensation by inactivation of X ch…	GO:0000228~nuclear chromosome,GO:0000775~chromosome, centromeric region,GO:0000776~kinetochore,GO:0000922~spindle pole,GO:0005634~nucleus,GO:0005654~nucleoplasm,GO:0005681~spliceosomal complex,GO:0005694~chromosome,GO:0005697~telomerase holoenzyme complex,GO:0005737~cytoplasm,GO:0005813~centrosome,GO:0005829~cytosol,GO:0005856~cytoskeleton,GO:0009986~cell surface,GO:0016363~nuclear matrix,GO:0016…	GO:0000166~nucleotide binding,GO:0000978~RNA polymerase II core promoter proximal region sequence-specific DNA binding,GO:0000993~RNA polymerase II core binding,GO:0001097~TFIIH-class transcription factor binding,GO:0003677~DNA binding,GO:0003682~chromatin binding,GO:0003690~double-stranded DNA binding,GO:0003697~single-stranded DNA binding,GO:0003714~transcription corepressor activity,GO:0003723…	IPR001870:B30.2/SPRY domain,IPR003034:SAP domain,IPR003877:SPla/RYanodine receptor SPRY,IPR013320:Concanavalin A-like lectin/glucanase, subgroup,IPR026745:Heterogeneous nuclear ribonucleoprotein U,IPR027417:P-loop containing nucleoside triphosphate hydrolase,	mmu03040:Spliceosome,		SM00449:SPRY,SM00513:SAP,	KW-0090~Biological rhythms,KW-0131~Cell cycle,KW-0132~Cell division,KW-0221~Differentiation,KW-0498~Mitosis,KW-0507~mRNA processing,KW-0508~mRNA splicing,KW-0804~Transcription,KW-0805~Transcription regulation,	KW-0137~Centromere,KW-0158~Chromosome,KW-0206~Cytoskeleton,KW-0539~Nucleus,KW-0747~Spliceosome,KW-0946~Virion,KW-0963~Cytoplasm,KW-0995~Kinetochore,		KW-0175~Coiled coil,	KW-0067~ATP-binding,KW-0547~Nucleotide-binding,	KW-0010~Activator,KW-0156~Chromatin regulator,KW-0217~Developmental protein,KW-0238~DNA-binding,KW-0543~Viral nucleoprotein,KW-0678~Repressor,KW-0687~Ribonucleoprotein,KW-0694~RNA-binding,KW-9996~Developmental protein,	KW-0007~Acetylation,KW-0013~ADP-ribosylation,KW-0164~Citrullination,KW-0488~Methylation,KW-0597~Phosphoprotein,KW-0832~Ubl conjugation,KW-1017~Isopeptide bond,	COMPBIAS:Acidic residues,COMPBIAS:Basic and acidic residues,COMPBIAS:Polar residues,CROSSLNK:Glycyl lysine isopeptide (Lys-Gly) (interchain with G-Cter in SUMO1); alternate,CROSSLNK:Glycyl lysine isopeptide (Lys-Gly) (interchain with G-Cter in SUMO2),CROSSLNK:Glycyl lysine isopeptide (Lys-Gly) (interchain with G-Cter in SUMO2); alternate,DOMAIN:B30.2/SPRY,DOMAIN:SAP,REGION:ATPase domain,REGION:Ac…
INTERPRO	IPR012677:Nucleotide-binding, alpha-beta plait	10	3.02115	0.029775	Q921F2, A0A0R4J259, P59708, Q8VIJ6, O88569, Q8C854, P29341, Q5SFM8, Q5XFR0, Q9JII5	327	274	20753	2.31623	1	0.820469	0.812676			UP_SEQ_FEATURE	ACT_SITE:Proton acceptor	23	6.94864	0.00616883	P52430, Q9JMA1, P97377, Q9EQ06, O08749, Q5EG47, Q3UQ28, Q3UZZ6, Q9JLJ2, E9PWB2, Q3TMQ6, Q9ES74, Q80U87, Q3UPT4, Q80XN0, O09110, Q4VA93, Q6P9R2, P05064, D3YXM8, Q99KH8, Q91Z96, B2RUR8	319	859	22270	1.86924	0.999265	0.359643	0.356559			Q8HWB2	histocompatibility 2, Q region locus 4(H2-Q4)	Mus musculus	GO:0001916~positive regulation of T cell mediated cytotoxicity,GO:0002476~antigen processing and presentation of endogenous peptide antigen via MHC class Ib,GO:0002486~antigen processing and presentation of endogenous peptide antigen via MHC class I via ER pathway, TAP-independent,GO:0006955~immune response,	GO:0005615~extracellular space,GO:0005783~endoplasmic reticulum,GO:0005794~Golgi apparatus,GO:0005797~Golgi medial cisterna,GO:0005886~plasma membrane,GO:0009897~external side of plasma membrane,GO:0009986~cell surface,GO:0032398~MHC class Ib protein complex,GO:0042612~MHC class I protein complex,GO:0042824~MHC class I peptide loading complex,GO:0070971~endoplasmic reticulum exit site,	GO:0005102~receptor binding,GO:0030881~beta-2-microglobulin binding,GO:0042277~peptide binding,GO:0042288~MHC class I protein binding,GO:0042605~peptide antigen binding,GO:0042608~T cell receptor binding,GO:0042610~CD8 receptor binding,GO:0044877~macromolecular complex binding,GO:0046703~natural killer cell lectin-like receptor binding,GO:0046977~TAP binding,GO:0051087~chaperone binding,	IPR001039:MHC class I, alpha chain, alpha1/alpha2,IPR003006:Immunoglobulin/major histocompatibility complex, conserved site,IPR003597:Immunoglobulin C1-set,IPR007110:Immunoglobulin-like domain,IPR011161:MHC class I-like antigen recognition,IPR011162:MHC classes I/II-like antigen recognition protein,IPR013783:Immunoglobulin-like fold,	mmu04144:Endocytosis,mmu04145:Phagosome,mmu04218:Cellular senescence,mmu04514:Cell adhesion molecules,mmu04612:Antigen processing and presentation,mmu04940:Type I diabetes mellitus,mmu05163:Human cytomegalovirus infection,mmu05165:Human papillomavirus infection,mmu05166:Human T-cell leukemia virus 1 infection,mmu05167:Kaposi sarcoma-associated herpesvirus infection,mmu05168:Herpes simplex virus 1…		SM00407:IGc1,		KW-0472~Membrane,		KW-0732~Signal,KW-0812~Transmembrane,KW-1133~Transmembrane helix,			KW-0325~Glycoprotein,	DOMAIN:Ig-like,DOMAIN:MHC_I-like_Ag-recog,REGION:Disordered,
SMART	SM00360:RRM	10	3.02115	0.0420509	Q921F2, A0A0R4J259, P59708, Q8VIJ6, O88569, Q8C854, P29341, Q5SFM8, Q5XFR0, Q9JII5	216	228	10615	2.15542	0.99958	0.722501	0.71851			GOTERM_CC_DIRECT	GO:0005579~membrane attack complex	3	0.906344	0.00618967	Q8BH35, Q8VCG4, Q8K182	324	8	21038	24.3495	0.948587	0.0876847	0.0779624			Q8BMS1	hydroxyacyl-CoA dehydrogenase trifunctional multienzyme complex subunit alpha(Hadha)	Mus musculus	GO:0006629~lipid metabolic process,GO:0006631~fatty acid metabolic process,GO:0006635~fatty acid beta-oxidation,GO:0008152~metabolic process,GO:0009410~response to xenobiotic stimulus,GO:0032868~response to insulin,GO:0035965~cardiolipin acyl-chain remodeling,GO:0042493~response to drug,	GO:0005739~mitochondrion,GO:0005743~mitochondrial inner membrane,GO:0016020~membrane,GO:0016507~mitochondrial fatty acid beta-oxidation multienzyme complex,GO:0042645~mitochondrial nucleoid,	GO:0000062~fatty-acyl-CoA binding,GO:0003824~catalytic activity,GO:0003857~3-hydroxyacyl-CoA dehydrogenase activity,GO:0003988~acetyl-CoA C-acyltransferase activity,GO:0004300~enoyl-CoA hydratase activity,GO:0005515~protein binding,GO:0016491~oxidoreductase activity,GO:0016508~long-chain-enoyl-CoA hydratase activity,GO:0016509~long-chain-3-hydroxyacyl-CoA dehydrogenase activity,GO:0016616~oxidore…	IPR001753:Crotonase superfamily,IPR006108:3-hydroxyacyl-CoA dehydrogenase, C-terminal,IPR006176:3-hydroxyacyl-CoA dehydrogenase, NAD binding,IPR006180:3-hydroxyacyl-CoA dehydrogenase, conserved site,IPR008927:6-phosphogluconate dehydrogenase, C-terminal-like,IPR012803:Fatty acid oxidation complex, alpha subunit, mitochondrial,IPR018376:Enoyl-CoA hydratase/isomerase, conserved site,	mmu00062:Fatty acid elongation,mmu00071:Fatty acid degradation,mmu00280:Valine, leucine and isoleucine degradation,mmu00310:Lysine degradation,mmu00380:Tryptophan metabolism,mmu00410:beta-Alanine metabolism,mmu00640:Propanoate metabolism,mmu00650:Butanoate metabolism,mmu01100:Metabolic pathways,mmu01212:Fatty acid metabolism,			KW-0276~Fatty acid metabolism,KW-0443~Lipid metabolism,	KW-0472~Membrane,KW-0496~Mitochondrion,KW-0999~Mitochondrion inner membrane,		KW-0809~Transit peptide,	KW-0520~NAD,	KW-0456~Lyase,KW-0511~Multifunctional enzyme,KW-0560~Oxidoreductase,KW-0808~Transferase,	KW-0007~Acetylation,KW-0488~Methylation,KW-0597~Phosphoprotein,	ACT_SITE:For hydroxyacyl-coenzyme A dehydrogenase activity,DOMAIN:3HCDH_N,SITE:Important for hydroxyacyl-coenzyme A dehydrogenase activity,SITE:Important for long-chain enoyl-CoA hydratase activity,TRANSIT:Mitochondrion,
GOTERM_MF_DIRECT	GO:0003729~mRNA binding	9	2.71903	0.086047	A0A0R4J259, P59708, Q8C854, P29341, Q9CQJ6, Q8CJG0, A0A0G2JFY5, A0A1B0GSF0, Q9JII5	310	272	18541	1.979	1	0.857051	0.835524			GOTERM_CC_DIRECT	GO:0043025~neuronal cell body	20	6.0423	0.00619984	Q9CQL1, P04202, P10639, P55258, P97467, P11499, Q5EG47, P68040, A0A0R4J259, P42669, Q4VA93, O88569, P01029, P25785, P08226, P63005, P62137, P63017, A0A087WNV1, P60766	324	654	21038	1.98569	0.948837	0.0876847	0.0779624			Q9EQ06	hydroxysteroid (17-beta) dehydrogenase 11(Hsd17b11)	Mus musculus	GO:0006629~lipid metabolic process,GO:0006694~steroid biosynthetic process,GO:0006710~androgen catabolic process,	GO:0005737~cytoplasm,GO:0005783~endoplasmic reticulum,GO:0005811~lipid particle,	GO:0004303~estradiol 17-beta-dehydrogenase activity,GO:0016229~steroid dehydrogenase activity,GO:0016491~oxidoreductase activity,GO:0016616~oxidoreductase activity, acting on the CH-OH group of donors, NAD or NADP as acceptor,GO:0044594~17-beta-hydroxysteroid dehydrogenase (NAD+) activity,GO:0072582~17-beta-hydroxysteroid dehydrogenase (NADP+) activity,	IPR002347:Glucose/ribitol dehydrogenase,	mmu00140:Steroid hormone biosynthesis,			KW-0443~Lipid metabolism,KW-0444~Lipid biosynthesis,KW-0752~Steroid biosynthesis,	KW-0256~Endoplasmic reticulum,KW-0551~Lipid droplet,		KW-0732~Signal,	KW-0521~NADP,	KW-0560~Oxidoreductase,		ACT_SITE:Proton acceptor,
UP_SEQ_FEATURE	DOMAIN:RRM 3	3	0.906344	0.125472	A0A0R4J259, Q8C854, P29341	319	43	22270	4.8706	1	1	0.992275			GOTERM_CC_DIRECT	GO:0005771~multivesicular body	5	1.51057	0.00623939	Q9CR26, Q6PDI5, Q9D8B3, Q9D7S9, P39039	324	48	21038	6.76376	0.949802	0.0876847	0.0779624			A0A0A6YWR2	immunoglobulin heavy constant gamma 1 (G1m marker)(Ighg1)	Mus musculus	GO:0001788~antibody-dependent cellular cytotoxicity,GO:0001798~positive regulation of type IIa hypersensitivity,GO:0001812~positive regulation of type I hypersensitivity,GO:0002377~immunoglobulin production,GO:0002455~humoral immune response mediated by circulating immunoglobulin,GO:0006910~phagocytosis, recognition,GO:0006911~phagocytosis, engulfment,GO:0006958~complement activation, classical p…	GO:0005615~extracellular space,GO:0005737~cytoplasm,GO:0009897~external side of plasma membrane,GO:0016021~integral component of membrane,GO:0042571~immunoglobulin complex, circulating,GO:0071735~IgG immunoglobulin complex,	GO:0003823~antigen binding,GO:0034987~immunoglobulin receptor binding,GO:0034988~Fc-gamma receptor I complex binding,	IPR003597:Immunoglobulin C1-set,IPR007110:Immunoglobulin-like domain,IPR013783:Immunoglobulin-like fold,			SM00407:IGc1,		KW-0472~Membrane,KW-0964~Secreted,KW-1003~Cell membrane,		KW-0393~Immunoglobulin domain,KW-0812~Transmembrane,KW-1133~Transmembrane helix,			KW-0325~Glycoprotein,KW-1015~Disulfide bond,	CARBOHYD:N-linked (GlcNAc...) asparagine,DISULFID:Interchain (with a heavy chain),DISULFID:Interchain (with a light chain),DOMAIN:Ig-like,REGION:CH1,REGION:CH2,REGION:CH3,REGION:Hinge,TOPO_DOM:Cytoplasmic,TRANSMEM:Helical,
															GOTERM_CC_DIRECT	GO:0022627~cytosolic small ribosomal subunit	5	1.51057	0.00623939	Q9DB27, P62242, P62264, P01942, Q6PGC1	324	48	21038	6.76376	0.949802	0.0876847	0.0779624			P01867	immunoglobulin heavy constant gamma 2B(Ighg2b)	Mus musculus	GO:0001798~positive regulation of type IIa hypersensitivity,GO:0001812~positive regulation of type I hypersensitivity,GO:0002455~humoral immune response mediated by circulating immunoglobulin,GO:0006910~phagocytosis, recognition,GO:0006911~phagocytosis, engulfment,GO:0006958~complement activation, classical pathway,GO:0016064~immunoglobulin mediated immune response,GO:0042742~defense response to …	GO:0005576~extracellular region,GO:0005615~extracellular space,GO:0009897~external side of plasma membrane,GO:0016021~integral component of membrane,GO:0042571~immunoglobulin complex, circulating,GO:0071735~IgG immunoglobulin complex,	GO:0003823~antigen binding,GO:0034987~immunoglobulin receptor binding,GO:0034988~Fc-gamma receptor I complex binding,	IPR003006:Immunoglobulin/major histocompatibility complex, conserved site,IPR003597:Immunoglobulin C1-set,IPR007110:Immunoglobulin-like domain,IPR013783:Immunoglobulin-like fold,			SM00407:IGc1,		KW-0472~Membrane,KW-0964~Secreted,KW-1003~Cell membrane,		KW-0393~Immunoglobulin domain,KW-0677~Repeat,KW-0812~Transmembrane,KW-1133~Transmembrane helix,			KW-0325~Glycoprotein,KW-1015~Disulfide bond,	CARBOHYD:N-linked (GlcNAc...) asparagine,CARBOHYD:O-linked (GalNAc...) threonine,DISULFID:Interchain (with a heavy chain),DISULFID:Interchain (with a light chain),DOMAIN:Ig-like,DOMAIN:Ig-like 1,DOMAIN:Ig-like 2,DOMAIN:Ig-like 3,TOPO_DOM:Cytoplasmic,TRANSMEM:Helical,
Annotation Cluster 16	Enrichment Score: 2.204432441610414														KEGG_PATHWAY	mmu04810:Regulation of actin cytoskeleton	12	3.62538	0.00629702	A0A0J9YV30, Q9QUI0, P13020, Q8BH35, Q8VCG4, Q8K182, Q9JKF1, Q99L56, P62137, P32883, P60766, P40224	180	231	9011	2.60058	0.812502	0.249771	0.23846			A0A075B5R3	immunoglobulin heavy variable 7-2(Ighv7-2)	Mus musculus	GO:0006910~phagocytosis, recognition,GO:0006911~phagocytosis, engulfment,GO:0006958~complement activation, classical pathway,GO:0042742~defense response to bacterium,GO:0045087~innate immune response,GO:0050853~B cell receptor signaling pathway,GO:0050871~positive regulation of B cell activation,	GO:0009897~external side of plasma membrane,GO:0042571~immunoglobulin complex, circulating,	GO:0003823~antigen binding,GO:0034987~immunoglobulin receptor binding,	IPR007110:Immunoglobulin-like domain,IPR013106:Immunoglobulin V-set,IPR013783:Immunoglobulin-like fold,			SM00406:IGv,								DOMAIN:Ig-like,
Category	Term	Count	%	PValue	Genes	List Total	Pop Hits	Pop Total	Fold Enrichment	Bonferroni	Benjamini	FDR			GOTERM_MF_DIRECT	GO:0005520~insulin-like growth factor binding	4	1.20846	0.00634118	P70389, P47878, Q07079, Q9R118	310	23	18541	10.4017	0.982616	0.183606	0.178994			A0A075B5S9	immunoglobulin heavy variable 9-4(Ighv9-4)	Mus musculus	GO:0006910~phagocytosis, recognition,GO:0006911~phagocytosis, engulfment,GO:0006958~complement activation, classical pathway,GO:0042742~defense response to bacterium,GO:0045087~innate immune response,GO:0050853~B cell receptor signaling pathway,GO:0050871~positive regulation of B cell activation,	GO:0009897~external side of plasma membrane,GO:0042571~immunoglobulin complex, circulating,	GO:0003823~antigen binding,GO:0034987~immunoglobulin receptor binding,	IPR003599:Immunoglobulin subtype,IPR007110:Immunoglobulin-like domain,IPR013106:Immunoglobulin V-set,IPR013783:Immunoglobulin-like fold,			SM00406:IGv,SM00409:IG,				KW-0732~Signal,				DOMAIN:Ig-like,
GOTERM_MF_DIRECT	GO:0000166~nucleotide binding	47	14.1994	0.000907977	P32921, Q9JMH9, Q69ZS7, P59325, Q8VEK3, Q922B2, E9PWB2, P32883, P13542, Q3UPT4, Q9WUB3, Q8BMJ2, Q6P9R2, D3YXM8, Q6PGC1, Q99KH8, Q9D7H3, Q91Z96, Q569Z5, A2A7S7, P55258, P97377, C3VPR6, Q8BLY2, P11499, P63280, P62192, Q5EG47, A0A1D5RMF3, Q9DBG7, Q9ES74, Q5SUA5, P35293, Q68FL6, Q9QUI0, P84078, P61750, Q9WVK4, P39054, O09110, Q4VA93, Q9WTI7, P08113, P63038, P63017, P60766, E9Q555	310	1720	18541	1.63433	0.439342	0.0444909	0.0433734			GOTERM_CC_DIRECT	GO:0016460~myosin II complex	4	1.20846	0.00642043	Q8CI43, Q9JMH9, A0A1W2P6F6, P13542	324	25	21038	10.3891	0.953988	0.0876847	0.0779624			P01635	immunoglobulin kappa chain variable 12-41(Igkv12-41)	Mus musculus	GO:0002250~adaptive immune response,GO:0002376~immune system process,GO:0006955~immune response,	GO:0005615~extracellular space,GO:0019814~immunoglobulin complex,		IPR003599:Immunoglobulin subtype,IPR007110:Immunoglobulin-like domain,IPR013106:Immunoglobulin V-set,IPR013783:Immunoglobulin-like fold,			SM00406:IGv,SM00409:IG,	KW-0391~Immunity,KW-1064~Adaptive immunity,	KW-1280~Immunoglobulin,		KW-0732~Signal,			KW-1015~Disulfide bond,	REGION:Complementarity-determining-1,REGION:Complementarity-determining-2,REGION:Complementarity-determining-3,REGION:Framework-1,REGION:Framework-2,REGION:Framework-3,
UP_KW_LIGAND	KW-0547~Nucleotide-binding	50	15.1057	0.00263761	Q9JMH9, Q69ZS7, O08749, Q922B2, E9PWB2, P13542, Q3UPT4, Q9WUB3, Q6P9R2, Q569Z5, A2A7S7, Q8BLY2, P11499, Q9DBG7, Q5SUA5, P35293, Q68FL6, Q9QUI0, P61750, P39054, Q4VA93, Q9WTI7, P63017, E9Q555, P32921, S4R1W8, P59325, Q8VEK3, P32883, Q8BMJ2, D3YXM8, Q6PGC1, Q99KH8, Q9D7H3, Q91Z96, P55258, Q8BH61, P97377, C3VPR6, P63280, Q5EG47, P62192, A0A1D5RMF3, Q9ES74, P84078, Q9WVK4, O09110, P08113, P63038, P60…	126	1810	6597	1.44633	0.0638948	0.0659403	0.0659403			GOTERM_BP_DIRECT	GO:0019835~cytolysis	4	1.20846	0.00647168	P17897, Q8BH35, Q8VCG4, Q8K182	322	24	19984	10.3437	0.999999	0.347377	0.344077			A0A140T8P5	immunoglobulin kappa chain variable 8-24(Igkv8-24)	Mus musculus	GO:0002377~immunoglobulin production,GO:0006955~immune response,	GO:0005615~extracellular space,		IPR003599:Immunoglobulin subtype,IPR007110:Immunoglobulin-like domain,IPR013106:Immunoglobulin V-set,IPR013783:Immunoglobulin-like fold,			SM00406:IGv,SM00409:IG,				KW-0732~Signal,				DOMAIN:Ig-like,
GOTERM_MF_DIRECT	GO:0005524~ATP binding	38	11.4804	0.0146032	P32921, Q9JMH9, Q8VEK3, Q922B2, E9PWB2, P13542, Q3UPT4, Q8BMJ2, Q9QYJ0, Q6P9R2, Q61937, D3YXM8, Q6PGC1, Q99KH8, Q9D7H3, Q91Z96, Q569Z5, A2A7S7, Q8BH61, P97377, C3VPR6, Q8BLY2, P11499, P63280, P62192, Q5EG47, A0A1D5RMF3, Q9ES74, Q5SUA5, Q68FL6, Q9WVK4, O09110, Q4VA93, Q9WTI7, P08113, P63038, P63017, E9Q555	310	1533	18541	1.48256	0.999915	0.300072	0.292535			GOTERM_CC_DIRECT	GO:0016607~nuclear speck	15	4.53172	0.00668988	Q921F2, Q9D554, Q5SFM8, Q5EG47, Q8VEK3, E9PWB2, Q8VIJ6, Q8BM39, A0A6I8MWX0, Q61937, P48678, Q8K4Z5, Q91Z96, Q9WVE8, Q569Z5	324	428	21038	2.27566	0.959583	0.0888267	0.0789778			A0A140T8M3	immunoglobulin kappa chain variable 8-30(Igkv8-30)	Mus musculus	GO:0002377~immunoglobulin production,GO:0006955~immune response,	GO:0005615~extracellular space,	GO:0046872~metal ion binding,	IPR003006:Immunoglobulin/major histocompatibility complex, conserved site,IPR003597:Immunoglobulin C1-set,IPR003599:Immunoglobulin subtype,IPR007110:Immunoglobulin-like domain,IPR013106:Immunoglobulin V-set,IPR013783:Immunoglobulin-like fold,			SM00406:IGv,SM00407:IGc1,SM00409:IG,				KW-0677~Repeat,KW-0732~Signal,	KW-0479~Metal-binding,KW-0862~Zinc,			DOMAIN:Ig-like,
UP_KW_LIGAND	KW-0067~ATP-binding	36	10.8761	0.0435047	P32921, Q9JMH9, Q8VEK3, Q922B2, E9PWB2, P13542, Q3UPT4, Q8BMJ2, Q6P9R2, D3YXM8, Q6PGC1, Q99KH8, Q9D7H3, Q91Z96, Q569Z5, A2A7S7, Q8BH61, P97377, C3VPR6, Q8BLY2, P11499, P63280, P62192, Q5EG47, A0A1D5RMF3, Q9ES74, Q5SUA5, Q68FL6, Q9WVK4, O09110, Q4VA93, Q9WTI7, P08113, P63038, P63017, E9Q555	126	1403	6597	1.34345	0.671095	0.543809	0.543809			GOTERM_BP_DIRECT	GO:0034380~high-density lipoprotein particle assembly	3	0.906344	0.00675585	P09813, Q8C7G5, P08226	322	8	19984	23.2733	1	0.347377	0.344077			A0A140T8P6	immunoglobulin kappa variable 12-46(Igkv12-46)	Mus musculus	GO:0002377~immunoglobulin production,GO:0006955~immune response,	GO:0005615~extracellular space,		IPR003599:Immunoglobulin subtype,IPR007110:Immunoglobulin-like domain,IPR013106:Immunoglobulin V-set,IPR013783:Immunoglobulin-like fold,			SM00406:IGv,SM00409:IG,				KW-0732~Signal,				DOMAIN:Ig-like,
															GOTERM_BP_DIRECT	GO:0001798~positive regulation of type IIa hypersensitivity	3	0.906344	0.00675585	P20491, P01867, A0A0A6YWR2	322	8	19984	23.2733	1	0.347377	0.344077			A0A0G2JE99	immunoglobulin lambda constant 1(Iglc1)	Mus musculus	GO:0006910~phagocytosis, recognition,GO:0006911~phagocytosis, engulfment,GO:0006958~complement activation, classical pathway,GO:0042742~defense response to bacterium,GO:0045087~innate immune response,GO:0050853~B cell receptor signaling pathway,GO:0050871~positive regulation of B cell activation,	GO:0009897~external side of plasma membrane,GO:0019815~B cell receptor complex,GO:0042571~immunoglobulin complex, circulating,GO:0071735~IgG immunoglobulin complex,	GO:0003823~antigen binding,GO:0005515~protein binding,GO:0034987~immunoglobulin receptor binding,	IPR003006:Immunoglobulin/major histocompatibility complex, conserved site,IPR003597:Immunoglobulin C1-set,IPR007110:Immunoglobulin-like domain,IPR013783:Immunoglobulin-like fold,			SM00407:IGc1,								DOMAIN:Ig-like,
Annotation Cluster 17	Enrichment Score: 2.1836401126441403														GOTERM_BP_DIRECT	GO:0001812~positive regulation of type I hypersensitivity	3	0.906344	0.00675585	P20491, P01867, A0A0A6YWR2	322	8	19984	23.2733	1	0.347377	0.344077			A0A0G2JGQ8	immunoglobulin lambda constant 3(Iglc3)	Mus musculus	GO:0006910~phagocytosis, recognition,GO:0006911~phagocytosis, engulfment,GO:0006958~complement activation, classical pathway,GO:0042742~defense response to bacterium,GO:0045087~innate immune response,GO:0050853~B cell receptor signaling pathway,GO:0050871~positive regulation of B cell activation,	GO:0005576~extracellular region,GO:0005886~plasma membrane,GO:0009897~external side of plasma membrane,GO:0042571~immunoglobulin complex, circulating,	GO:0003823~antigen binding,GO:0034987~immunoglobulin receptor binding,	IPR003006:Immunoglobulin/major histocompatibility complex, conserved site,IPR003597:Immunoglobulin C1-set,IPR007110:Immunoglobulin-like domain,IPR013783:Immunoglobulin-like fold,			SM00407:IGc1,				KW-0393~Immunoglobulin domain,			KW-1015~Disulfide bond,	DISULFID:Interchain (with heavy chain),DOMAIN:Ig-like,
Category	Term	Count	%	PValue	Genes	List Total	Pop Hits	Pop Total	Fold Enrichment	Bonferroni	Benjamini	FDR			GOTERM_CC_DIRECT	GO:0005811~lipid particle	7	2.1148	0.00705531	P35293, S4R1W8, Q9WVK4, Q9EQ06, Q9DD20, Q8CGN5, E9Q555	324	110	21038	4.13204	0.966102	0.091147	0.0810408			P47878	insulin-like growth factor binding protein 3(Igfbp3)	Mus musculus	GO:0000165~MAPK cascade,GO:0001558~regulation of cell growth,GO:0001649~osteoblast differentiation,GO:0001933~negative regulation of protein phosphorylation,GO:0006468~protein phosphorylation,GO:0006915~apoptotic process,GO:0008285~negative regulation of cell proliferation,GO:0010666~positive regulation of cardiac muscle cell apoptotic process,GO:0010906~regulation of glucose metabolic process,GO…	GO:0000792~heterochromatin,GO:0005576~extracellular region,GO:0005615~extracellular space,GO:0005634~nucleus,GO:0031091~platelet alpha granule,GO:0042567~insulin-like growth factor ternary complex,GO:0042568~insulin-like growth factor binary complex,	GO:0001968~fibronectin binding,GO:0005520~insulin-like growth factor binding,GO:0008160~protein tyrosine phosphatase activator activity,GO:0019838~growth factor binding,GO:0031994~insulin-like growth factor I binding,GO:0031995~insulin-like growth factor II binding,	IPR000716:Thyroglobulin type-1,IPR000867:Insulin-like growth factor-binding protein, IGFBP,IPR009030:Insulin-like growth factor binding protein, N-terminal,IPR012211:Insulin-like growth factor binding protein 3,IPR017891:Insulin-like growth factor binding protein, N-terminal, Cys-rich conserved site,IPR022321:Insulin-like growth factor-binding protein family 1-6, chordata,	mmu04115:p53 signaling pathway,mmu04218:Cellular senescence,mmu04935:Growth hormone synthesis, secretion and action,mmu05202:Transcriptional misregulation in cancer,		SM00121:IB,SM00211:TY,	KW-0053~Apoptosis,	KW-0964~Secreted,		KW-0732~Signal,		KW-0340~Growth factor binding,	KW-0325~Glycoprotein,KW-0597~Phosphoprotein,KW-1015~Disulfide bond,	CARBOHYD:N-linked (GlcNAc...) asparagine,COMPBIAS:Polar residues,DOMAIN:IGFBP N-terminal,DOMAIN:Thyroglobulin type-1,REGION:Disordered,
UP_SEQ_FEATURE	REPEAT:Hemopexin	5	1.51057	0.000106575	P28862, Q9JHI0, E0CZ58, O54732, E9QQ18, P33434	319	18	22270	19.3922	0.116862	0.0679818	0.0673988			GOTERM_MF_DIRECT	GO:0003730~mRNA 3'-UTR binding	7	2.1148	0.00722422	Q921F2, A0A0R4J259, O88569, P29341, Q8VEK3, Q9JII5, Q9CR86	310	102	18541	4.10459	0.990133	0.192541	0.187705			Q07079	insulin-like growth factor binding protein 5(Igfbp5)	Mus musculus	GO:0001558~regulation of cell growth,GO:0001649~osteoblast differentiation,GO:0007565~female pregnancy,GO:0007568~aging,GO:0014912~negative regulation of smooth muscle cell migration,GO:0017148~negative regulation of translation,GO:0030336~negative regulation of cell migration,GO:0031069~hair follicle morphogenesis,GO:0035556~intracellular signal transduction,GO:0040008~regulation of growth,GO:00…	GO:0005576~extracellular region,GO:0005615~extracellular space,GO:0016942~insulin-like growth factor binding protein complex,GO:0042567~insulin-like growth factor ternary complex,	GO:0001968~fibronectin binding,GO:0005520~insulin-like growth factor binding,GO:0019838~growth factor binding,GO:0031994~insulin-like growth factor I binding,GO:0031995~insulin-like growth factor II binding,	IPR000716:Thyroglobulin type-1,IPR000867:Insulin-like growth factor-binding protein, IGFBP,IPR009030:Insulin-like growth factor binding protein, N-terminal,IPR012213:Insulin-like growth factor binding protein 5,IPR017891:Insulin-like growth factor binding protein, N-terminal, Cys-rich conserved site,IPR022321:Insulin-like growth factor-binding protein family 1-6, chordata,			SM00121:IB,SM00211:TY,		KW-0964~Secreted,		KW-0732~Signal,		KW-0340~Growth factor binding,	KW-0597~Phosphoprotein,KW-1015~Disulfide bond,	COMPBIAS:Basic and acidic residues,DOMAIN:IGFBP N-terminal,DOMAIN:Thyroglobulin type-1,REGION:Disordered,
INTERPRO	IPR018486:Hemopexin, conserved site	5	1.51057	0.000192279	P28862, Q9JHI0, E0CZ58, O54732, E9QQ18, P33434	327	19	20753	16.7013	0.132139	0.0608607	0.0602827			UP_SEQ_FEATURE	DOMAIN:RRM	10	3.02115	0.00725401	Q921F2, A0A0R4J259, P59708, Q8VIJ6, O88569, Q8C854, P29341, Q5SFM8, Q5XFR0, Q9JII5	319	237	22270	2.94565	0.999794	0.40277	0.399316			P70389	insulin-like growth factor binding protein, acid labile subunit(Igfals)	Mus musculus	GO:0007155~cell adhesion,GO:0007411~axon guidance,GO:0050919~negative chemotaxis,	GO:0005576~extracellular region,GO:0042567~insulin-like growth factor ternary complex,	GO:0005515~protein binding,GO:0005520~insulin-like growth factor binding,GO:0008201~heparin binding,GO:0048495~Roundabout binding,	IPR000372:Leucine-rich repeat-containing N-terminal,IPR000483:Cysteine-rich flanking region, C-terminal,IPR001611:Leucine-rich repeat,IPR003591:Leucine-rich repeat, typical subtype,	mmu04935:Growth hormone synthesis, secretion and action,		SM00013:LRRNT,SM00082:LRRCT,SM00369:LRR_TYP,	KW-0130~Cell adhesion,	KW-0964~Secreted,		KW-0433~Leucine-rich repeat,KW-0677~Repeat,KW-0732~Signal,			KW-0325~Glycoprotein,	CARBOHYD:N-linked (GlcNAc...) asparagine,DOMAIN:LRRCT,DOMAIN:LRRNT,REPEAT:LRR 1,REPEAT:LRR 10,REPEAT:LRR 11,REPEAT:LRR 12,REPEAT:LRR 13,REPEAT:LRR 14,REPEAT:LRR 15,REPEAT:LRR 16,REPEAT:LRR 17,REPEAT:LRR 18,REPEAT:LRR 19,REPEAT:LRR 2,REPEAT:LRR 3,REPEAT:LRR 4,REPEAT:LRR 5,REPEAT:LRR 6,REPEAT:LRR 7,REPEAT:LRR 8,REPEAT:LRR 9,
UP_SEQ_FEATURE	REPEAT:Hemopexin 1	5	1.51057	0.000243544	P28862, Q9JHI0, E0CZ58, O54732, E9QQ18, P33434	319	22	22270	15.8663	0.247239	0.0679818	0.0673988			GOTERM_MF_DIRECT	GO:0001848~complement binding	3	0.906344	0.00725431	Q8VCG4, Q8K182, P01029	310	8	18541	22.4286	0.990321	0.192541	0.187705			E9PVD2, A6X935	inter alpha-trypsin inhibitor, heavy chain 4(Itih4)	Mus musculus	GO:0006953~acute-phase response,GO:0010466~negative regulation of peptidase activity,GO:0030212~hyaluronan metabolic process,GO:0034097~response to cytokine,	GO:0005576~extracellular region,GO:0005615~extracellular space,GO:0005737~cytoplasm,GO:0005886~plasma membrane,	GO:0004867~serine-type endopeptidase inhibitor activity,GO:0005515~protein binding,GO:0030414~peptidase inhibitor activity,	IPR002035:von Willebrand factor, type A,IPR010600:Inter-alpha-trypsin inhibitor heavy chain, C-terminal,IPR013694:VIT domain,			SM00327:VWA,SM00609:VIT,	KW-0011~Acute phase,	KW-0964~Secreted,		KW-0175~Coiled coil,KW-0732~Signal,		KW-0646~Protease inhibitor,KW-0722~Serine protease inhibitor,	KW-0325~Glycoprotein,KW-1015~Disulfide bond,	CARBOHYD:N-linked (GlcNAc...) asparagine,CARBOHYD:O-linked (GalNAc...) threonine,COMPBIAS:Pro residues,DOMAIN:VIT,DOMAIN:VWFA,REGION:Disordered,
UP_SEQ_FEATURE	REPEAT:Hemopexin 2	5	1.51057	0.000243544	P28862, Q9JHI0, E0CZ58, O54732, E9QQ18, P33434	319	22	22270	15.8663	0.247239	0.0679818	0.0673988			GOTERM_BP_DIRECT	GO:0007229~integrin-mediated signaling pathway	7	2.1148	0.0076402	O35601, Q62523, Q99JW4, A0A0J9YV30, Q9QUI0, P20491, P60766	322	107	19984	4.06014	1	0.380044	0.376434			Q61702	inter-alpha trypsin inhibitor, heavy chain 1(Itih1)	Mus musculus	GO:0010466~negative regulation of peptidase activity,GO:0030198~extracellular matrix organization,GO:0030212~hyaluronan metabolic process,	GO:0005576~extracellular region,GO:0031012~extracellular matrix,	GO:0004867~serine-type endopeptidase inhibitor activity,GO:0005515~protein binding,GO:0005540~hyaluronic acid binding,GO:0030246~carbohydrate binding,GO:0030414~peptidase inhibitor activity,	IPR002035:von Willebrand factor, type A,IPR010600:Inter-alpha-trypsin inhibitor heavy chain, C-terminal,IPR013694:VIT domain,			SM00327:VWA,SM00609:VIT,		KW-0964~Secreted,		KW-0732~Signal,		KW-0646~Protease inhibitor,KW-0722~Serine protease inhibitor,	KW-0325~Glycoprotein,KW-0597~Phosphoprotein,KW-0654~Proteoglycan,	CARBOHYD:N-linked (GlcNAc...) asparagine,CARBOHYD:O-linked (GalNAc...) threonine,CARBOHYD:S-linked (Hex...) cysteine,DOMAIN:VIT,DOMAIN:VWFA,
INTERPRO	IPR000585:Hemopexin-like domain	5	1.51057	0.000495474	P28862, Q9JHI0, E0CZ58, O54732, E9QQ18, P33434	327	24	20753	13.2218	0.30598	0.0608607	0.0602827			KEGG_PATHWAY	mmu05205:Proteoglycans in cancer	11	3.32326	0.00766353	P04202, Q60598, A0A0J9YV30, Q9QUI0, Q4VA93, Q9JKF1, P62137, P32883, P60766, Q62432, P33434	180	205	9011	2.68621	0.869796	0.249771	0.23846			P08730	keratin 13(Krt13)	Mus musculus	GO:0007010~cytoskeleton organization,GO:0009314~response to radiation,GO:0030855~epithelial cell differentiation,GO:0043555~regulation of translation in response to stress,GO:0043587~tongue morphogenesis,GO:0045109~intermediate filament organization,GO:0071300~cellular response to retinoic acid,	GO:0005856~cytoskeleton,GO:0005882~intermediate filament,GO:0045095~keratin filament,GO:0045111~intermediate filament cytoskeleton,GO:0070062~extracellular exosome,	GO:0005198~structural molecule activity,GO:0005515~protein binding,	IPR002957:Keratin, type I,IPR018039:Intermediate filament protein, conserved site,	mmu04915:Estrogen signaling pathway,mmu05150:Staphylococcus aureus infection,		SM01391:SM01391,		KW-0403~Intermediate filament,KW-0416~Keratin,		KW-0175~Coiled coil,			KW-0325~Glycoprotein,KW-0488~Methylation,	COMPBIAS:Polar residues,DOMAIN:IF rod,REGION:Coil 1A,REGION:Coil 1B,REGION:Coil 2,REGION:Disordered,REGION:Head,REGION:Linker 1,REGION:Linker 12,REGION:Tail,
INTERPRO	IPR018487:Hemopexin-like repeats	5	1.51057	0.000495474	P28862, Q9JHI0, E0CZ58, O54732, E9QQ18, P33434	327	24	20753	13.2218	0.30598	0.0608607	0.0602827			GOTERM_CC_DIRECT	GO:0030425~dendrite	19	5.74018	0.00767449	P28862, Q3UH60, P10639, P55258, P29341, P63280, Q5EG47, Q8VEK3, P68040, P42669, Q8VIJ6, Q4VA93, Q9JLQ0, P01029, Q8CJG0, P08226, Q921I1, P63017, P41105	324	620	21038	1.98985	0.974841	0.0965369	0.0858331			P07744	keratin 4(Krt4)	Mus musculus	GO:0007010~cytoskeleton organization,GO:0030855~epithelial cell differentiation,GO:0031424~keratinization,GO:0045109~intermediate filament organization,GO:0050680~negative regulation of epithelial cell proliferation,	GO:0005882~intermediate filament,GO:0009986~cell surface,GO:0045095~keratin filament,GO:0045111~intermediate filament cytoskeleton,	GO:0030280~structural constituent of epidermis,	IPR003054:Type II keratin,IPR018039:Intermediate filament protein, conserved site,			SM01391:SM01391,		KW-0403~Intermediate filament,KW-0416~Keratin,		KW-0175~Coiled coil,			KW-0488~Methylation,	DOMAIN:IF rod,REGION:Coil 1A,REGION:Coil 1B,REGION:Coil 2,REGION:Head,REGION:Linker 1,REGION:Linker 12,REGION:Tail,SITE:Stutter,
GOTERM_CC_DIRECT	GO:0031012~extracellular matrix	14	4.22961	0.000544177	P29699, P04202, P28862, Q61702, Q99MQ4, Q3UQ28, P33434, Q9EPX2, Q9JHI0, A0A5F8MPH8, F7C9H0, O54732, P25785, P08226	324	288	21038	3.15642	0.229093	0.0162573	0.0144547			GOTERM_CC_DIRECT	GO:0097524~sperm plasma membrane	3	0.906344	0.0078778	P08113, P63038, P21765	324	9	21038	21.644	0.977189	0.0965536	0.0858479			A0A1D5RMF3	kinesin family member C3(Kifc3)	Mus musculus	GO:0007017~microtubule-based process,GO:0007018~microtubule-based movement,GO:0007030~Golgi organization,GO:0045218~zonula adherens maintenance,GO:0090136~epithelial cell-cell adhesion,	GO:0005737~cytoplasm,GO:0005794~Golgi apparatus,GO:0005813~centrosome,GO:0005856~cytoskeleton,GO:0005871~kinesin complex,GO:0005874~microtubule,GO:0005915~zonula adherens,GO:0015630~microtubule cytoskeleton,GO:0016020~membrane,GO:0030054~cell junction,GO:0030659~cytoplasmic vesicle membrane,GO:0031410~cytoplasmic vesicle,	GO:0000166~nucleotide binding,GO:0003777~microtubule motor activity,GO:0005524~ATP binding,GO:0008017~microtubule binding,GO:0008569~ATP-dependent microtubule motor activity, minus-end-directed,GO:0042802~identical protein binding,	IPR001752:Kinesin, motor domain,IPR019821:Kinesin, motor region, conserved site,IPR027325:Kinesin-like protein KIFC3,IPR027417:P-loop containing nucleoside triphosphate hydrolase,			SM00129:KISc,		KW-0206~Cytoskeleton,KW-0472~Membrane,KW-0493~Microtubule,KW-0963~Cytoplasm,KW-0965~Cell junction,KW-0968~Cytoplasmic vesicle,		KW-0175~Coiled coil,	KW-0067~ATP-binding,KW-0547~Nucleotide-binding,	KW-0505~Motor protein,	KW-0597~Phosphoprotein,	COMPBIAS:Basic and acidic residues,COMPBIAS:Polar residues,DOMAIN:Kinesin motor,REGION:Disordered,
SMART	SM00120:HX	5	1.51057	0.00126483	P28862, Q9JHI0, E0CZ58, O54732, E9QQ18, P33434	216	24	10615	10.2382	0.204734	0.228934	0.227669			UP_KW_DOMAIN	KW-0676~Redox-active center	5	1.51057	0.00794005	A0A087WNU1, P10639, Q9CYH2, Q61171, O08749	221	53	14765	6.30283	0.154144	0.0416853	0.0357302			P48678	lamin A(Lmna)	Mus musculus	GO:0006606~protein import into nucleus,GO:0006997~nucleus organization,GO:0006998~nuclear envelope organization,GO:0007097~nuclear migration,GO:0007517~muscle organ development,GO:0008104~protein localization,GO:0008285~negative regulation of cell proliferation,GO:0010628~positive regulation of gene expression,GO:0030010~establishment of cell polarity,GO:0030334~regulation of cell migration,GO:00…	GO:0005634~nucleus,GO:0005635~nuclear envelope,GO:0005638~lamin filament,GO:0005652~nuclear lamina,GO:0005654~nucleoplasm,GO:0005829~cytosol,GO:0005882~intermediate filament,GO:0016363~nuclear matrix,GO:0016604~nuclear body,GO:0016607~nuclear speck,GO:0031965~nuclear membrane,GO:0035861~site of double-strand break,GO:0048471~perinuclear region of cytoplasm,	GO:0005200~structural constituent of cytoskeleton,GO:0005515~protein binding,GO:0008157~protein phosphatase 1 binding,GO:0042802~identical protein binding,	IPR001322:Lamin Tail Domain,IPR018039:Intermediate filament protein, conserved site,	mmu04210:Apoptosis,mmu05410:Hypertrophic cardiomyopathy,mmu05412:Arrhythmogenic right ventricular cardiomyopathy,mmu05414:Dilated cardiomyopathy,		SM01391:SM01391,		KW-0403~Intermediate filament,KW-0539~Nucleus,		KW-0175~Coiled coil,			KW-0007~Acetylation,KW-0449~Lipoprotein,KW-0488~Methylation,KW-0597~Phosphoprotein,KW-0636~Prenylation,KW-0832~Ubl conjugation,KW-1017~Isopeptide bond,	COMPBIAS:Polar residues,CROSSLNK:Glycyl lysine isopeptide (Lys-Gly) (interchain with G-Cter in SUMO); alternate,CROSSLNK:Glycyl lysine isopeptide (Lys-Gly) (interchain with G-Cter in SUMO1); alternate,CROSSLNK:Glycyl lysine isopeptide (Lys-Gly) (interchain with G-Cter in SUMO2),CROSSLNK:Glycyl lysine isopeptide (Lys-Gly) (interchain with G-Cter in SUMO2); alternate,DOMAIN:IF rod,DOMAIN:LTD,LIPID:…
UP_KW_CELLULAR_COMPONENT	KW-0272~Extracellular matrix	12	3.62538	0.00289379	P28862, P04202, Q9Z1P8, Q9JHI0, A0A5F8MPH8, F7C9H0, Q99MQ4, Q8K482, Q3UQ28, P08226, Q8K0C5, P33434	287	256	17833	2.91262	0.124804	0.0266229	0.0219928			GOTERM_CC_DIRECT	GO:0005634~nucleus	121	36.5559	0.00811391	Q62523, Q91YR5, P10639, Q60864, Q9WTX5, Q99P87, E9Q8B5, E9PWB2, Q80U87, P63168, A0A5F8MPB8, Q8BM39, P43275, P47878, A0A1L1SQ41, Q569Z5, P49813, Q61686, Q9CQL1, P54103, Q9JMG7, Q8BLY2, Q8CCT4, P56528, Q68FL6, P39054, O88569, Q9WTI7, P48678, Q8CAH7, Q8CJ19, P32921, Q921F2, S4R1W8, P11031, D3Z5I1, Q8C854, Q61937, P62137, Q91Z96, B2RUR8, P07978, Q5SFM8, D3YYT1, Q3UUV5, Q3TMQ6, P70315, Q9ES74, A0A0R4J…	324	6477	21038	1.21303	0.979642	0.0969612	0.0862103			P59383	leucine rich repeat neuronal 4(Lrrn4)	Mus musculus	GO:0007616~long-term memory,GO:0008542~visual learning,	GO:0005886~plasma membrane,GO:0005887~integral component of plasma membrane,GO:0016020~membrane,GO:0016021~integral component of membrane,		IPR001611:Leucine-rich repeat,IPR003591:Leucine-rich repeat, typical subtype,IPR003961:Fibronectin, type III,IPR013783:Immunoglobulin-like fold,			SM00060:FN3,SM00369:LRR_TYP,		KW-0472~Membrane,		KW-0433~Leucine-rich repeat,KW-0677~Repeat,KW-0732~Signal,KW-0812~Transmembrane,KW-1133~Transmembrane helix,			KW-0325~Glycoprotein,	CARBOHYD:N-linked (GlcNAc...) asparagine,COMPBIAS:Polar residues,DOMAIN:Fibronectin type-III,DOMAIN:LRRCT,REGION:Disordered,REPEAT:LRR 1,REPEAT:LRR 10,REPEAT:LRR 2,REPEAT:LRR 3,REPEAT:LRR 4,REPEAT:LRR 5,REPEAT:LRR 6,REPEAT:LRR 7,REPEAT:LRR 8,REPEAT:LRR 9,TOPO_DOM:Cytoplasmic,TOPO_DOM:Extracellular,TRANSMEM:Helical,
UP_SEQ_FEATURE	REPEAT:Hemopexin 3	4	1.20846	0.00316979	P28862, Q9JHI0, O54732, P33434	319	21	22270	13.2975	0.975322	0.21741	0.215546			GOTERM_BP_DIRECT	GO:0006997~nucleus organization	4	1.20846	0.00811947	P07978, Q9D8B3, P48678, Q9D7S9	322	26	19984	9.54802	1	0.380044	0.376434			Q8BMJ2	leucyl-tRNA synthetase(Lars)	Mus musculus	GO:0006412~translation,GO:0006418~tRNA aminoacylation for protein translation,GO:0006425~glutaminyl-tRNA aminoacylation,GO:0006429~leucyl-tRNA aminoacylation,GO:0008361~regulation of cell size,GO:0032008~positive regulation of TOR signaling,GO:0034198~cellular response to amino acid starvation,GO:0043547~positive regulation of GTPase activity,GO:0071230~cellular response to amino acid stimulus,GO…	GO:0005737~cytoplasm,GO:0005764~lysosome,GO:0005783~endoplasmic reticulum,GO:0005829~cytosol,GO:0012505~endomembrane system,GO:0016604~nuclear body,GO:0017101~aminoacyl-tRNA synthetase multienzyme complex,	GO:0000166~nucleotide binding,GO:0002161~aminoacyl-tRNA editing activity,GO:0004812~aminoacyl-tRNA ligase activity,GO:0004819~glutamine-tRNA ligase activity,GO:0004823~leucine-tRNA ligase activity,GO:0005096~GTPase activator activity,GO:0005524~ATP binding,GO:0016874~ligase activity,	IPR001412:Aminoacyl-tRNA synthetase, class I, conserved site,IPR002300:Aminoacyl-tRNA synthetase, class Ia,IPR004493:Leucyl-tRNA synthetase, class Ia, archaeal/eukaryotic cytosolic,IPR009008:Valyl/Leucyl/Isoleucyl-tRNA synthetase, class Ia, editing domain,IPR009080:Aminoacyl-tRNA synthetase, class 1a, anticodon-binding,IPR013155:Valyl/Leucyl/Isoleucyl-tRNA synthetase, class I, anticodon-binding,I…	mmu00970:Aminoacyl-tRNA biosynthesis,			KW-0648~Protein biosynthesis,	KW-0963~Cytoplasm,			KW-0067~ATP-binding,KW-0547~Nucleotide-binding,	KW-0030~Aminoacyl-tRNA synthetase,KW-0436~Ligase,	KW-0007~Acetylation,KW-0597~Phosphoprotein,	COMPBIAS:Acidic residues,DOMAIN:Anticodon_1,DOMAIN:tRNA-synt_1,DOMAIN:tRNA-synt_1g,MOTIF:'HIGH' region,MOTIF:'KMSKS' region,REGION:Disordered,
UP_SEQ_FEATURE	REPEAT:Hemopexin 4	4	1.20846	0.00316979	P28862, Q9JHI0, O54732, P33434	319	21	22270	13.2975	0.975322	0.21741	0.215546			GOTERM_BP_DIRECT	GO:0048260~positive regulation of receptor-mediated endocytosis	4	1.20846	0.00811947	P43275, P01887, Q921I1, Q6ZWR6	322	26	19984	9.54802	1	0.380044	0.376434			Q61805	lipopolysaccharide binding protein(Lbp)	Mus musculus	GO:0002232~leukocyte chemotaxis involved in inflammatory response,GO:0002281~macrophage activation involved in immune response,GO:0002376~immune system process,GO:0006869~lipid transport,GO:0006953~acute-phase response,GO:0008228~opsonization,GO:0015920~lipopolysaccharide transport,GO:0030593~neutrophil chemotaxis,GO:0031663~lipopolysaccharide-mediated signaling pathway,GO:0032490~detection of mo…	GO:0005576~extracellular region,GO:0005615~extracellular space,GO:0009986~cell surface,GO:0016020~membrane,	GO:0001530~lipopolysaccharide binding,GO:0005102~receptor binding,GO:0008289~lipid binding,GO:0070891~lipoteichoic acid binding,GO:0071723~lipopeptide binding,	IPR001124:Lipid-binding serum glycoprotein, C-terminal,IPR017942:Lipid-binding serum glycoprotein, N-terminal,IPR017943:Bactericidal permeability-increasing protein, alpha/beta domain,IPR017954:Lipid-binding serum glycoprotein, conserved site,	mmu04064:NF-kappa B signaling pathway,mmu04620:Toll-like receptor signaling pathway,mmu04936:Alcoholic liver disease,mmu05152:Tuberculosis,mmu05417:Lipid and atherosclerosis,	PIRSF002417:lipid-binding protein, LBP type,	SM00328:BPI1,SM00329:BPI2,	KW-0391~Immunity,KW-0399~Innate immunity,KW-0445~Lipid transport,KW-0813~Transport,	KW-0472~Membrane,KW-0964~Secreted,		KW-0732~Signal,		KW-0044~Antibiotic,KW-0929~Antimicrobial,	KW-0325~Glycoprotein,KW-1015~Disulfide bond,	CARBOHYD:N-linked (GlcNAc...) asparagine,DOMAIN:BPI1,DOMAIN:BPI2,
INTERPRO	IPR002477:Peptidoglycan binding-like	4	1.20846	0.00414108	P28862, Q9JHI0, O54732, P33434	327	21	20753	12.0885	0.953033	0.254331	0.251916			UP_KW_MOLECULAR_FUNCTION	KW-0436~Ligase	8	2.41692	0.00837554	P32921, Q68FL6, A2A7S7, Q8BH61, Q8BMJ2, Q8BLY2, Q922B2, Q9D7H3	201	138	11984	3.45634	0.463345	0.0712391	0.0567988			A0A087WNT2	lymphocyte antigen 6 complex, locus E(Ly6e)	Mus musculus	GO:0001701~in utero embryonic development,GO:0030325~adrenal gland development,GO:0035265~organ growth,GO:0042415~norepinephrine metabolic process,GO:0046597~negative regulation of viral entry into host cell,GO:0048242~epinephrine secretion,GO:0055010~ventricular cardiac muscle tissue morphogenesis,GO:0095500~acetylcholine receptor signaling pathway,	GO:0005886~plasma membrane,GO:0016020~membrane,GO:0031225~anchored component of membrane,GO:0045202~synapse,	GO:0030550~acetylcholine receptor inhibitor activity,GO:0033130~acetylcholine receptor binding,	IPR016054:Ly-6 antigen / uPA receptor -like,			SM00134:LU,		KW-0472~Membrane,KW-1003~Cell membrane,		KW-0732~Signal,			KW-0325~Glycoprotein,KW-0336~GPI-anchor,KW-0449~Lipoprotein,KW-1015~Disulfide bond,	CARBOHYD:N-linked (GlcNAc...) asparagine,DOMAIN:UPAR/Ly6,LIPID:GPI-anchor amidated alanine,PROPEP:Removed in mature form,
INTERPRO	IPR021190:Peptidase M10A	4	1.20846	0.00538798	P28862, Q9JHI0, O54732, P33434	327	23	20753	11.0374	0.981346	0.264729	0.262215			UP_SEQ_FEATURE	DOMAIN:VIT	3	0.906344	0.00847984	A6X935, Q61702, Q99KC8, E9PVD2	319	10	22270	20.9436	0.999951	0.449431	0.445577			P17897	lysozyme 1(Lyz1)	Mus musculus	GO:0008152~metabolic process,GO:0019835~cytolysis,GO:0031640~killing of cells of other organism,GO:0042742~defense response to bacterium,GO:0050829~defense response to Gram-negative bacterium,GO:0050830~defense response to Gram-positive bacterium,	GO:0000137~Golgi cis cisterna,GO:0005576~extracellular region,GO:0005615~extracellular space,GO:0005737~cytoplasm,GO:0005788~endoplasmic reticulum lumen,GO:0005795~Golgi stack,GO:0005902~microvillus,GO:0030140~trans-Golgi network transport vesicle,GO:0030141~secretory granule,GO:0048237~rough endoplasmic reticulum lumen,	GO:0003796~lysozyme activity,GO:0003824~catalytic activity,GO:0016787~hydrolase activity,GO:0016798~hydrolase activity, acting on glycosyl bonds,GO:0042802~identical protein binding,	IPR000974:Glycoside hydrolase, family 22, lysozyme,IPR001916:Glycoside hydrolase, family 22,IPR019799:Glycoside hydrolase, family 22, conserved site,IPR023346:Lysozyme-like domain,	mmu04970:Salivary secretion,		SM00263:LYZ1,		KW-0964~Secreted,		KW-0732~Signal,		KW-0081~Bacteriolytic enzyme,KW-0326~Glycosidase,KW-0378~Hydrolase,KW-0929~Antimicrobial,	KW-1015~Disulfide bond,	DOMAIN:C-type lysozyme,DOMAIN:GLYCOSYL_HYDROL_F22_1,
INTERPRO	IPR001818:Peptidase M10, metallopeptidase	4	1.20846	0.00538798	P28862, Q9JHI0, O54732, P33434	327	23	20753	11.0374	0.981346	0.264729	0.262215			GOTERM_BP_DIRECT	GO:0050996~positive regulation of lipid catabolic process	3	0.906344	0.00859438	Q9R182, P09813, Q8C7G5	322	9	19984	20.6874	1	0.380044	0.376434			Q9CQL1	mago homolog B, exon junction complex core component(Magohb)	Mus musculus	GO:0000184~nuclear-transcribed mRNA catabolic process, nonsense-mediated decay,GO:0000398~mRNA splicing, via spliceosome,GO:0006397~mRNA processing,GO:0006406~mRNA export from nucleus,GO:0008380~RNA splicing,GO:0051028~mRNA transport,	GO:0005634~nucleus,GO:0005681~spliceosomal complex,GO:0005829~cytosol,GO:0035145~exon-exon junction complex,GO:0043025~neuronal cell body,GO:0071005~U2-type precatalytic spliceosome,GO:0071006~U2-type catalytic step 1 spliceosome,GO:0071013~catalytic step 2 spliceosome,GO:1990501~exon-exon junction subcomplex mago-y14,	GO:0003723~RNA binding,	IPR004023:Mago nashi protein,	mmu03013:Nucleocytoplasmic transport,mmu03015:mRNA surveillance pathway,mmu03040:Spliceosome,			KW-0507~mRNA processing,KW-0508~mRNA splicing,KW-0509~mRNA transport,KW-0813~Transport,	KW-0539~Nucleus,KW-0747~Spliceosome,				KW-0694~RNA-binding,
GOTERM_BP_DIRECT	GO:0030198~extracellular matrix organization	9	2.71903	0.00994992	P28862, Q9EPX2, Q9JHI0, A0A5F8MPH8, Q61702, F7C9H0, O54732, Q3UQ28, P33434	322	184	19984	3.03565	1	0.419683	0.415697			GOTERM_BP_DIRECT	GO:0001667~ameboidal-type cell migration	3	0.906344	0.00859438	P40124, P63005, P40224	322	9	19984	20.6874	1	0.380044	0.376434			Q9DB27	malignant T cell amplified sequence 1(Mcts1)	Mus musculus	GO:0001731~formation of translation preinitiation complex,GO:0002188~translation reinitiation,GO:0006412~translation,GO:0006413~translational initiation,GO:0006974~cellular response to DNA damage stimulus,GO:0007049~cell cycle,GO:0032790~ribosome disassembly,GO:0040008~regulation of growth,GO:0075522~IRES-dependent viral translational initiation,	GO:0005737~cytoplasm,GO:0005829~cytosol,GO:0005886~plasma membrane,GO:0022627~cytosolic small ribosomal subunit,	GO:0003723~RNA binding,GO:0003743~translation initiation factor activity,	IPR002478:Pseudouridine synthase/archaeosine transglycosylase,IPR004521:Uncharacterised domain CHP00451,IPR015947:PUA-like domain,IPR016437:Translation-associated RNA-binding, predicted,		PIRSF005067:translation machinery-associated RNA binding protein,	SM00359:PUA,	KW-0131~Cell cycle,KW-0227~DNA damage,KW-0341~Growth regulation,KW-0648~Protein biosynthesis,KW-0804~Transcription,KW-0805~Transcription regulation,	KW-0963~Cytoplasm,	KW-0043~Tumor suppressor,			KW-0396~Initiation factor,	KW-0597~Phosphoprotein,	DOMAIN:PUA,
INTERPRO	IPR006026:Peptidase, metallopeptidase	4	1.20846	0.0103732	P28862, Q9JHI0, O54732, P33434	327	29	20753	8.75377	0.99954	0.424723	0.420689			GOTERM_BP_DIRECT	GO:0010873~positive regulation of cholesterol esterification	3	0.906344	0.00859438	P09813, Q8C7G5, P08226	322	9	19984	20.6874	1	0.380044	0.376434			P39039	mannose-binding lectin (protein A) 1(Mbl1)	Mus musculus	GO:0001867~complement activation, lectin pathway,GO:0002376~immune system process,GO:0006958~complement activation, classical pathway,GO:0043129~surfactant homeostasis,GO:0045087~innate immune response,GO:0050766~positive regulation of phagocytosis,GO:0050830~defense response to Gram-positive bacterium,GO:0051873~killing by host of symbiont cells,GO:0070207~protein homotrimerization,	GO:0005576~extracellular region,GO:0005581~collagen trimer,GO:0005615~extracellular space,GO:0005771~multivesicular body,GO:0005791~rough endoplasmic reticulum,	GO:0002020~protease binding,GO:0005509~calcium ion binding,GO:0005537~mannose binding,GO:0030246~carbohydrate binding,GO:0030247~polysaccharide binding,GO:0042802~identical protein binding,GO:0042803~protein homodimerization activity,GO:0046872~metal ion binding,GO:0048306~calcium-dependent protein binding,GO:0070273~phosphatidylinositol-4-phosphate binding,GO:0070492~oligosaccharide binding,	IPR001304:C-type lectin,IPR008160:Collagen triple helix repeat,IPR016186:C-type lectin-like,IPR016187:C-type lectin fold,IPR018378:C-type lectin, conserved site,	mmu04145:Phagosome,mmu04610:Complement and coagulation cascades,mmu05150:Staphylococcus aureus infection,mmu05171:Coronavirus disease - COVID-19,		SM00034:CLECT,	KW-0180~Complement pathway,KW-0391~Immunity,KW-0399~Innate immunity,KW-1018~Complement activation lectin pathway,	KW-0964~Secreted,		KW-0176~Collagen,KW-0677~Repeat,KW-0732~Signal,	KW-0106~Calcium,KW-0430~Lectin,KW-0465~Mannose-binding,KW-0479~Metal-binding,		KW-0325~Glycoprotein,KW-0379~Hydroxylation,KW-1015~Disulfide bond,	CARBOHYD:O-linked (Gal...) hydroxylysine,COMPBIAS:Basic residues,DOMAIN:C-type lectin,DOMAIN:Collagen-like,REGION:Calcium-dependent carbohydrate binding,REGION:Disordered,
PIR_SUPERFAMILY	PIRSF001191:matrix metalloproteinase, stromelysin type	4	1.20846	0.0172604	P28862, Q9JHI0, O54732, P33434	53	20	1841	6.94717	0.558828	0.405619	0.405619			GOTERM_BP_DIRECT	GO:0046755~viral budding	3	0.906344	0.00859438	Q9CR26, Q9D8B3, Q9D7S9	322	9	19984	20.6874	1	0.380044	0.376434			P41317	mannose-binding lectin (protein C) 2(Mbl2)	Mus musculus	GO:0001867~complement activation, lectin pathway,GO:0002376~immune system process,GO:0002752~cell surface pattern recognition receptor signaling pathway,GO:0006508~proteolysis,GO:0006958~complement activation, classical pathway,GO:0010954~positive regulation of protein processing,GO:0045087~innate immune response,GO:0045917~positive regulation of complement activation,GO:0048525~negative regulati…	GO:0005576~extracellular region,GO:0005581~collagen trimer,GO:0005615~extracellular space,GO:0032991~macromolecular complex,GO:1905370~serine-type endopeptidase complex,	GO:0002020~protease binding,GO:0005102~receptor binding,GO:0005509~calcium ion binding,GO:0005534~galactose binding,GO:0005537~mannose binding,GO:0030246~carbohydrate binding,GO:0042802~identical protein binding,GO:0043621~protein self-association,GO:0048306~calcium-dependent protein binding,GO:0070273~phosphatidylinositol-4-phosphate binding,	IPR001304:C-type lectin,IPR008160:Collagen triple helix repeat,IPR016186:C-type lectin-like,IPR016187:C-type lectin fold,IPR018378:C-type lectin, conserved site,	mmu04145:Phagosome,mmu04610:Complement and coagulation cascades,mmu05150:Staphylococcus aureus infection,mmu05171:Coronavirus disease - COVID-19,		SM00034:CLECT,	KW-0180~Complement pathway,KW-0391~Immunity,KW-0399~Innate immunity,KW-1018~Complement activation lectin pathway,	KW-0964~Secreted,		KW-0175~Coiled coil,KW-0176~Collagen,KW-0677~Repeat,KW-0732~Signal,	KW-0106~Calcium,KW-0430~Lectin,KW-0465~Mannose-binding,		KW-0325~Glycoprotein,KW-0379~Hydroxylation,KW-1015~Disulfide bond,	CARBOHYD:N-linked (GlcNAc...) asparagine,DISULFID:Interchain,DOMAIN:C-type lectin,DOMAIN:Collagen-like,REGION:Disordered,
UP_SEQ_FEATURE	MOTIF:Cysteine switch	4	1.20846	0.0180408	P28862, Q9JHI0, O54732, P33434	319	39	22270	7.1602	1	0.725364	0.719143			GOTERM_CC_DIRECT	GO:0036464~cytoplasmic ribonucleoprotein granule	6	1.81269	0.00861566	P29341, Q9JKF1, Q8CJG0, Q8VEK3, P41105, P60766	324	82	21038	4.75113	0.984015	0.0973289	0.0865372			P45700	mannosidase 1, alpha(Man1a)	Mus musculus	GO:0005975~carbohydrate metabolic process,GO:0006486~protein glycosylation,GO:0006491~N-glycan processing,GO:0008152~metabolic process,GO:0030433~ubiquitin-dependent ERAD pathway,GO:0045047~protein targeting to ER,GO:1904382~mannose trimming involved in glycoprotein ERAD pathway,	GO:0000139~Golgi membrane,GO:0005783~endoplasmic reticulum,GO:0005793~endoplasmic reticulum-Golgi intermediate compartment,GO:0005794~Golgi apparatus,GO:0005829~cytosol,GO:0016020~membrane,GO:0016021~integral component of membrane,GO:0031410~cytoplasmic vesicle,	GO:0004571~mannosyl-oligosaccharide 1,2-alpha-mannosidase activity,GO:0005509~calcium ion binding,GO:0016787~hydrolase activity,GO:0016798~hydrolase activity, acting on glycosyl bonds,GO:0046872~metal ion binding,	IPR001382:Glycoside hydrolase, family 47,IPR012341:Six-hairpin glycosidase,	mmu00510:N-Glycan biosynthesis,mmu00513:Various types of N-glycan biosynthesis,mmu01100:Metabolic pathways,mmu04141:Protein processing in endoplasmic reticulum,				KW-0333~Golgi apparatus,KW-0472~Membrane,		KW-0175~Coiled coil,KW-0735~Signal-anchor,KW-0812~Transmembrane,KW-1133~Transmembrane helix,	KW-0106~Calcium,KW-0479~Metal-binding,	KW-0326~Glycosidase,KW-0378~Hydrolase,	KW-0325~Glycoprotein,KW-1015~Disulfide bond,	ACT_SITE:Proton donor,CARBOHYD:N-linked (GlcNAc...) asparagine,REGION:Disordered,TOPO_DOM:Cytoplasmic,TOPO_DOM:Lumenal,TRANSMEM:Helical,TRANSMEM:Helical; Signal-anchor for type II membrane protein,
GOTERM_BP_DIRECT	GO:0030574~collagen catabolic process	4	1.20846	0.0198267	P28862, Q9JHI0, O54732, P33434	322	36	19984	6.89579	1	0.576711	0.571233			UP_KW_MOLECULAR_FUNCTION	KW-0560~Oxidoreductase	20	6.0423	0.00866422	P56656, O70325, S4R1W8, Q9EQ06, P97467, O08749, P70694, Q3UQ28, Q9JLJ2, Q91YE3, P11352, Q9QYY9, Q80XN0, Q61171, P56593, P46412, Q8CJ19, P21765, Q8BMS1, P24456	201	627	11984	1.90181	0.474784	0.0712391	0.0567988			O54732	matrix metallopeptidase 15(Mmp15)	Mus musculus	GO:0006508~proteolysis,GO:0030198~extracellular matrix organization,GO:0030574~collagen catabolic process,GO:0032355~response to estradiol,GO:0035987~endodermal cell differentiation,	GO:0005886~plasma membrane,GO:0005887~integral component of plasma membrane,GO:0016020~membrane,GO:0031012~extracellular matrix,	GO:0004222~metalloendopeptidase activity,GO:0008233~peptidase activity,GO:0008237~metallopeptidase activity,GO:0008270~zinc ion binding,GO:0016787~hydrolase activity,GO:0046872~metal ion binding,	IPR000585:Hemopexin-like domain,IPR001818:Peptidase M10, metallopeptidase,IPR002477:Peptidoglycan binding-like,IPR006026:Peptidase, metallopeptidase,IPR018486:Hemopexin, conserved site,IPR018487:Hemopexin-like repeats,IPR021158:Peptidase M10A, cysteine switch, zinc binding site,IPR021190:Peptidase M10A,IPR021805:Peptidase M10A, matrix metallopeptidase, C-terminal,IPR024079:Metallopeptidase, catal…	mmu04928:Parathyroid hormone synthesis, secretion and action,	PIRSF001191:matrix metalloproteinase, stromelysin type,	SM00120:HX,SM00235:ZnMc,		KW-0472~Membrane,		KW-0677~Repeat,KW-0732~Signal,KW-0812~Transmembrane,KW-1133~Transmembrane helix,	KW-0106~Calcium,KW-0479~Metal-binding,KW-0862~Zinc,	KW-0378~Hydrolase,KW-0482~Metalloprotease,KW-0645~Protease,	KW-0165~Cleavage on pair of basic residues,KW-0325~Glycoprotein,KW-0865~Zymogen,KW-1015~Disulfide bond,	BINDING:in inhibited form,CARBOHYD:N-linked (GlcNAc...) asparagine,COMPBIAS:Basic and acidic residues,COMPBIAS:Pro residues,MOTIF:Cysteine switch,REGION:Disordered,REPEAT:Hemopexin,REPEAT:Hemopexin 1,REPEAT:Hemopexin 2,REPEAT:Hemopexin 3,REPEAT:Hemopexin 4,TOPO_DOM:Cytoplasmic,TOPO_DOM:Extracellular,TRANSMEM:Helical,
SMART	SM00235:ZnMc	4	1.20846	0.0203227	P28862, Q9JHI0, O54732, P33434	216	29	10615	6.77842	0.975676	0.525486	0.522583			GOTERM_CC_DIRECT	GO:0005938~cell cortex	9	2.71903	0.0087155	O89053, Q60598, A0A0J9YV30, Q9QUI0, Q9JLQ0, Q9WUM4, Q8CJ19, P63005, P48193	324	188	21038	3.10845	0.984767	0.0973289	0.0865372			Q9JHI0	matrix metallopeptidase 19(Mmp19)	Mus musculus	GO:0001525~angiogenesis,GO:0001541~ovarian follicle development,GO:0001542~ovulation from ovarian follicle,GO:0001554~luteolysis,GO:0006508~proteolysis,GO:0007275~multicellular organism development,GO:0009725~response to hormone,GO:0030154~cell differentiation,GO:0030198~extracellular matrix organization,GO:0030574~collagen catabolic process,GO:0051591~response to cAMP,	GO:0005576~extracellular region,GO:0005615~extracellular space,GO:0005886~plasma membrane,GO:0016020~membrane,GO:0031012~extracellular matrix,GO:0031225~anchored component of membrane,	GO:0004222~metalloendopeptidase activity,GO:0008233~peptidase activity,GO:0008237~metallopeptidase activity,GO:0008270~zinc ion binding,GO:0016787~hydrolase activity,GO:0046872~metal ion binding,	IPR000585:Hemopexin-like domain,IPR001818:Peptidase M10, metallopeptidase,IPR002477:Peptidoglycan binding-like,IPR006026:Peptidase, metallopeptidase,IPR018486:Hemopexin, conserved site,IPR018487:Hemopexin-like repeats,IPR021190:Peptidase M10A,IPR024079:Metallopeptidase, catalytic domain,		PIRSF001191:matrix metalloproteinase, stromelysin type,	SM00120:HX,SM00235:ZnMc,	KW-0037~Angiogenesis,KW-0177~Collagen degradation,KW-0221~Differentiation,	KW-0272~Extracellular matrix,KW-0472~Membrane,KW-0964~Secreted,KW-1003~Cell membrane,		KW-0677~Repeat,KW-0732~Signal,	KW-0106~Calcium,KW-0479~Metal-binding,KW-0862~Zinc,	KW-0217~Developmental protein,KW-0378~Hydrolase,KW-0482~Metalloprotease,KW-0645~Protease,KW-9996~Developmental protein,	KW-0325~Glycoprotein,KW-0336~GPI-anchor,KW-0449~Lipoprotein,KW-0597~Phosphoprotein,KW-0865~Zymogen,KW-1015~Disulfide bond,	BINDING:in inhibited form,CARBOHYD:N-linked (GlcNAc...) asparagine,DOMAIN:ZnMc,LIPID:GPI-anchor amidated aspartate,MOTIF:Cysteine switch,PROPEP:Removed in mature form,REGION:Disordered,REPEAT:Hemopexin,REPEAT:Hemopexin 1,REPEAT:Hemopexin 2,REPEAT:Hemopexin 3,REPEAT:Hemopexin 4,
[truncated: 732 more rows]

## Sheet: Up-regulated Annotations 
ANNOTATED CLUSTERS															ANNOTATED CHART															ANNOTATED TABLE
[truncated: 351 more rows]

[truncated: 4 more sheets: Down-regulated Annotations, Overall Biological processes, Up-regulated Biol. processes, Down-regulated Biol. processes]
